# Supplementary material for: CuBr2 complexes with 3,5-disubstituted pyridine ligands
Source: Acta Crystallogr E Crystallogr Commun. 2025 Feb 18;81(Pt 3):243–7. doi: 10.1107/S2056989025001343 (PMC11891580; doi:10.1107/S2056989025001343)
Supplement: Supplementary file 1 [file e-81-00243-sup1.cif]

##############################################################################
#                                                                            #
# This CIF contains the data in a paper accepted for publication in          #
# Acta Crystallographica Section E. It conforms to the requirements of       #
# Notes for Authors for Acta Crystallographica Section E, and has been       #
# peer reviewed under the auspices of the IUCr Commission on Journals.       #
#                                                                            #
# Full details of the Crystallographic Information File format               #
# are given in the paper "The Crystallographic Information File (CIF):       #
# a New Standard Archive File for Crystallography" by S. R. Hall, F. H.      #
# Allen and I. D. Brown [Acta Cryst. (1991), A47, 655-685].                  #
#                                                                            #
# The current version of the core CIF dictionary is obtainable from          #
# ftp://ftp.iucr.org/pub/cif_core.dic.                                       #
#                                                                            #
# Software is freely available for graphical display of the structure(s)     #
# in this CIF. For information consult the CIF software page                 #
# http://www.iucr.org/resources/cif/software.                                #
#                                                                            #
# This file may be used for bona fide research purposes within the           #
# scientific community so long as proper attribution is given to the journal # 
# article from which it was obtained.                                        #
#                                                                            #
##############################################################################
data_1
_audit_creation_method     'SHELXL-2019/3'
_journal_data_validation_number     ?
_journal_date_recd_electronic     2025-01-30
_journal_date_accepted     2025-02-13
_journal_name_full     'Acta Crystallographica, Section E'
_journal_year     2025
_journal_volume     81
_journal_issue      1
_journal_page_first     0
_journal_page_last     0
_journal_paper_category     GM
_journal_paper_doi     10.1107/S2056989025001343
_journal_coeditor_code     WM5752
_publ_contact_author_name
;
Mark M. Turnbull
;
_publ_contact_author_address
;
Carlson School of Chemistry and Biochemistry
Clark University
950 Main St.
Worcester, MA 01610
USA
;
_publ_contact_author_email
;
mturnbull@clarku.edu
;
_publ_contact_author_fax     ?
_publ_contact_author_phone
;
508-793-7167 508-793-7167
;
_publ_section_title
;
CuBr~2~ complexes with 3,5-disubstituted pyridine ligands
;
_publ_section_title_footnote     .
loop_
    _publ_author_name
    _publ_author_footnote
    _publ_author_address
    'Landee, Christopher P.' .
;
Dept. of Physics
Clark University
950 Main St.
Worcester, MA 01610
USA
;
    'Dickie, Diane A.' .
;
Dept. of Chemistry
University of Virginia
McCormack Rdl.
Charlottesville, VA 22904
USA
;
    'Turnbull, Mark M.' .
;
Carlson School of Chemistry and Biochemistry
Clark University
950 Main St.
Worcester, MA 01610
USA
;
_publ_section_synopsis
;
Compounds <b>1</b> and <b>2</b> are similar coordination polymers of bibromide
bridged chains of Cu^II^ ions with 3,5-disubstituted pyridine molecules in
the axial sites. The chains lie parallel to the <i>a</i> axis and are linked
into a tri-periodic network <i>via</i> non-classical hydrogen bonds.
;
_chemical_name_systematic
;
<i>catena</i>-Poly[[bis(3,5-dichloropyridine)copper(II)]-di-\m-bromido]
;
_chemical_name_common     ?
_chemical_formula_moiety     'C10 H6 Br2 Cl4 Cu N2'
_chemical_formula_sum     'C10 H6 Br2 Cl4 Cu N2'
_chemical_formula_iupac     '[Cu Br2 (C5 H3 Cl2 N)2]'
_chemical_formula_weight     519.33
_chemical_melting_point     ?
_space_group_crystal_system     monoclinic
_space_group_name_H-M_alt     'P 21/c'
_space_group_name_Hall     '-P 2ybc'
loop_
    _space_group_symop_operation_xyz
    'x, y, z'
    '-x, y+1/2, -z+1/2'
    '-x, -y, -z'
    'x, -y-1/2, z-1/2'
_cell_length_a     3.86683(17)
_cell_length_b     14.1943(6)
_cell_length_c     13.7347(6)
_cell_angle_alpha     90
_cell_angle_beta     91.453(4)
_cell_angle_gamma     90
_cell_volume     753.62(5)
_cell_formula_units_Z     2
_cell_measurement_reflns_used     4275
_cell_measurement_theta_min     3.1108
_cell_measurement_theta_max     73.6232
_cell_measurement_temperature     120.00(10)
_exptl_crystal_description     rod
_exptl_crystal_colour     green
_exptl_crystal_size_max     0.20
_exptl_crystal_size_mid     0.04
_exptl_crystal_size_min     0.04
_exptl_crystal_density_diffrn     2.289
_exptl_crystal_density_meas     ?
_exptl_crystal_density_method     'not measured'
_exptl_crystal_F_000     494
_exptl_absorpt_coefficient_mu     14.670
_exptl_absorpt_correction_type     multi-scan
_exptl_absorpt_process_details
;
(CrysAlisPro; Agilent Technologies, 2011
;
_exptl_absorpt_correction_T_min     0.53087
_exptl_absorpt_correction_T_max     1.00000
_diffrn_ambient_temperature     120(2)
_diffrn_radiation_type     CuK\a
_diffrn_radiation_wavelength     1.54184
_diffrn_radiation_source     'SuperNova (Cu) X-ray Source'
_diffrn_radiation_monochromator     mirror
_diffrn_measurement_device_type     'SuperNova, Dual, Cu at zero, Atlas'
_diffrn_measurement_method     '\w scans'
_diffrn_detector_area_resol_mean     10.6501
_diffrn_reflns_number     8288
_diffrn_reflns_av_R_equivalents     0.0523
_diffrn_reflns_av_unetI/netI     0.0261
_diffrn_reflns_theta_min     4.480
_diffrn_reflns_theta_max     73.792
_diffrn_reflns_theta_full     67.684
_diffrn_measured_fraction_theta_max     0.996
_diffrn_measured_fraction_theta_full     0.999
_diffrn_reflns_limit_h_min     -4
_diffrn_reflns_limit_h_max     4
_diffrn_reflns_limit_k_min     -17
_diffrn_reflns_limit_k_max     17
_diffrn_reflns_limit_l_min     -16
_diffrn_reflns_limit_l_max     17
_refine_special_details     ?
_reflns_number_total     1513
_reflns_number_gt     1406
_reflns_threshold_expression     'I > 2\s(I)'
_refine_ls_structure_factor_coef     Fsqd
_refine_ls_matrix_type     full
_refine_ls_R_factor_all     0.0422
_refine_ls_R_factor_gt     0.0393
_refine_ls_wR_factor_gt     0.0995
_refine_ls_wR_factor_ref     0.1020
_refine_ls_goodness_of_fit_ref     1.050
_refine_ls_restrained_S_all     1.050
_refine_ls_number_reflns     1513
_refine_ls_number_parameters     88
_refine_ls_number_restraints     0
_refine_ls_hydrogen_treatment     constr
_refine_ls_weighting_scheme     calc
_refine_ls_weighting_details
              'w=1/[\s^2^(Fo^2^)+(0.0663P)^2^+1.7392P] where P=(Fo^2^+2Fc^2^)/3'
_atom_sites_solution_hydrogens     geom
_atom_sites_solution_primary     direct
_atom_sites_solution_secondary     difmap
_refine_ls_shift/su_max     0.001
_refine_ls_shift/su_mean     0.000
_refine_diff_density_max     1.147
_refine_diff_density_min     -0.853
_refine_ls_extinction_method     none
_refine_ls_extinction_coef     .
loop_
    _atom_type_symbol
    _atom_type_description
    _atom_type_scat_dispersion_real
    _atom_type_scat_dispersion_imag
    _atom_type_scat_source
    'C' 'C' 0.0181 0.0091
                         'International Tables Vol C Tables 4.2.6.8 and 6.1.1.4'
    'H' 'H' 0.0000 0.0000
                         'International Tables Vol C Tables 4.2.6.8 and 6.1.1.4'
    'N' 'N' 0.0311 0.0180
                         'International Tables Vol C Tables 4.2.6.8 and 6.1.1.4'
    'Cl' 'Cl' 0.3639 0.7018
                         'International Tables Vol C Tables 4.2.6.8 and 6.1.1.4'
    'Cu' 'Cu' -1.9646 0.5888
                         'International Tables Vol C Tables 4.2.6.8 and 6.1.1.4'
    'Br' 'Br' -0.6763 1.2805
                         'International Tables Vol C Tables 4.2.6.8 and 6.1.1.4'
_computing_data_collection
;
CrysAlisPro (Agilent Technologies, 2011)
;
_computing_cell_refinement
;
CrysAlisPro (Agilent Technologies, 2011)
;
_computing_data_reduction
;
CrysAlisPro (Agilent Technologies, 2011)
;
_computing_structure_solution
;
SHELXS (Sheldrick, 2008)
;
_computing_structure_refinement
;
SHELXL (Sheldrick, 2015)
;
_computing_molecular_graphics
;
SHELXTL (Sheldrick, 2008)
;
_computing_publication_material
;
publCIF (Westrip, 2010)
;
loop_
    _atom_site_type_symbol
    _atom_site_label
    _atom_site_fract_x
    _atom_site_fract_y
    _atom_site_fract_z
    _atom_site_U_iso_or_equiv
    _atom_site_adp_type
    _atom_site_calc_flag
    _atom_site_occupancy
    _atom_site_disorder_assembly
    _atom_site_disorder_group
    Cu Cu1 0.500000 0.500000 1.000000 0.0193(2) Uani d 1 . .
    Br Br1 0.10173(9) 0.59337(3) 0.90079(3) 0.01846(17) Uani d 1 . .
    N N1 0.4871(9) 0.3973(2) 0.8962(3) 0.0201(7) Uani d 1 . .
    C C2 0.5726(10) 0.4173(3) 0.8042(3) 0.0200(8) Uani d 1 . .
    H H2 0.642863 0.479406 0.788200 0.024 Uiso calc 1 . .
    C C3 0.5596(10) 0.3483(3) 0.7321(3) 0.0207(8) Uani d 1 . .
    Cl Cl3 0.6854(3) 0.37701(8) 0.61594(7) 0.0291(3) Uani d 1 . .
    C C4 0.4493(11) 0.2585(3) 0.7523(3) 0.0223(8) Uani d 1 . .
    H H4 0.435302 0.211395 0.703291 0.027 Uiso calc 1 . .
    C C5 0.3592(10) 0.2398(3) 0.8477(3) 0.0206(8) Uani d 1 . .
    Cl Cl5 0.2163(3) 0.12924(7) 0.87993(7) 0.0275(2) Uani d 1 . .
    C C6 0.3861(10) 0.3095(3) 0.9187(3) 0.0209(8) Uani d 1 . .
    H H6 0.332306 0.294833 0.984100 0.025 Uiso calc 1 . .
loop_
    _atom_site_aniso_label
    _atom_site_aniso_U_11
    _atom_site_aniso_U_22
    _atom_site_aniso_U_33
    _atom_site_aniso_U_12
    _atom_site_aniso_U_13
    _atom_site_aniso_U_23
    Cu1 0.0232(4) 0.0167(4) 0.0179(4) 0.0033(3) -0.0022(3) -0.0031(3)
    Br1 0.0173(3) 0.0187(3) 0.0194(3) 0.00076(13) 0.00064(16) 0.00106(13)
    N1 0.0199(17) 0.0185(16) 0.0220(17) 0.0025(12) -0.0007(13) -0.0013(12)
    C2 0.0199(19) 0.0204(19) 0.0197(19) -0.0002(14) -0.0007(14) -0.0011(14)
    C3 0.0199(19) 0.0241(19) 0.0184(18) -0.0007(15) 0.0032(14) -0.0022(14)
    Cl3 0.0386(6) 0.0286(5) 0.0204(5) -0.0038(4) 0.0073(4) -0.0028(4)
    C4 0.026(2) 0.0204(19) 0.0207(19) 0.0015(16) -0.0001(15) -0.0038(15)
    C5 0.0196(18) 0.0190(18) 0.023(2) 0.0016(15) -0.0009(14) -0.0013(15)
    Cl5 0.0346(5) 0.0199(5) 0.0281(5) -0.0047(4) 0.0021(4) -0.0015(4)
    C6 0.0198(18) 0.0193(19) 0.0237(19) 0.0030(15) 0.0004(15) -0.0009(15)
_geom_special_details
;
 All esds (except the esd in the dihedral angle between two l.s. planes)
 are estimated using the full covariance matrix.  The cell esds are taken
 into account individually in the estimation of esds in distances, angles
 and torsion angles; correlations between esds in cell parameters are only
 used when they are defined by crystal symmetry.  An approximate (isotropic)
 treatment of cell esds is used for estimating esds involving l.s. planes.
;
loop_
    _geom_bond_atom_site_label_1
    _geom_bond_atom_site_label_2
    _geom_bond_site_symmetry_2
    _geom_bond_distance
    _geom_bond_publ_flag
    Cu1 N1 3_667 2.039(3) ?
    Cu1 N1 . 2.039(3) y
    Cu1 Br1 . 2.4246(4) y
    Cu1 Br1 3_667 2.4246(4) ?
    N1 C2 . 1.344(5) ?
    N1 C6 . 1.344(5) ?
    C2 C3 . 1.394(6) ?
    C2 H2 . 0.9500 ?
    C3 C4 . 1.373(6) ?
    C3 Cl3 . 1.729(4) ?
    C4 C5 . 1.390(6) ?
    C4 H4 . 0.9500 ?
    C5 C6 . 1.391(6) ?
    C5 Cl5 . 1.725(4) ?
    C6 H6 . 0.9500 ?
loop_
    _geom_angle_atom_site_label_1
    _geom_angle_atom_site_label_2
    _geom_angle_atom_site_label_3
    _geom_angle_site_symmetry_1
    _geom_angle_site_symmetry_3
    _geom_angle
    _geom_angle_publ_flag
    N1 Cu1 N1 3_667 . 180.0 ?
    N1 Cu1 Br1 3_667 . 90.34(10) ?
    N1 Cu1 Br1 . . 89.66(10) y
    N1 Cu1 Br1 3_667 3_667 89.66(10) ?
    N1 Cu1 Br1 . 3_667 90.34(10) ?
    Br1 Cu1 Br1 . 3_667 179.999(15) ?
    C2 N1 C6 . . 119.5(3) ?
    C2 N1 Cu1 . . 120.2(3) ?
    C6 N1 Cu1 . . 120.2(3) ?
    N1 C2 C3 . . 120.9(4) ?
    N1 C2 H2 . . 119.5 ?
    C3 C2 H2 . . 119.5 ?
    C4 C3 C2 . . 120.9(4) ?
    C4 C3 Cl3 . . 120.1(3) ?
    C2 C3 Cl3 . . 119.0(3) ?
    C3 C4 C5 . . 117.0(4) ?
    C3 C4 H4 . . 121.5 ?
    C5 C4 H4 . . 121.5 ?
    C4 C5 C6 . . 120.6(4) ?
    C4 C5 Cl5 . . 120.3(3) ?
    C6 C5 Cl5 . . 119.1(3) ?
    N1 C6 C5 . . 121.0(4) ?
    N1 C6 H6 . . 119.5 ?
    C5 C6 H6 . . 119.5 ?
loop_
    _geom_torsion_atom_site_label_1
    _geom_torsion_atom_site_label_2
    _geom_torsion_atom_site_label_3
    _geom_torsion_atom_site_label_4
    _geom_torsion_site_symmetry_1
    _geom_torsion_site_symmetry_2
    _geom_torsion_site_symmetry_3
    _geom_torsion_site_symmetry_4
    _geom_torsion
    _geom_torsion_publ_flag
    C6 N1 C2 C3 . . . . -0.3(6) ?
    Cu1 N1 C2 C3 . . . . -178.9(3) ?
    N1 C2 C3 C4 . . . . 1.9(6) ?
    N1 C2 C3 Cl3 . . . . -178.0(3) ?
    C2 C3 C4 C5 . . . . -1.3(6) ?
    Cl3 C3 C4 C5 . . . . 178.7(3) ?
    C3 C4 C5 C6 . . . . -0.9(6) ?
    C3 C4 C5 Cl5 . . . . 179.8(3) ?
    C2 N1 C6 C5 . . . . -1.9(6) ?
    Cu1 N1 C6 C5 . . . . 176.7(3) ?
    C4 C5 C6 N1 . . . . 2.5(6) ?
    Cl5 C5 C6 N1 . . . . -178.2(3) ?
loop_
    _geom_hbond_atom_site_label_D
    _geom_hbond_atom_site_label_H
    _geom_hbond_atom_site_label_A
    _geom_hbond_site_symmetry_A
    _geom_hbond_distance_DH
    _geom_hbond_distance_HA
    _geom_hbond_distance_DA
    _geom_hbond_angle_DHA
    _geom_hbond_publ_flag
    C2 H2 Br1 1_655 0.95 2.83 3.472(4) 125.6 yes
    C4 H4 Br1 2_646 0.95 2.86 3.622(4) 137.9 yes
    C6 H6 Br1 3_567 0.95 2.82 3.441(4) 123.6 yes
_shelx_space_group_comment
;
The symmetry employed for this shelxl refinement is uniquely defined
by the following loop, which should always be used as a source of
symmetry information in preference to the above space-group names.
They are only intended as comments.
;
_shelx_estimated_absorpt_T_min     ?
_shelx_estimated_absorpt_T_max     ?
_shelx_hkl_file
;
  -1   0   0 114570. 2420.24  21
   1   0   0 112242. 2528.58   2
   1   0   0 116094. 2631.46  18
   1   0   0 118465. 2098.27   5
   2   0   0 30759.5 1389.59  22
   2   0   0 35326.7 2190.59  18
  -2   0   0 35526.0 2051.76  21
   2   0   0 31848.9 1437.22   5
   2   0   0 33657.1 2109.47   2
   3   0   0 41993.4 1481.94  15
  -3   0   0 39770.9 1314.78  26
  -3   0   0 38364.8 2880.63  21
  -3   0   0 40685.3 2587.38  20
   3   0   0 44117.4 1617.07  27
   3   0   0 41191.7 3063.28  18
   4   0   0 8796.70 733.796  15
   4   0   0 9688.70 866.815  27
   4   0   0 8747.57 792.944  17
   0  -1   0 41.5236 82.2685   1
   0   1   0-13.8261 85.6558  19
   0   1   0 41.5985 83.1938  20
   1   1   0 2161.66 349.466   5
   1   1   0 1936.68 416.808   2
   1  -1   0 2091.14 437.637   2
   1  -1   0 2079.11 478.660  18
  -1  -1   0 2237.92 406.452  21
  -1   1   0 1948.88 412.665  21
   1   1   0 2228.24 442.187  18
   1  -1   0 2040.82 320.178   5
   1   1   0 2025.47 306.851  22
  -2   1   0 35662.3 1881.96  20
  -2   1   0 35176.5 2091.17  21
   2   1   0 32605.3 1547.52   5
   2   1   0 36626.8 2164.08  18
   2  -1   0 29360.5 1423.24  22
   2  -1   0 37129.5 2283.49  18
   2   1   0 31287.4 1357.91  22
  -2  -1   0 34137.9 1978.72  21
   2  -1   0 35875.8 1995.05   1
   2  -1   0 37456.1 2206.45   2
   2  -1   0 28624.6 1316.33   5
   2   1   0 33622.3 2071.21   2
   3   1   0 30852.2 1338.08  27
   3  -1   0 27417.9 1232.82  15
  -3   1   0 24939.3 2357.92  21
  -3  -1   0 29918.1 2293.30  20
   3  -1   0 27792.9 2580.11  18
   3  -1   0 28634.5 1357.13  27
  -3  -1   0 26533.2 2364.18  21
  -3   1   0 26420.6 1150.49  26
   3   1   0 28374.2 1201.27  15
  -3   1   0 27582.1 2138.06  20
  -4   1   0 19969.2 944.509  26
   4  -1   0 17864.2 1051.74  17
   4  -1   0 18738.9 1066.52  15
   4   1   0 21513.4 1092.31  15
   4   1   0 22539.4 1244.13  27
   4   1   0 20487.5 1184.39  17
   4  -1   0 20879.2 1235.08  27
   0  -2   0 71459.9 1422.95   1
   0   2   0 65815.5 1487.10  19
   0   2   0 52320.6 1157.06  20
   1   2   0 39946.8 1446.97  18
  -1  -2   0 45370.7 1557.55  21
   1   2   0 50432.4 1530.64  19
   1   2   0 42810.2 1329.79  22
   1   2   0 42647.4 1629.68   2
   1   2   0 43205.7 1516.73   5
   2   2   0 38325.3 2258.23   2
   2  -2   0 38122.7 2384.03  18
   2   2   0 40749.6 2233.67  18
  -2  -2   0 39391.0 2174.94  21
   2  -2   0 37653.7 2174.21   1
   2   2   0 39213.1 1842.43   5
   2   2   0 36103.8 1496.56  22
  -2   2   0 37881.7 2308.49  21
  -2   2   0 38320.3 1911.99  20
   3  -2   0 23879.1 2130.53   1
   3  -2   0 23906.9 2483.76  18
   3   2   0 28408.1 1188.37  15
  -3   2   0 25857.9 1194.55  26
  -3  -2   0 26987.8 2268.99  20
  -3  -2   0 25172.3 2261.62  21
   3   2   0 29335.5 1321.12  27
   3  -2   0 27341.7 1350.47  27
  -3   2   0 24584.3 2437.33  21
   3   2   0 27770.6 2520.99   2
   3  -2   0 27657.7 1250.83  15
   4   2   0 106.005 356.229  27
   4  -2   0 436.691 357.334  15
   4  -2   0-70.4250 432.084  27
   4   2   0 71.9946 340.137  17
  -4   2   0 196.062 306.167  26
   4  -2   0 200.346 281.151  17
   0   3   0 18.7662 213.396  20
   0  -3   0 117.373 263.169   1
   0  -3   0 76.9180 110.608  18
   0   3   0 43.4111 252.249  19
   1   3   0 237780. 3614.19  19
  -1  -3   0 228576. 3687.95  21
   1   3   0 229363. 3089.61   4
   1   3   0 234094. 3418.31  22
  -1   3   0 206111. 4015.96  21
  -1   3   0 208756. 3115.66  20
   1   3   0 240716. 3942.63   5
   1   3   0 222011. 3829.93   2
   1  -3   0 211708. 3941.90   1
  -1   3   0 202761. 2271.41   3
   1  -3   0 226299. 4105.32  18
   2  -3   0 14927.4 1474.29   1
   2  -3   0 13449.8 1474.26  18
  -2   3   0 14887.9 1549.79  21
  -2  -3   0 15384.1 1406.43  21
   2   3   0 13507.3 968.674  22
  -2   3   0 13879.4 1185.18  20
   2   3   0 14910.9 1436.95   2
   3   3   0 159080. 6131.38   2
   3  -3   0 148055. 2934.75  15
  -3   3   0 143527. 2891.14  26
   3  -3   0 140211. 5374.85   1
   3   3   0 154970. 2968.05  27
   3   3   0 147499. 3005.02  17
  -3  -3   0 139532. 5275.78  21
  -3   3   0 148527. 6137.49  21
  -3  -3   0 164134. 5589.88  20
   3   3   0 153599. 2784.75  15
  -3   3   0 136894. 2571.41  24
   3  -3   0 146142. 5919.54  18
   3  -3   0 148751. 3212.63  27
   4  -3   0 27220.0 1290.25  15
   4  -3   0 25580.1 1376.61  27
   4   3   0 26183.5 1325.71  17
  -4   3   0 26246.2 1192.57  26
   4   3   0 30038.5 1410.59  27
  -4  -3   0 27063.4 1174.34  23
   0  -4   0 435937. 3029.33  18
   0   4   0 491309. 5835.27  19
  -1  -4   0 194038. 3712.60  21
   1  -4   0 157815. 3768.88   1
   1   4   0 205199. 3814.76  19
   1   4   0 184341. 3711.90   2
   1  -4   0 161062. 3604.74  18
  -1   4   0 161116. 3967.77  21
   1   4   0 185433. 3199.57   4
  -1   4   0 149542. 3053.91  20
   1   4   0 182241. 3353.33  22
  -2   4   0 61242.0 3276.60  21
   2   4   0 69109.3 3137.70   2
  -2  -4   0 62633.4 2873.79  21
  -2   4   0 61245.1 2509.10  20
   2  -4   0 58753.5 3055.48  18
   2  -4   0 62575.6 3149.93   1
  -3   4   0 142.659 328.310  26
  -3   4   0 1120.87 658.604  21
   3   4   0 369.045 459.241   2
   3  -4   0-2202.96 755.411   1
  -3  -4   0 387.993 493.237  21
   3   4   0 895.840 396.717  15
   3   4   0 570.505 384.191  17
  -3   4   0 134.582 257.278  24
   3  -4   0-1273.91 722.964  18
   3  -4   0 616.288 426.716  27
   3   4   0 1320.46 456.768  27
   3  -4   0 173.227 368.856  15
   4   4   0 14489.5 1010.32  27
  -4   4   0 14075.1 938.482  26
   4   4   0 11732.3 892.217  17
   4  -4   0 11942.9 1005.73  27
   4  -4   0 14159.0 967.478  15
  -4  -4   0 13364.4 818.215  23
   0  -5   0 117.986 371.343   1
   0  -5   0-126.825 158.340  18
   0   5   0 335.007 364.295  19
   1   5   0 987.217 399.111   2
   1  -5   0 1285.64 569.260   1
   1  -5   0 921.820 431.388  18
  -1  -5   0 1100.28 334.601   1
  -1  -5   0 1090.15 456.691  21
   1   5   0 902.247 378.714  22
   1   5   0 1512.03 402.671   4
  -1   5   0 424.251 324.938  20
   1   5   0 1202.46 436.858  19
   2  -5   0 64636.0 3443.27   1
  -2   5   0 64419.3 3614.62  21
  -2  -5   0 65325.4 3075.91  21
   2   5   0 66936.3 3196.63   2
   2  -5   0 56982.2 3071.84  18
   3  -5   0 116.317 374.755  27
   3  -5   0 224.534 318.293  15
  -3   5   0-37.8559 292.465  24
   3   5   0 919.620 371.432  27
   3   5   0 378.917 332.720  17
  -3   5   0 138.359 304.924  26
   4   5   0 1790.83 543.088  27
   4  -5   0 1097.49 526.513  27
   4   5   0 1534.75 481.204  17
  -4   5   0 2635.55 516.753  26
   4  -5   0 2072.27 482.008  15
  -4  -5   0 1692.02 360.283  23
   0   6   0 126844. 3845.21  19
   0  -6   0 139893. 3957.79   1
  -1   6   0 117422. 4131.19  19
  -1  -6   0 136124. 3174.81   1
   1  -6   0 126386. 3437.72  18
   1   6   0 128723. 3443.31   4
  -1   6   0 102706. 2836.44  20
   1   6   0 136859. 3996.61  19
   1  -6   0 119012. 3852.81   1
  -1  -6   0 120768. 3646.70  21
   1   6   0 118368. 3417.16   2
   2   6   0 2506.19 691.413   2
   2  -6   0 643.150 424.187  18
  -2  -6   0 2223.63 724.422  21
  -2   6   0 1467.77 713.712  19
   2  -6   0 739.186 540.831   1
   3   6   0 143.619 302.466  17
   3  -6   0-127.229 386.995  27
   3   6   0 218.777 329.260  27
  -3   6   0 42.7628 322.302  24
   3  -6   0 215.174 377.077  15
  -3  -6   0 241.166 244.425  23
  -3   6   0-412.988 311.571  26
   4  -6   0 39449.5 1427.68  15
   4   6   0 42626.3 1500.58  17
   4   6   0 43151.5 1744.31  27
  -4   6   0 42799.4 1465.71  26
   0   7   0 104.777 440.139  19
   0  -7   0-276.199 486.190   1
  -1   7   0 31658.8 2324.38  19
   1   7   0 34283.6 2240.91  19
   1  -7   0 35134.3 1855.31  18
   1  -7   0 32284.6 2199.83   1
   1   7   0 33889.7 1950.96   2
  -1  -7   0 31303.7 2062.95  21
   1   7   0 32675.6 1939.92   4
  -2  -7   0 36399.9 2551.41  21
   2   7   0 35614.9 2493.82   2
   2  -7   0 29039.0 2274.08  18
  -2   7   0 29819.0 2667.14  19
   2  -7   0 35444.4 2877.83   1
  -3  -7   0 46589.4 1477.16  23
   3   7   0 45370.3 1742.83  17
   3  -7   0 43552.0 1841.53  15
   3   7   0 49194.7 2015.96  27
  -3   7   0 43989.6 1705.27  26
  -3   7   0 43813.0 1804.28  24
   4   7   0 22095.0 1032.57  17
  -4   7   0 14262.7 722.373  14
   4  -7   0 17786.4 1035.71  27
   4  -7   0 18044.0 921.383  15
  -4   7   0 22352.6 1020.06  26
   4   7   0 17244.5 1145.26  27
   0   8   0 233989. 6218.32  19
   0  -8   0 256489. 6024.39   1
   1   8   0 36398.8 2095.31   2
  -1  -8   0 36238.0 2402.08  21
  -1   8   0 37184.3 2659.78  19
   1   8   0 37414.2 2295.35   4
   1  -8   0 38940.2 2603.70   1
   1   8   0 39375.4 2619.35  19
   2   8   0 4090.32 679.827  27
  -2   8   0 1784.87 378.308  26
   2   8   0 4268.11 523.849  13
   2  -8   0 1073.58 525.759  18
   2   8   0 5244.79 1019.91   2
   2  -8   0 1340.13 465.613  15
   2  -8   0 3635.08 1058.01   1
   2   8   0 4305.16 542.836  17
  -2  -8   0 3223.51 923.055  21
  -2   8   0 2820.16 586.085  24
  -2   8   0 1592.80 785.700  19
   3   8   0 5165.26 647.405  17
  -3   8   0 5356.20 737.765  26
   3  -8   0 5415.92 816.429  27
   3   8   0 5224.64 806.374  27
  -3   8   0 5563.57 751.066  24
   3  -8   0 5646.62 770.773  15
  -4   8   0 11246.2 705.639  26
   4  -8   0 11592.8 777.103  27
   4  -8   0 7865.67 566.476  15
   4   8   0 9539.60 644.619  17
  -4   8   0 6307.74 467.582  14
   0  -9   0-70.9675 408.030   1
   0   9   0 157.701 402.318  19
   1   9   0 38157.1 2489.79   4
  -1  -9   0 35859.0 2527.93  21
   1   9   0 39029.6 2810.68  19
   1  -9   0 40639.5 2794.68   1
  -1   9   0 41778.6 3033.75  19
  -2   9   0 77237.1 4498.91  19
  -2   9   0 81444.8 1969.80  26
   2  -9   0 87686.6 4907.00   1
  -2  -9   0 98653.8 4524.39  21
   2   9   0 53620.3 2441.01  27
   2   9   0 89736.9 2312.92  17
   2   9   0 87373.3 2144.83  13
  -2   9   0 92818.0 2488.56  24
   2  -9   0 60194.8 2173.59  15
   3  -9   0 25699.5 1540.67  27
   3   9   0 26548.3 1298.74  17
   3  -9   0 24003.4 1378.66  15
  -3   9   0 28142.2 1301.69  26
   3   9   0 26043.5 1063.48  13
   4  -9   0 172.271 227.091  27
  -4   9   0-19.7523 156.251  26
   4   9   0 112.866 183.719  17
   0  10   0 130069. 4973.10   4
   0  10   0 139051. 5513.05  19
   1  10   0 4713.87 1027.13   4
   1 -10   0 5626.40 1200.68   1
   1  10   0 7145.29 529.422  25
  -1  10   0 5261.59 1172.45  19
  -1 -10   0 5945.21 1136.78  21
  -1  10   0 7012.79 600.430  24
  -1  10   0 7599.53 776.853   6
   1  10   0 5419.11 1166.74  19
   1  10   0 7319.16 640.603  13
  -2  10   0 35467.7 1589.25  24
   2  10   0 35131.6 1413.39  13
   2  10   0 35858.7 1518.51  17
  -3  10   0 13172.1 842.674  26
   3  10   0 13871.3 914.331  17
   3  10   0 11521.2 699.941  13
   3 -10   0 14039.0 1096.14  27
   3 -10   0 11678.7 972.443  15
  -3  10   0 13781.4 1019.96  24
   0  11   0 1591.94 853.587   4
   0  11   0 1609.64 653.195   6
   0  11   0 1961.93 771.755  19
   0  11   0 1393.32 584.514  13
   1 -11   0 1929.19 781.290   1
  -1 -11   0 1292.68 568.287  21
   1  11   0 2711.59 833.479   4
  -1  11   0 2286.29 847.644  19
   1  11   0 1468.95 400.071  13
   1  11   0 2079.68 408.385  25
   1  11   0 1928.95 797.718  19
   2 -11   0 986.864 514.849  27
   2  11   0 799.470 348.347  17
   2 -11   0 471.651 410.344  15
  -2  11   0 112.655 299.751  24
   2  11   0 384.049 304.733  13
   3 -11   0 2173.49 518.950  27
  -3  11   0 1887.76 521.287  24
   3  11   0 518.220 287.121  17
   3  11   0 549.724 215.300  13
   3 -11   0 1015.19 398.352  15
  -3  11   0 1111.11 318.172  26
   0  12   0 20784.8 1153.63  25
   0  12   0 24726.1 1291.82   6
   0  12   0 21549.7 1127.66  13
   1 -12   0 755.120 408.589  15
   1  12   0 553.150 315.169  13
   2  12   0 90800.0 2242.61  13
   2 -12   0 85101.2 2425.40  15
  -2  12   0 84720.5 2292.67  24
   3 -12   0 14488.2 799.211  15
  -3  12   0 14286.5 824.515  24
   3  12   0 14178.4 659.774  13
   3  12   0 16214.5 735.539  17
   0  13   0 315.589 429.252   6
   0  13   0 331.871 336.811  13
   1  13   0 25687.0 1302.82  13
   1 -13   0 27011.6 1312.14  15
   2  13   0 83479.9 2071.62  13
   2 -13   0 86668.2 2258.56  15
   2 -13   0 83962.9 2305.95  27
   3  13   0 10400.4 483.351  13
  -3  13   0 10365.6 590.913  14
   3 -13   0 12033.4 637.304  27
   0  14   0 242.799 305.371   6
   0  14   0 479.744 291.352  13
   1  14   0 7580.91 692.061  13
   1 -14   0 8548.38 740.414  15
   2 -14   0 448.378 331.374  27
  -2  14   0 557.092 264.444  24
  -2  14   0 666.522 281.767   8
   2  14   0 350.646 247.897  13
   2 -14   0 123.214 291.482  15
   0  15   0 803.235 366.015  13
   1  15   0 11088.6 806.537  13
   1 -15   0 10008.0 751.025  15
   2 -15   0 8412.97 525.919  15
  -2  15   0 7356.68 454.546   8
   2  15   0 8151.74 533.171  13
   2 -15   0 7986.12 552.428  27
   0  16   0 178.269 183.839  13
   0 -16   0 462.022 248.648  15
   1  16   0 49238.4 1352.75  13
   1 -16   0 48930.0 1276.21  15
   2  16   0 11114.0 485.196  13
   0 -17   0 634.547 212.861  15
   1 -17   0 12117.3 540.567  27
  -1  17   0 11427.2 536.186   8
   4   0  -1 337.718 403.941  27
   4   0  -1 566.566 413.180  17
   4   0  -1-28.0247 284.370  15
  -3   0   1 503.321 320.309  26
  -3   0   1 939.992 752.586  21
   3   0  -1 1007.24 683.528  18
   3   0  -1 1407.83 462.276  15
  -3   0   1-97.2179 416.388  20
   3   0  -1 1982.59 505.683  27
  -2   0   1 170.073 369.832  21
   2   0  -1 34.7421 477.577  18
   2   0  -1 174.255 321.232   2
   1   0  -1 227.812 153.556   5
  -1   0   1 85.9269 248.671  21
   1   0  -1 94.0504 133.210  22
   1   0  -1-50.5597 254.944   2
   1   0  -1-21.5800 287.507  18
   0   0  -1 12.2826 96.0697  20
   0   0   1 49.4579 60.0510  19
   0   0   1 20.0217 70.4226   1
   0   0   1 27.3462 86.4949   3
  -1   0  -1-29.6763 237.410  21
   1   0   1 96.0563 321.124  18
   1   0   1-46.7468 290.811   2
   1   0   1-21.0616 238.885   5
  -2   0  -1 692.313 722.146  21
   2   0   1 625.204 543.127   1
   2   0   1 2418.12 951.207   2
   2   0   1 78.4249 304.164   5
   2   0   1 44.1745 294.409  22
  -2   0  -1 2103.78 738.154  20
   2   0   1 3413.59 1037.73  18
  -3   0  -1-1133.62 591.139  20
   3   0   1 63.8831 305.482  27
  -3   0  -1-627.869 575.740  21
   3   0   1 36.9053 260.247  15
  -3   0  -1-679.779 315.005  26
   4   0   1-553.897 337.463  17
   4   0   1 344.516 345.524  27
   4   0   1 51.9256 346.740  15
   4  -1  -1 24093.9 1317.07  27
   4   1  -1 21911.3 1061.71  15
  -4   1   1 21971.0 971.619  26
   4   1  -1 23238.6 1294.42  17
   4   1  -1 25761.1 1323.53  27
   4  -1  -1 20500.0 1059.05  15
   4  -1  -1 20317.9 1178.16  17
   3   1  -1 146581. 2635.49  15
  -3  -1   1 140781. 5410.38  21
  -3  -1   1 154530. 5061.94  20
   3  -1  -1 149142. 5926.94  18
   3   1  -1 154422. 2943.94  27
   3  -1  -1 152415. 3000.84  27
  -3   1   1 141565. 2556.63  26
   3  -1  -1 145474. 2666.03  15
   3   1  -1 137499. 2323.14  10
   3   1  -1 155018. 5847.22   2
   3  -1  -1 141213. 4974.20   1
  -3   1   1 147516. 5683.45  21
   3   1  -1 147735. 5623.57  18
   2   1  -1 26099.5 1847.56  18
   2  -1  -1 31130.4 2183.77  18
   2   1  -1 25911.2 1849.62   2
  -2   1   1 26449.7 1846.83  21
   2  -1  -1 25457.7 1804.92   2
  -2   1   1 27242.3 1615.56  20
  -2  -1   1 25950.4 1767.37  21
   1   1  -1 19835.1 1083.56   2
  -1   1   1 17208.3 983.715  21
   1   1  -1 18674.7 612.979  22
   1  -1  -1 18514.5 1120.66  18
   1   1  -1 21208.2 1090.28  18
   1   1  -1 18443.0 796.137   5
  -1  -1   1 17800.3 970.877  21
   1  -1  -1 17982.7 997.805   2
   1  -1  -1 16399.0 572.337   5
   0   1  -1 282169. 3050.05  20
   0   1   1 287767. 2381.68   3
   1   1   1 11896.7 883.557   2
  -1   1  -1 13019.2 891.835  21
   1  -1   1 11913.2 962.134  18
   1   1   1 13038.6 953.962  18
   1   1   1 12694.0 848.762  22
   1  -1   1 11888.0 816.191   1
  -1   1  -1 11020.8 758.272  20
   1   1   1 13421.7 901.207   5
  -1  -1  -1 12999.8 821.501  21
   2   1   1 494642. 8125.52  18
   2   1   1 473289. 6232.24   1
   2  -1   1 507911. 8463.34  18
   2  -1   1 430308. 5966.80   5
  -2   1  -1 487976. 7124.17  20
   2  -1   1 486542. 7233.02   1
   2   1   1 449049. 5927.91  22
   2   1   1 462362. 6340.34   5
  -2   1  -1 473457. 7716.98  21
  -2  -1  -1 468241. 7173.84  21
   2   1   1 491737. 8066.38   2
  -3   1  -1 1753.01 373.441  26
  -3  -1  -1 2171.05 763.896  21
  -3  -1  -1 1457.13 590.014  20
  -3   1  -1 794.564 451.295  20
  -3   1  -1 2966.77 892.354  21
   3  -1   1 1898.75 407.949  15
   3   1   1 1550.77 366.079  15
   3  -1   1 2141.13 436.268  27
   3   1   1 2075.08 422.814  27
   4  -1   1-122.362 345.958  27
  -4   1  -1-174.473 221.592  26
   4   1   1 127.201 314.030  27
   4  -1   1-77.0700 320.209  15
   4   1   1-237.167 332.368  17
   4   1   1-102.909 349.022  15
   4  -1   1-67.7342 274.796  17
  -4  -2   1 3163.47 485.037  23
   4  -2  -1 2348.25 536.665  27
   4  -2  -1 3009.05 470.060  15
  -4   2   1 2782.35 421.760  26
   4   2  -1 3048.64 552.064  17
   4  -2  -1 1604.43 383.624  10
   4   2  -1 2975.89 506.498  27
  -3   2   1 1224.50 297.222  24
  -3   2   1 626.285 261.730  26
  -3   2   1 1963.06 865.906  21
   3  -2  -1 1745.68 744.748   1
  -3  -2   1 1576.71 612.921  20
   3  -2  -1 614.103 601.179  18
   3  -2  -1 1455.69 426.077  27
   3  -2  -1 1067.40 327.050  15
   3   2  -1 1205.63 340.215  27
   3   2  -1 1426.36 357.568  15
   3   2  -1 897.078 659.227   2
  -3  -2   1 1315.86 642.020  21
  -2   2   1 167066. 4701.12  21
   2  -2  -1 169841. 4938.16  18
  -2   2   1 160068. 3713.95  20
   2   2  -1 164025. 4620.92   2
  -2  -2   1 167463. 4521.15  21
   2   2  -1 169961. 4432.93  18
   1   2  -1 641188. 5444.71  18
   1  -2  -1 637596. 6580.64  18
  -1  -2   1 629598. 5999.17  21
   1  -2  -1 579308. 5514.50   2
   1   2  -1 608329. 4189.54  22
  -1   2   1 588770. 5887.44  21
   1   2  -1 649847. 4568.20  19
   1   2  -1 619071. 6213.67   2
   0  -2  -1 3923.42 373.802  18
   0  -2   1 3760.61 508.646   1
   0   2   1 3583.38 397.806  19
   0  -2  -1 4029.62 287.676   1
   0   2   1 4080.57 422.320   3
   0   2  -1 3934.65 484.073  20
   0   2   1 3283.58 314.249   5
   1  -2   1 112979. 2898.01  18
   1   2   1 120073. 2641.34  19
  -1   2  -1 97600.7 2223.71  20
   1   2   1 128357. 2787.12   5
   1   2   1 118281. 2710.90   2
  -1   2  -1 101036. 2675.94  21
  -1  -2  -1 117249. 2378.40  21
   1   2   1 127141. 2596.59  22
   1  -2   1 103085. 2619.61   1
   2  -2   1 277811. 6399.71  18
  -2   2  -1 282637. 5459.52  20
   2  -2   1 278064. 5852.60   1
   2   2   1 280166. 5155.05   5
   2   2   1 269845. 4623.49  22
  -2   2  -1 276221. 6212.09  21
   2   2   1 291358. 6220.46   2
  -2  -2  -1 267239. 5537.11  21
  -3  -2  -1 76636.4 3835.46  21
  -3   2  -1 86497.2 3916.64  20
   3   2   1 83486.8 2046.02  15
   3  -2   1 83923.2 2322.41  27
   3  -2   1 76577.4 4287.81  18
  -3   2  -1 78658.4 4336.91  21
   3   2   1 80149.3 2163.89  17
   3   2   1 84107.7 2173.82  27
  -3   2  -1 78299.4 2092.12  26
  -3  -2  -1 84771.6 3921.63  20
   3  -2   1 82985.1 2206.78  15
   4   2   1 7642.64 735.188  17
   4  -2   1 6853.10 746.708  27
   4   2   1 7408.97 766.335  27
   4  -2   1 8300.68 764.748  15
  -4   2  -1 7845.15 668.116  26
   4  -2   1 4897.85 505.121  17
   4  -3  -1 21144.1 1303.51  27
   4   3  -1 22770.3 1234.06  27
   4  -3  -1 21749.1 1080.28  15
   4   3  -1 20641.3 1206.56  17
  -4   3   1 21827.2 1095.40  26
  -4  -3   1 21981.6 1076.00  23
  -3   3   1-237.402 270.669  14
   3   3  -1 1945.04 728.928   2
  -3   3   1 323.433 272.601  24
  -3  -3   1 971.747 791.462  21
  -3   3   1 1737.52 800.328  21
   3  -3  -1-840.646 794.411  18
   3   3  -1 2575.58 578.096  15
   3  -3  -1 948.204 413.206  15
   3  -3  -1 469.933 496.353   1
   3   3  -1 3423.32 564.502  27
   3  -3  -1 1055.81 496.578  27
  -3   3   1 603.644 370.144  26
   2   3  -1 4936.39 796.660  18
   2   3  -1 5815.99 1043.75   2
   2  -3  -1 1903.67 628.564   1
  -2  -3   1 6722.24 999.657  21
  -2   3   1 1210.51 344.971  20
  -2   3   1 1689.19 618.631  21
   2  -3  -1 1592.21 654.997  18
   1   3  -1 181082. 2886.65  19
   1   3  -1 179561. 2741.91  18
  -1   3   1 166477. 3470.00  21
  -1  -3   1 175931. 3434.17  21
   1   3  -1 158552. 2568.49  22
   1  -3  -1 162717. 3512.20  18
   1   3  -1 172175. 2372.99   4
   1  -3  -1 171927. 3613.17   1
  -1   3   1 162442. 2347.52  20
  -1   3   1 161702. 2567.98   3
   1   3  -1 169171. 3526.17   2
   0   3   1 114249. 2330.72   3
   0  -3  -1 111524. 1878.12  18
   0   3  -1 123066. 2656.24  20
   0   3   1 122047. 2540.38  19
   0  -3   1 129275. 2852.12   1
   0  -3  -1 135654. 2080.88   1
   0   3  -1 128699. 2625.10  19
   1  -3   1 1314.19 473.668  18
   1   3   1 7855.42 777.069  22
   1   3   1 6580.73 667.590   4
   1   3   1 7451.31 827.307   5
   1  -3   1 1305.14 513.721   1
  -1   3  -1 1339.05 547.935  21
  -1   3  -1 1009.54 384.335  20
  -1  -3  -1 6809.60 701.538  21
   1   3   1 8156.68 828.726  19
   1   3   1 6663.10 784.257   2
  -2   3  -1 6370.13 1069.67  21
   2  -3   1 4433.48 685.672   5
   2  -3   1 5514.00 974.732   1
  -2  -3  -1 7111.84 1005.91  21
   2   3   1 6516.44 935.551   5
   2  -3   1 5322.49 1004.68  18
   2   3   1 6979.00 821.524  22
  -2   3  -1 6741.27 923.271  20
   2   3   1 6914.69 1024.46   2
   3   3   1 25267.4 1240.73  27
   3   3   1 23766.0 1229.04  17
   3  -3   1 20546.1 2272.88  18
  -3   3  -1 21632.5 1158.33  26
  -3   3  -1 20611.7 1015.37  24
   3  -3   1 22886.7 1270.90  27
  -3  -3  -1 24057.7 2169.87  20
  -3  -3  -1 20628.0 2024.26  21
  -3   3  -1 21861.6 2429.88  21
   3  -3   1 19479.1 1959.43   1
   3  -3   1 22480.6 1225.16  15
   3   3   1 24783.9 1158.44  15
   4  -3   1 9987.71 864.982  15
   4  -3   1 8336.50 840.472  27
   4   3   1 10870.6 899.820  27
   4   3   1 9082.84 797.507  17
  -4   3  -1 9841.09 790.023  26
   4   4  -1 169.921 385.761  17
   4  -4  -1 1173.75 386.542  15
   4   4  -1 739.234 454.445  27
  -4   4   1 934.877 428.999  26
   4  -4  -1 1229.83 521.836  27
  -4  -4   1 735.658 347.913  23
   3   4  -1 26066.0 2514.61   2
  -3  -4   1 25233.6 2362.81  21
   3  -4  -1 21937.2 1157.48  15
  -3   4   1 21812.7 1161.17  26
  -3   4   1 22947.3 1139.90  24
  -3   4   1 26124.3 2685.90  21
   3  -4  -1 23402.0 1376.99  27
   3  -4  -1 22731.7 2282.14   1
   3   4  -1 23705.3 1256.32  17
   3  -4  -1 20653.5 2262.10  18
   3   4  -1 26742.9 1294.73  27
   2  -4  -1 48836.1 2796.64   1
   2  -4  -1 47000.2 2742.75  18
  -2  -4   1 51662.9 2705.30  21
  -2   4   1 48257.1 2852.45  21
   2   4  -1 50049.0 2761.03   2
  -1  -4   1 140823. 3424.97  21
  -1   4   1 121026. 2335.24  20
   1   4  -1 138067. 3445.55   2
  -1   4   1 128548. 2416.05   3
   1   4  -1 143915. 2680.29   4
   1   4  -1 148606. 3121.40  19
   1  -4  -1 136164. 3346.16  18
   1  -4  -1 138871. 3464.57   1
  -1   4   1 139843. 3566.47  21
  -1   4   1 135551. 3658.14  19
   0  -4  -1 36489.2 1365.72   1
   0   4  -1 28233.0 1458.47  20
   0   4  -1 32713.0 1572.46  19
   0  -4  -1 27907.9 1014.51  18
   0  -4   1 31978.0 1637.11   1
   0   4   1 31194.0 1506.53  19
   1   4   1 1178.81 385.561   4
   1   4   1 897.538 411.476   2
   1   4   1 1316.26 481.560  19
  -1   4  -1 316.928 401.172  20
  -1  -4  -1 924.444 388.579  21
   1  -4   1 183.395 413.539   1
   1  -4   1 409.974 399.724  18
   1   4   1 1167.90 495.397   5
   1   4   1 1494.10 468.342  22
   2   4   1 15827.6 1523.08   2
   2  -4   1 14672.0 1580.94   1
  -2   4  -1 13456.2 1653.35  21
   2   4   1 16399.5 1451.60   5
   2  -4   1 13572.8 1546.10  18
  -2   4  -1 16874.9 1459.74  20
   2   4   1 15279.7 1207.69  22
  -2  -4  -1 14825.4 1379.53  21
   3  -4   1 44253.2 1785.85  15
  -3  -4  -1 46479.2 3021.87  20
  -3   4  -1 43288.2 1663.68  26
   3   4   1 49425.6 1741.66  27
  -3   4  -1 42612.4 3521.18  21
   3   4   1 50504.7 1641.00  15
   3  -4   1 43670.6 1780.31  27
   3   4   1 53084.9 3476.12   2
  -3  -4  -1 41007.5 2842.46  21
  -3   4  -1 41324.9 1555.40  24
   3   4   1 47323.1 1746.19  17
   3  -4   1 41187.7 2960.87   1
  -4  -4  -1 22319.5 1023.17  23
   4   4   1 22209.8 1230.72  27
  -4   4  -1 21208.2 1103.35  26
   4  -4   1 19964.9 1158.92  15
   4   4   1 20074.8 1136.58  17
  -4   5   1 67254.1 1838.84  26
   4   5  -1 72806.7 2166.67  27
   4  -5  -1 66880.2 1786.23  15
   4   5  -1 70026.1 2012.22  17
  -4  -5   1 76061.5 1834.08  23
  -3   5   1 45138.7 1676.73  26
  -3   5   1 45234.5 1681.89  24
   3   5  -1 48345.2 1780.37  17
   3  -5  -1 45417.6 1970.18  27
  -3  -5   1 47023.2 1529.96  23
   3  -5  -1 46513.0 1740.63  15
  -2   5   1 24754.6 2202.68  21
   2  -5  -1 21837.6 1956.87  18
  -2   5   1 25096.1 2133.84  19
  -2  -5   1 27451.2 2113.95  21
   2   5  -1 24818.2 2050.11   2
   2  -5  -1 23895.7 2105.87   1
   1  -5  -1 245096. 5040.50   1
  -1   5   1 229672. 5196.33  19
  -1   5   1 223258. 3524.75   3
   1   5  -1 264776. 4834.90  19
  -1  -5   1 268756. 4810.34   1
  -1  -5   1 247458. 5112.58  21
   1   5  -1 246200. 4152.86   4
   1   5  -1 243724. 4962.62   2
   1  -5  -1 233206. 4578.95  18
   0   5   1-105.500 370.299  19
   0   5  -1 87.9288 367.363  20
   0   5  -1-25.8726 358.095  19
   0  -5   1-29.2461 410.444   1
   0  -5  -1-20.8447 197.264  18
   0  -5  -1 122.444 335.906   1
   1  -5   1 172464. 4416.94   1
  -1   5  -1 161006. 3884.43  20
  -1  -5  -1 193529. 3831.77  21
   1  -5   1 178097. 3902.82  18
   1   5   1 209200. 4212.99  22
   1   5   1 211777. 4498.12  19
   1   5   1 193888. 3909.73   2
   1   5   1 200929. 3984.79   4
   2   5   1 138283. 3769.60  22
   2  -5   1 116888. 4418.48  18
  -2   5  -1 124865. 5197.68  21
  -2   5  -1 127321. 4147.32  20
   2   5   1 135893. 4497.25   2
   2  -5   1 127862. 4807.13   1
  -2  -5  -1 131663. 4159.09  21
   3  -5   1 15214.2 1138.84  27
   3   5   1 18990.3 1144.25  27
   3   5   1 17931.1 1131.91  17
  -3   5  -1 15445.6 1021.42  24
   3  -5   1 16129.0 1151.14  15
  -3   5  -1 15982.6 1063.21  26
   4  -5   1 10577.9 860.875  15
  -4  -5  -1 13498.1 743.187  23
   4   5   1 12282.7 880.620  17
   4   5   1 12433.7 949.629  27
   4  -5   1 10110.7 864.634  27
  -4   5  -1 11022.2 818.935  26
  -4   6   1 3935.09 447.800  14
   4  -6  -1 8695.90 683.758  15
  -4  -6   1 5089.38 521.135  23
   4   6  -1 4092.23 669.734  27
   4   6  -1 4763.22 581.032  17
  -4   6   1 8758.31 788.781  26
   4  -6  -1 5055.82 720.871  27
  -3   6   1 1086.14 368.807  26
   3  -6  -1 2129.18 468.490  15
   3  -6  -1 1538.02 529.592  27
  -3  -6   1 2912.43 433.812  23
  -3   6   1 1439.20 401.172  24
   3   6  -1 3632.61 585.258  27
   3   6  -1 2532.71 481.177  17
   2  -6  -1 23058.5 2016.80  18
   2  -6  -1 27545.6 2390.38   1
  -2  -6   1 29331.0 2321.19  21
   2   6  -1 29763.7 2340.52   2
  -2   6   1 25580.3 2257.49  19
   1  -6  -1 78546.4 2782.90  18
   1   6  -1 76471.3 2632.61   4
  -1   6   1 75713.0 3247.37  19
   1   6  -1 79755.3 3031.23  19
   1  -6  -1 78555.4 3081.83   1
  -1  -6   1 84760.4 2906.32   1
   1   6  -1 78643.7 2979.91   2
   0   6  -1 4044.71 797.684  19
   0  -6  -1 4903.86 782.965   1
   0   6   1 3392.49 765.366  19
   0  -6   1 3174.29 764.743   1
   0  -6  -1 3144.82 388.421  18
   1   6   1 6412.40 903.734  22
  -1   6  -1 4742.42 776.185  20
   1   6   1 6978.07 1020.65  19
   1   6   1 5793.97 798.047   2
   1   6   1 6126.36 832.891   4
   1  -6   1 4687.20 908.487   1
   1  -6   1 4517.85 690.724  18
  -1  -6  -1 5993.20 825.000  21
   2  -6   1 47999.3 3197.61   1
   2  -6   1 42311.8 2713.58  18
   2   6   1 50751.8 2821.43   2
  -2  -6  -1 49914.5 2672.98  21
   2   6   1 53767.2 2481.33  22
   3   6   1 22474.7 1261.67  17
   3  -6   1 20024.1 1318.32  27
   3   6   1 25135.6 1369.15  27
  -3   6  -1 21656.4 1239.73  26
   3  -6   1 21760.9 1366.17  15
  -3   6  -1 22095.3 1278.18  24
   4   6   1 1187.71 482.374  27
   4  -6   1 1137.52 401.102  27
   4  -6   1 1278.78 412.696  15
   4   6   1 1328.16 387.488  17
  -4  -6  -1 240.251 221.015  23
  -4   6  -1 674.178 338.542  26
   4   7  -1 15565.2 858.539  17
  -4   7   1 18198.8 946.582  26
  -4  -7   1 15736.5 761.683  23
   4   7  -1 12793.0 1004.18  27
  -4   7   1 12531.3 700.334  14
   4  -7  -1 16357.6 801.659  15
  -3  -7   1 1838.56 380.499  23
   3   7  -1 1248.68 289.960  13
   3   7  -1 1022.65 390.797  17
   3  -7  -1 1082.37 461.470  15
  -3   7   1 49.0191 439.764  26
  -3   7   1 482.773 368.816  24
   3  -7  -1 1055.24 606.094  27
   3   7  -1 2167.72 547.914  27
  -2  -7   1 77441.2 3978.27  21
   2   7  -1 76587.4 3866.32   2
   2  -7  -1 64178.1 3802.29   1
  -2   7   1 62611.3 3655.33  19
   2  -7  -1 59261.4 3287.47  18
   1  -7  -1 59.2952 320.619  18
   1   7  -1 1357.30 635.720   2
   1  -7  -1 928.213 620.041   1
   1   7  -1 887.663 570.094  19
   1   7  -1 1132.76 521.946   4
  -1   7   1 823.451 563.019  19
  -1  -7   1 441.508 540.320   1
   0  -7   1 74607.7 3178.51   1
   0   7   1 71564.9 3156.78  19
   0   7  -1 65991.5 3036.49  19
   0  -7  -1 72669.5 2969.98   1
   1   7   1 227437. 5195.59   4
   1   7   1 225617. 4705.23   2
  -1   7  -1 205099. 4667.39  20
  -1   7  -1 220748. 6194.02  19
  -1  -7  -1 217807. 4964.52  21
   1  -7   1 235553. 4632.79  18
   1  -7   1 215048. 5776.16   1
   1   7   1 238871. 5875.57  19
  -2   7  -1 4437.20 1174.26  19
   2  -7   1 4661.96 923.059  18
  -2   7  -1 3993.09 531.744  24
   2  -7   1 3962.94 1042.20   1
   3  -7   1 4903.14 727.534  27
  -3   7  -1 6028.63 698.228  26
   3   7   1 7670.85 858.120  27
   3   7   1 6251.30 723.245  17
   3  -7   1 4982.66 759.880  15
  -3   7  -1 5250.77 702.432  24
   4   7   1 4452.34 660.176  27
  -4   7  -1 5920.50 571.874  26
   4  -7   1 4144.88 528.443  15
   4  -7   1 7431.30 661.862  27
   4   7   1 6280.38 585.523  17
   4  -8  -1 391.541 316.213  27
   4   8  -1 896.371 270.005  17
  -4   8   1 210.151 242.125  26
  -4   8   1 325.941 213.894  14
   3  -8  -1 34221.1 1546.34  15
   3   8  -1 29692.0 1708.90  27
   3   8  -1 31963.6 1429.73  17
  -3   8   1 32390.6 1548.05  24
  -3   8   1 32115.2 1412.92  26
   3   8  -1 27982.3 1155.73  13
  -2   8   1 64234.8 1744.60  26
  -2  -8   1 74818.5 4088.86  21
   2   8  -1 76966.4 2015.67  17
   2   8  -1 63867.3 2354.61  27
   2  -8  -1 70559.1 4164.27   1
  -2   8   1 60688.6 3766.67  19
   2   8  -1 67376.8 3717.81   2
  -2   8   1 71826.2 2079.75  24
   2  -8  -1 65441.3 2030.85  15
   2  -8  -1 59170.1 3288.07  18
  -1   8   1 104108. 4386.86  19
  -1  -8   1 108146. 3760.33   1
   1   8  -1 98648.6 3673.29   4
   1   8  -1 97110.7 3723.56   2
   1  -8  -1 103064. 4067.27   1
   0   8  -1 23942.7 2020.70  19
   0  -8  -1 25950.4 1898.91   1
   0  -8   1 26878.3 2039.40   1
   0   8   1 24188.1 1880.86   4
   0   8   1 26097.0 2091.70  19
  -1   8  -1 1172.47 663.709  19
   1   8   1 2543.75 762.662  19
  -1  -8  -1 2145.38 637.507  21
   1   8   1 2241.82 707.043   4
   1  -8   1 1361.03 605.029   1
   1   8   1 2386.26 546.591   2
  -2   8  -1 34078.6 1479.63  24
  -2  -8  -1 33911.6 2414.78  21
   2   8   1 31690.1 2309.73   2
   2  -8   1 31821.1 2906.83   1
   2  -8   1 27199.3 1398.64  27
   2   8   1 32813.4 1230.03  13
   2   8   1 34323.8 1424.15  17
  -2   8  -1 29373.1 1216.66  26
   2   8   1 31172.5 1706.27  27
  -2   8  -1 29620.7 2829.08  19
   3   8   1 47995.1 1796.46  17
   3   8   1 44193.1 2043.80  27
  -3   8  -1 46679.2 1902.94  24
  -3   8  -1 46744.5 1730.27  26
   3  -8   1 46369.2 1996.06  27
   4  -8   1 32878.3 1151.03  27
  -4   8  -1 30816.9 1071.91  26
   4   8   1 29499.6 1084.89  17
   4   9  -1 440.964 190.459  17
  -4   9   1 38.1691 180.572  14
  -4   9   1-205.632 172.023  26
   4  -9  -1 49.5399 223.123  27
   3  -9  -1 77343.7 2261.54  15
   3  -9  -1 53111.4 2208.34  27
  -3   9   1 78235.5 2333.43  24
   3   9  -1 68119.7 1764.78  13
  -3   9   1 77465.1 2086.16  26
   3   9  -1 46449.5 2209.55  27
   3   9  -1 74126.4 2080.76  17
   2   9  -1 10468.8 1237.92  27
  -2  -9   1 15471.1 2039.16  21
   2   9  -1 16972.9 1022.80  17
  -2   9   1 18150.4 1108.85  24
  -2   9   1 13223.7 1840.15  19
   2   9  -1 13686.6 1744.39   2
  -2   9   1 12577.4 813.315  26
   2  -9  -1 13373.5 1103.10  15
   2  -9  -1 15084.8 2027.30   1
   2   9  -1 17798.7 1032.83  13
   1   9  -1 1061.08 471.184   2
  -1  -9   1 756.521 636.542  21
   1   9  -1 345.048 500.283  19
  -1   9   1 1421.97 628.180  19
   1  -9  -1 1299.39 695.524   1
   1   9  -1 538.174 525.319   4
   0   9  -1 24162.8 2160.57  19
   0  -9   1 26077.1 2078.45   1
   0  -9  -1 27812.8 2019.15   1
   0   9   1 26326.6 2253.26  19
   0   9   1 26609.9 2129.27   4
   1  -9   1 2239.84 840.848   1
  -1  -9  -1 2294.96 709.202  21
  -1   9  -1 2530.36 842.461  19
   1   9   1 2615.30 828.146  19
   1   9   1 3085.96 818.506   4
  -2   9  -1 109034. 2293.50  26
  -2   9  -1 101906. 5271.96  19
  -2   9  -1 119609. 2867.95  24
   2   9   1 122653. 2484.10  13
   2  -9   1 109475. 2872.31  27
   2  -9   1 109493. 5538.11   1
   2   9   1 113205. 2696.43  17
  -2  -9  -1 127678. 4753.49  21
   3   9   1 2589.89 717.699  27
  -3   9  -1 1072.69 385.487  26
  -3   9  -1 1111.81 467.058  24
   3   9   1 1965.24 474.800  17
   3  -9   1 1547.03 494.893  27
   3  -9   1 667.987 452.916  15
   4  -9   1 204.870 188.780  15
   4   9   1 79.0547 183.470  17
  -4   9  -1 47.4252 157.070  26
  -3  10   1 18156.3 990.876  26
   3 -10  -1 19394.1 1110.66  15
   3  10  -1 17871.3 1007.66  17
  -3  10   1 19286.9 1176.39  24
   3 -10  -1 17903.5 1286.20  27
   3  10  -1 16895.1 884.217  13
   2  10  -1 2433.71 469.834  13
   2  10  -1 2479.02 469.830  17
   2 -10  -1 2078.29 516.981  15
  -2  10   1 2428.19 471.231  24
   1  10  -1 5729.64 510.864  25
   1  10  -1 3538.28 892.852   4
  -1 -10   1 4030.37 1002.45  21
   1  10  -1 5723.52 1127.94  19
   1 -10  -1 4140.52 1032.88   1
  -1  10   1 4729.83 1138.32  19
   1  10  -1 5228.28 579.196  13
   0 -10   1 1365.55 635.464   1
   0  10   1 1180.75 642.684   4
   0  10  -1 684.726 583.035  19
   0  10   1 1621.42 684.247  19
   1  10   1-242.067 502.584   4
  -1  10  -1 509.920 527.179  19
   1 -10   1-108.644 442.594   1
  -1  10  -1-121.665 323.685   6
  -1 -10  -1 30.5645 413.442  21
  -1  10  -1 76.4567 237.294  25
   1  10   1 72.2071 199.857  12
  -1  10  -1-295.362 273.841  24
   1  10   1 243.582 469.767  19
   1  10   1 308.328 248.166  13
   1  10   1-38.8153 196.172  25
  -2  10  -1 696.820 384.026  24
   2 -10   1 589.667 441.116  27
   2  10   1 900.833 417.137  17
   2  10   1 771.117 290.547  13
   2 -10   1 504.116 424.999  15
   3  10   1 4509.65 430.331  13
   3  10   1 5465.27 637.541  17
  -3  10  -1 2175.59 399.780  26
   3 -10   1 1524.56 505.320  15
   3 -10   1 3101.31 575.843  27
  -3  10  -1 2197.87 532.136  24
  -3  11   1 31003.9 1331.23  24
  -3  11   1 29751.6 1089.70  26
   3  11  -1 30527.3 1145.98  17
   3  11  -1 30244.6 1087.84  13
  -3  11   1 29794.6 1285.95  14
   3 -11  -1 26822.5 1145.67  15
   2 -11  -1 2368.54 515.324  15
   2 -11  -1 2879.54 625.022  27
  -2  11   1 2418.60 482.965  24
   2  11  -1 2665.78 455.886  13
  -1  11   1 27192.1 2645.57  19
   1  11  -1 32513.4 1207.53  25
   1  11  -1 32234.6 1393.95   6
  -1  11   1 27920.0 2595.45   4
   1  11  -1 33301.5 1393.65  13
  -1 -11   1 27892.9 2471.87  21
   0  11   1 241838. 3616.12  13
   0  11   1 243336. 7626.43  19
   0  11  -1 264465. 4119.08   6
   0  11  -1 266339. 3714.11  25
   0  11   1 266092. 3821.12   6
   0  11  -1 247096. 3516.87  13
   0  11  -1 245028. 7585.64  19
   0  11   1 241129. 7129.22   4
   0  11  -1 226175. 6847.00   4
   1 -11   1 40590.8 3085.23   1
   1  11   1 50969.1 1551.52  12
  -1  11  -1 56966.3 1759.20  24
   1  11   1 52050.3 3256.09   4
  -1  11  -1 55442.1 2159.35   6
  -1  11  -1 48507.8 3516.93  19
   1  11   1 45903.4 3246.37  19
   1  11   1 58361.7 1868.02  13
   2  11   1 42711.0 1572.79  13
   2 -11   1 40810.2 1813.44  15
   2  11   1 43705.6 1725.05  17
  -2  11  -1 44991.8 1798.64  24
   2 -11   1 44857.3 1848.60  27
  -3  11  -1 2750.18 496.459  24
   3 -11   1 2861.58 524.781  15
  -3  11  -1 2632.38 356.937  26
   3 -11   1 3532.03 545.223  27
   3  12  -1 2344.13 321.269  13
  -3  12   1 2986.72 460.549  14
   2 -12  -1 41524.4 1648.31  15
  -2  12   1 40472.6 1562.90  24
   2  12  -1 45508.6 1637.30  13
   1 -12  -1 12459.8 899.226  15
   1  12  -1 12675.9 801.261  25
   1  12  -1 12296.0 883.508   6
   1  12  -1 11808.6 873.851  13
   0  12  -1 3528.20 504.382  13
   0  12   1 3281.60 490.428   6
   0  12   1 3447.46 521.904  13
   0  12  -1 4327.23 630.609   6
   0  12  -1 3928.22 560.414  25
   1  12   1 2246.92 443.920  13
   1  12   1 2560.79 411.670  12
   1 -12   1 3163.31 523.843  15
  -2  12  -1 10452.7 917.959  24
   2  12   1 11489.6 828.040  13
   2 -12   1 10667.6 905.749  27
   2 -12   1 11775.7 1013.19  15
   2  12   1 10358.4 818.661  17
   3 -12   1 13274.5 777.991  27
   3 -12   1 14211.7 816.623  15
  -3  12  -1 12043.8 768.099  24
   3  12   1 14031.9 721.012  17
   3  12   1 11537.1 568.219  13
  -3  13   1 378.932 204.504  14
   3  13  -1 359.383 171.527  13
   2  13  -1 3025.91 606.195  13
   2 -13  -1 5789.75 705.841  15
   2 -13  -1 5160.17 908.526  27
   1 -13  -1 10816.1 838.274  15
   1  13  -1 11127.8 896.463  13
   1  13  -1 10021.7 808.464   6
   0  13  -1 30879.0 1316.70  13
   0  13   1 31728.2 1415.67  13
   0  13  -1 32813.2 1441.96  25
   0  13  -1 33143.8 1547.23   6
   1  13   1 251.824 280.505  13
   1 -13   1 934.072 444.191  15
   2 -13   1 5996.67 711.939  15
   2 -13   1 4637.83 604.740  27
  -2  13  -1 5464.56 659.452  24
   2  13   1 4335.30 530.611  13
  -3  13  -1 6079.75 470.703  14
   3 -13   1 5197.14 414.219  15
   3 -13   1 5754.02 423.025  27
   2 -14  -1 5952.05 521.027  15
  -2  14   1 5661.76 493.216   8
   2  14  -1 6856.27 579.759  13
   2 -14  -1 6756.71 650.190  27
   1  14  -1 37615.0 1397.20   6
   1  14  -1 40648.9 1560.60  13
   1 -14  -1 41752.8 1471.59  15
   0  14  -1 7388.71 744.364   6
   0  14  -1 6626.61 621.314  13
   0  14   1 7300.22 701.467  13
   1 -14   1 646.492 351.957  15
   1  14   1 512.856 321.175  13
   2 -14   1 2179.31 384.431  27
  -2  14  -1 2093.97 329.454  24
   2 -14   1 2982.55 439.025  15
   2  14   1 2655.89 387.434  13
   2 -15  -1 27376.1 1023.30  27
   2  15  -1 28296.4 973.888  13
  -2  15   1 24809.6 781.154   8
   1  15  -1 2956.53 457.466  13
   1 -15  -1 2958.68 446.732  15
   0  15   1 22418.4 1080.65  13
   0  15  -1 22751.0 1007.92  13
   1 -15   1 94830.8 2095.42  15
   1  15   1 93146.6 2146.36  13
   2  15   1 623.199 224.973  13
   2 -15   1 472.976 242.527  15
   2 -15   1 746.590 235.181  27
   2  16  -1 595.339 171.356  13
   1 -16  -1 2501.31 351.040  15
   1  16  -1 5202.19 497.340  13
   0 -16   1 405.023 249.020  15
   0 -16  -1 458.528 243.382  15
   0  16   1 443.030 231.951  13
   1  16   1 198.609 237.030  13
   1 -16   1 607.268 259.110  15
   2  16   1 1002.90 180.640  13
  -1  17   1 1181.19 210.971   8
  -1 -17   1 1526.48 222.199  15
   1 -17  -1 1632.47 248.662  27
   0 -17   1 16366.2 642.976  15
   0 -17  -1 14926.3 549.196  15
   0  17   1 15188.4 650.787   8
   1  17   1 45327.0 1011.11  13
  -1  17  -1 37783.7 940.107   8
   4   0  -2 15216.2 1014.08  27
   4   0  -2 15087.5 858.468  15
   4   0  -2 13146.4 792.404  10
  -3   0   2 80129.4 1796.66  26
   3   0  -2 88506.1 2222.73  27
  -3   0   2 83485.7 4289.77  21
   3   0  -2 81581.3 4354.11  18
   3   0  -2 82297.8 1935.24  15
   3   0  -2 74612.4 3643.31   1
  -2   0   2 27059.5 1830.08  21
   2   0  -2 29545.5 2077.19  18
   2   0  -2 25105.7 1770.46   2
   1   0  -2 735512. 6957.16  18
   1   0  -2 697968. 6126.00   2
   0   0   2 62585.0 1296.32   3
   0   0   2 58165.0 1188.46   1
  -1   0  -2 964484. 6852.45  21
   1   0   2 947697. 6355.29   1
  -1   0  -2 941627. 7375.72  20
   2   0   2 121538. 3352.00   1
   2   0   2 126921. 4332.60  18
   2   0   2 112735. 3430.75   5
  -2   0  -2 119098. 3790.50  21
  -2   0  -2 125313. 3889.98  20
   2   0   2 112807. 3436.87  22
   3   0   2 6377.73 627.405  27
  -3   0  -2 5263.18 1144.86  21
   3   0   2 6541.21 669.589  15
  -3   0  -2 6384.98 1134.77  20
  -3   0  -2 5617.63 567.521  26
   4   0   2 16200.6 919.536  17
   4   0   2 17330.6 1066.49  27
   4   0   2 17725.6 1067.95  15
  -4   1   2 3584.10 408.166  26
   4  -1  -2 3614.96 461.471  15
   4   1  -2 4411.35 608.204  27
   4   1  -2 4090.43 644.293  17
   4  -1  -2 3499.15 472.468  10
  -4  -1   2 5104.51 593.534  23
   4  -1  -2 4031.70 592.594  27
  -3   1   2 5676.29 1212.97  21
   3   1  -2 6181.39 1235.99   2
   3   1  -2 5271.29 534.034  15
  -3  -1   2 5973.12 1197.16  21
  -3  -1   2 6605.29 1050.92  20
   3  -1  -2 4937.54 531.610  15
  -3   1   2 4552.01 492.635  26
   3  -1  -2 7739.77 1394.37  18
   3  -1  -2 3931.12 909.666   1
   3  -1  -2 5835.06 657.107  27
   3   1  -2 6302.89 572.728  10
   3   1  -2 5946.68 1144.88  18
   3   1  -2 6262.52 671.651  27
   2  -1  -2 19620.7 1617.35   2
   2  -1  -2 26195.3 2116.67  18
   2   1  -2 27485.4 1924.20   2
  -2  -1   2 28793.6 1933.61  21
   2   1  -2 25861.9 1942.01  18
  -2   1   2 21973.8 1704.38  21
  -1  -1   2 140648. 2787.70  21
  -1   1   2 114288. 2502.29  21
   1   1  -2 148289. 2941.29  18
   1  -1  -2 124036. 3045.83  18
   1   1  -2 152533. 3068.52   2
   1  -1  -2 120331. 2483.69   2
   0   1   2 3084.59 315.302  22
   0   1   2 4535.81 441.562   3
   0   1   2 3526.44 349.507   5
   0  -1  -2 3953.54 264.088  20
   0  -1   2 3922.72 455.160   1
   0   1   2 2636.78 298.901  19
   0   1  -2 3801.94 563.841  20
  -1  -1  -2 66833.9 1780.39  21
   1   1   2 63769.0 2050.01  22
   1   1   2 60353.2 2018.32   2
   1   1   2 60561.5 1333.88   1
  -1   1  -2 60108.9 1870.43  21
   1  -1   2 58102.4 1824.20   1
   1  -1   2 60586.9 2224.85  18
  -1   1  -2 58814.5 1842.17  20
  -2  -1  -2 311.190 307.650  21
   2  -1   2-281.813 525.965  18
  -2  -1  -2 739.519 567.644  20
  -2   1  -2 272.722 374.997  20
  -2   1  -2 509.277 496.211  21
   2  -1   2 89.7929 387.179   1
   2  -1   2 373.276 387.751   5
   2   1   2 33.7658 364.236  22
   2   1   2 554.771 426.601   5
   3  -1   2-360.247 338.890  15
  -3  -1  -2 728.377 526.370  21
   3   1   2 66.3309 266.522  27
  -3   1  -2-762.476 606.787  21
   3  -1   2 15.5588 257.353  27
   3   1   2 236.990 302.857  17
   3   1   2-22.4507 281.471  15
  -3   1  -2 224.452 295.735  26
  -3   1  -2 169.971 360.430  20
   4  -1   2 19509.5 1122.89  15
  -4   1  -2 20263.5 998.658  26
   4   1   2 18581.2 1033.59  17
   4   1   2 21024.0 1136.84  15
   4  -1   2 18191.4 1097.65  27
   4   1   2 18753.3 1110.58  27
   4   2  -2 5.74168 337.980  27
   4  -2  -2 283.687 263.403  15
  -4   2   2 291.511 246.807  26
  -4  -2   2 157.432 296.246  23
   4  -2  -2-129.313 318.057  10
   4   2  -2-41.9494 368.376  17
   4  -2  -2-190.362 391.985  27
  -3  -2   2 40585.0 2977.00  21
  -3   2   2 37514.5 1255.40  14
   3   2  -2 45579.0 1593.89  27
   3   2  -2 42824.9 1344.01  10
   3  -2  -2 42326.8 1672.63  27
  -3   2   2 38007.4 1383.81  26
   3  -2  -2 39667.1 2847.07   1
   3   2  -2 46478.1 3300.67   2
   3   2  -2 39619.0 2794.91  18
  -3   2   2 42385.7 3140.57  21
   3  -2  -2 37567.9 1360.80  15
   3  -2  -2 41313.7 3219.74  18
   3   2  -2 41908.0 1404.70  15
  -2   2   2 138.659 253.797  20
   2  -2  -2 1019.13 831.129  18
  -2  -2   2 107.442 350.157  21
   2   2  -2 12.7927 320.855  18
   2   2  -2 468.343 465.987   2
  -2   2   2 162.297 432.472  21
   2  -2  -2-75.7390 348.515   2
  -1  -2   2 52139.4 1894.41  21
   1  -2  -2 50666.3 1578.49   2
  -1   2   2 51018.5 1727.88  21
   1   2  -2 53411.6 1668.71  18
   1  -2  -2 58484.2 2174.08  18
  -1   2   2 54274.7 1726.59  19
   1   2  -2 57383.2 2080.34   2
   0   2  -2 151044. 3283.63  20
   0   2   2 144541. 2153.27   5
   0   2   2 128587. 2162.51  22
   0   2   2 164537. 2631.98   3
   0   2   2 144393. 2429.56  19
   0  -2   2 156952. 3023.64   1
  -1   2  -2 46667.5 1862.92  21
   1   2   2 49503.3 1821.89  22
   1   2   2 46055.0 1774.32  19
  -1   2  -2 44423.2 1712.04  20
   1   2   2 39854.4 794.222   1
   1  -2   2 43616.0 1785.87   1
   1   2   2 54044.6 2001.27   5
   1  -2   2 47040.3 1993.74  18
   1   2   2 45840.6 1754.04   2
  -1  -2  -2 49125.6 1522.77  21
  -2  -2  -2 173036. 4299.76  21
  -2   2  -2 179709. 5115.25  21
   2   2   2 174036. 4156.65  22
   2  -2   2 181566. 5403.50  18
   2   2   2 188864. 5192.58   2
   2   2   2 184865. 4497.38   5
   2  -2   2 169462. 4407.68   5
   2  -2   2 186797. 4848.91   1
  -2   2  -2 185691. 4779.42  20
   3  -2   2 3721.49 558.613  15
   3   2   2 4350.61 519.055  15
  -3  -2  -2 2357.32 775.707  20
  -3  -2  -2 4180.22 932.728  21
   3  -2   2 4121.53 588.257  27
  -3   2  -2 2536.67 946.500  21
   3   2   2 4136.90 552.944  17
  -3   2  -2 2035.75 695.411  20
   3   2   2 3978.72 542.312  27
  -3   2  -2 3299.57 500.958  26
   4   2   2 10620.2 860.687  27
   4  -2   2 10250.7 878.620  15
   4  -2   2 8776.98 808.988  27
   4   2   2 9703.28 775.086  17
  -4   2  -2 10575.9 796.872  26
   4   3  -2 24274.3 1319.29  17
   4  -3  -2 25771.9 1388.95  27
   4   3  -2 26807.4 1269.28  27
   4  -3  -2 23781.4 1035.18  15
  -4  -3   2 27474.2 1211.81  23
  -4   3   2 23487.6 1074.77  26
   3  -3  -2 10770.9 922.870  27
  -3   3   2 9122.80 731.992  26
   3  -3  -2 10992.5 1544.78   1
   3   3  -2 14529.7 949.958  27
   3  -3  -2 9465.40 731.022  15
  -3  -3   2 13690.4 1797.15  21
  -3   3   2 8932.08 659.210  14
  -3   3   2 12073.2 1775.88  21
   3  -3  -2 7904.77 1492.48  18
   3   3  -2 12905.3 841.685  15
   3   3  -2 12695.8 1787.49   2
   3   3  -2 12367.1 760.050  10
   2   3  -2 56548.7 2464.75  18
   2   3  -2 56915.8 2944.81   2
  -2  -3   2 58256.4 2900.93  21
  -2   3   2 55177.8 2820.78  21
   2  -3  -2 56292.8 2907.52   1
  -2   3   2 47091.5 2026.27   3
   2  -3  -2 53014.7 2934.70  18
   1   3  -2 133431. 1878.55   4
   1   3  -2 140585. 2191.62  19
   1   3  -2 143482. 2508.65  18
  -1   3   2 142372. 2781.71   3
  -1   3   2 145201. 3244.04  19
  -1   3   2 136756. 1700.91  20
   1  -3  -2 150231. 3643.79  18
  -1   3   2 141739. 3102.88  21
   1   3  -2 151219. 3684.92   2
  -1  -3   2 140631. 3360.07  21
   0   3  -2 289334. 4867.95  20
   0   3   2 239866. 3371.42  22
   0  -3  -2 268862. 2703.20   1
   0  -3   2 286606. 4669.73   1
   0   3   2 239172. 3142.12   5
   0  -3  -2 274266. 3817.31  18
   0   3   2 251861. 3713.73  19
   0   3   2 272225. 3772.18   3
   1  -3   2 88847.9 2775.98   1
  -1   3  -2 87571.7 2592.49  20
   1   3   2 91700.5 2453.75   4
   1   3   2 107159. 2801.85  22
   1   3   2 94616.9 2513.62   2
   1  -3   2 86222.8 2691.78  18
  -1   3  -2 90309.8 2958.73  21
   1   3   2 99866.1 2809.24  19
   1   3   2 108563. 2950.66   5
  -1  -3  -2 94890.1 2155.10  21
   2  -3   2 13755.0 1566.24  18
   2   3   2 15547.4 1281.47  22
  -2   3  -2 15120.0 1475.26  20
   2   3   2 15973.8 1533.56   2
  -2   3  -2 15104.6 1666.56  21
  -2  -3  -2 15558.9 1345.72  21
   2  -3   2 12461.1 1271.82   5
   2   3   2 15529.8 1394.12   5
   2  -3   2 14887.3 1522.25   1
   3   3   2 1233.39 383.800  17
  -3   3  -2 1418.35 648.638  20
   3   3   2 1404.41 381.523  27
  -3   3  -2 1093.49 377.722  26
   3  -3   2 1308.12 462.151  15
  -3   3  -2 2263.60 1010.31  21
  -3  -3  -2 1635.27 612.728  21
   3  -3   2 1575.86 450.888  27
  -3  -3  -2 1549.34 649.866  20
   3   3   2 1356.71 370.049  15
  -4   3  -2 99768.7 2352.39  26
   4  -3   2 88460.4 2321.76  27
   4   3   2 91181.4 2248.11  17
   4  -3   2 96700.1 2458.95  15
   4   3   2 101043. 2497.98  27
  -4   4   2 27656.0 1185.35  26
   4  -4  -2 28521.7 1101.00  15
  -4  -4   2 31407.6 1262.25  23
   4   4  -2 31115.6 1426.08  17
   4  -4  -2 29245.6 1473.08  27
   4   4  -2 32023.8 1376.05  27
   3  -4  -2 660.367 392.549  27
   3  -4  -2 689.883 334.741  15
  -3   4   2 457.491 298.547  24
  -3   4   2 36.0928 263.376  14
   3   4  -2 504.125 310.021  27
  -3   4   2 191.020 257.173  26
   3   4  -2 913.861 305.624  10
   2  -4  -2 133382. 4670.78   1
   2   4  -2 141799. 4880.46   2
  -2  -4   2 141698. 4651.67  21
  -2   4   2 133998. 4628.87  21
   2  -4  -2 130741. 4670.10  18
  -2   4   2 128916. 4255.65  19
  -1  -4   2 103862. 3018.73   1
   1   4  -2 93647.7 2286.32  19
  -1   4   2 91662.6 2888.58  21
  -1   4   2 89488.5 2871.56  19
   1  -4  -2 97301.8 3020.06  18
   1   4  -2 87677.0 2047.45   4
   1   4  -2 87257.3 1651.54  18
  -1   4   2 90406.4 2373.58   3
   1   4  -2 100121. 3344.06   2
   1  -4  -2 96618.1 2960.75   1
  -1  -4   2 98148.8 3085.19  21
   0   4   2 157.131 225.887   4
   0   4   2-5.40443 351.039   3
   0  -4   2 417.008 473.223   1
   0  -4  -2-118.902 209.030   1
   0  -4  -2 46.8829 215.092  18
   0   4   2 39.6183 219.002  22
   0   4   2 26.6325 92.1037   2
   0   4  -2 347.137 443.560  20
   0   4   2 9.37451 298.697  19
   1   4   2 623842. 7331.33  19
   1  -4   2 573624. 7665.43   1
  -1   4  -2 575279. 7340.91  20
  -1  -4  -2 589953. 5759.13  21
   1  -4   2 584672. 7175.60  18
   1   4   2 598580. 6472.27   2
   1   4   2 678331. 7911.20   5
   1   4   2 651090. 7327.56  22
   1   4   2 602313. 6671.52   4
  -2  -4  -2 12262.9 1224.73  21
  -2   4  -2 12114.9 1365.20  20
   2  -4   2 9539.47 1186.88   5
   2   4   2 13550.4 1407.85   5
   2   4   2 12116.8 1173.71  22
   2  -4   2 10430.4 1360.95  18
   2  -4   2 11639.0 1435.94   1
  -2   4  -2 11819.0 1562.05  21
   2   4   2 10799.1 1299.92   2
  -3   4  -2 16781.6 1091.96  26
   3   4   2 19720.9 1138.94  27
   3   4   2 19011.9 1073.13  15
  -3   4  -2 16478.6 1007.91  24
  -3  -4  -2 14184.4 1619.41  21
   3  -4   2 17029.9 1132.64  27
   3  -4   2 17797.6 1180.34  15
   3   4   2 18161.5 1151.08  17
   4  -4   2 747.621 455.215  15
  -4   4  -2 457.452 328.520  26
  -4  -4  -2 748.498 305.045  23
   4   4   2 530.984 404.739  27
   4  -4   2 379.915 344.621  27
   4   4   2 724.019 381.567  17
  -4   5   2 946.865 369.479  26
   4   5  -2 449.955 387.069  27
  -4   5   2 73.6388 239.436  14
   4  -5  -2 1678.89 587.609  27
  -4   5   2 458.454 240.864  23
  -4  -5   2 369.849 311.467  23
   4   5  -2 83.8102 319.195  17
   4  -5  -2 1758.78 381.845  15
  -3  -5   2 7152.96 649.390  23
   3  -5  -2 6109.33 657.583  15
  -3   5   2 5846.75 647.564  26
   3  -5  -2 6642.56 824.292  27
  -3   5   2 6036.17 640.024  24
   3   5  -2 7002.31 709.081  17
   3   5  -2 8100.98 774.491  27
  -3   5   2 6077.79 611.144  14
  -2   5   2 1512.26 658.652  21
   2   5  -2 16489.5 1803.30   2
  -2  -5   2 17479.9 1836.81  21
   2  -5  -2 854.544 532.612   1
   2  -5  -2 1566.70 674.931  18
   1   5  -2 63347.3 2316.08  19
   1   5  -2 60040.1 2037.69   4
  -1  -5   2 70443.1 2765.62   1
  -1   5   2 60699.3 2597.79  19
   1  -5  -2 63668.6 2555.48   1
   1   5  -2 67965.2 2925.28   2
   1  -5  -2 66385.2 2590.74  18
  -1  -5   2 62116.4 2733.98  21
  -1   5   2 59163.0 2025.32   3
   0   5  -2 2318.72 597.267  19
   0   5   2 2705.09 527.948   4
   0   5   2 1963.71 442.700  22
   0   5   2 2647.43 589.791  19
   0  -5   2 3392.70 775.864   1
   0   5  -2 2826.02 708.705  20
   0  -5  -2 3034.61 501.235   1
   0  -5  -2 1937.51 381.286  18
   0   5   2 1624.01 232.445   2
   1  -5   2 19494.8 1346.10  18
   1   5   2 23106.2 1564.28  19
   1   5   2 26042.8 1626.39  22
   1   5   2 22216.0 1311.20   2
   1   5   2 25514.2 1695.84   5
   1   5   2 23114.3 1460.70   4
  -1  -5  -2 22848.8 1252.20  21
   1  -5   2 19429.6 1593.93   1
  -1   5  -2 17899.1 1470.83  20
   2   5   2 1482.51 622.287   2
   2   5   2 1361.01 572.778  22
  -2   5  -2 858.843 509.380  20
   2   5   2 1456.45 769.404   5
  -2  -5  -2 365.244 418.801  21
   2  -5   2-214.106 446.942   1
   2  -5   2-638.014 532.575  18
   3   5   2 36738.1 1612.58  27
  -3   5  -2 32475.6 1524.44  26
   3  -5   2 30385.5 1535.94  27
   3  -5   2 33338.9 1637.32  15
  -3   5  -2 32924.8 1499.79  24
   3   5   2 35241.0 1558.40  17
   3   5   2 31624.1 1181.46  12
  -4   5  -2 868.227 353.511  26
   4   5   2 1243.55 455.023  27
  -4  -5  -2 747.935 253.122  23
   4  -5   2 1119.25 453.020  15
   4   5   2 1006.49 366.068  17
   4  -5   2 796.347 362.794  27
   4   6  -2 48912.2 1550.23  17
  -4   6   2 47446.8 1493.14  26
   4  -6  -2 38398.9 1603.51  27
  -4  -6   2 53961.5 1509.09  23
  -4   6   2 42550.8 1287.81  14
   4   6  -2 44427.8 1668.99  27
   3   6  -2 26438.1 1339.48  17
  -3   6   2 26936.7 1348.20  24
   3   6  -2 27048.6 1421.96  27
  -3  -6   2 27731.5 1234.09  23
   3  -6  -2 24866.0 1537.67  27
  -3   6   2 25927.7 1293.72  26
   3  -6  -2 27173.7 1280.21  15
   2   6  -2 145651. 5446.98   2
  -2  -6   2 154481. 5537.37  21
  -2   6   2 128851. 4846.96  19
   2  -6  -2 132264. 4888.85  18
   2  -6  -2 140405. 5308.08   1
  -1  -6   2 8896.54 1117.06   1
   1   6  -2 8608.23 923.338   4
  -1   6   2 8761.37 918.499   3
   1   6  -2 8747.74 1036.65  19
  -1   6   2 8659.57 1149.25  19
   1  -6  -2 9437.03 1136.69   1
   1  -6  -2 8708.99 1057.55  18
   1   6  -2 11467.2 1367.70   2
   0  -6   2 14038.6 1401.59   1
   0  -6  -2 14009.6 1134.04   1
   0   6  -2 10742.5 1209.45  19
   0   6   2 12157.1 1260.50  19
   0   6  -2 11954.7 1216.67  20
   0  -6  -2 12243.7 902.157  18
   0   6   2 11542.8 1144.09   4
  -1  -6  -2 251352. 4481.41  21
   1   6   2 261178. 5255.67   4
   1  -6   2 246077. 5954.09   1
  -1   6  -2 239648. 5538.62  20
   1   6   2 262686. 4627.49   2
   1   6   2 265485. 5741.40  19
   1  -6   2 257119. 4831.65  18
  -2   6  -2 22102.5 1935.69  20
   2   6   2 27286.9 1892.76  22
   2  -6   2 19607.3 1912.01  18
   2   6   2 26493.4 2036.06   2
   2  -6   2 23784.8 2320.77   1
  -2  -6  -2 27195.7 1885.43  21
   3   6   2 81167.9 2497.07  27
  -3   6  -2 69663.6 2271.37  24
   3  -6   2 66033.0 2357.18  15
   3   6   2 61610.9 1626.03  12
  -3   6  -2 71136.9 2233.59  26
   3  -6   2 66979.5 2241.66  27
   3   6   2 77012.5 2311.81  17
   4   6   2 1041.03 429.990  27
   4  -6   2 1343.13 377.028  27
   4   6   2 1204.77 367.634  17
  -4   6  -2 1412.90 371.892  26
   4  -6   2 924.877 407.476  15
   4  -7  -2 14220.9 972.439  27
   4   7  -2 13396.1 968.635  27
  -4   7   2 21995.7 986.695  26
   4   7  -2 21763.8 967.745  17
  -4   7   2 19838.3 876.915  14
  -4  -7   2 20684.2 889.393  23
   3   7  -2 18302.9 1234.73  27
   3  -7  -2 14255.0 1259.76  27
   3  -7  -2 18252.3 1048.82  15
  -3   7   2 16300.9 1055.56  26
  -3  -7   2 18456.4 1039.15  23
   3   7  -2 16950.0 1071.01  17
  -3   7   2 17259.0 1125.36  24
   2   7  -2 4120.49 1050.23   2
   2  -7  -2 3171.98 905.336   1
  -2   7   2 3039.74 417.773  24
  -2  -7   2 3903.27 1126.16  21
  -2   7   2 3107.06 822.894  19
   2  -7  -2 3455.85 851.154  18
   2  -7  -2 3217.93 527.261  27
  -1  -7   2 94648.9 3814.59   1
   1   7  -2 104675. 3463.31   4
  -1   7   2 117235. 4289.01  19
   1   7  -2 83834.1 3406.55  19
   1  -7  -2 116110. 3956.77   1
   1  -7  -2 110588. 3555.92  18
   1   7  -2 116635. 4311.67   2
   0  -7  -2 74819.8 2789.79   1
   0   7  -2 58828.8 2911.65  19
   0  -7  -2 58106.5 1932.69  18
   0  -7   2 69234.0 3123.40   1
   0   7   2 61343.4 2761.91   4
   0   7   2 65252.9 3028.51  19
   0   7  -2 59994.7 2807.39  20
   1   7   2 25138.4 1868.11  22
  -1  -7  -2 21259.5 1491.94  21
  -1   7  -2 16510.3 1799.46  19
   1   7   2 23421.9 1946.88  19
   1   7   2 18651.5 1341.78   2
   1   7   2 21649.3 1747.08   4
  -1   7  -2 17763.8 1574.70  20
   1  -7   2 16840.1 1722.35   1
   2  -7   2-22.5795 319.878  15
   2   7   2 871.680 383.281  27
  -2  -7  -2 74.6507 337.130  21
   2   7   2 513.057 417.287   2
   2   7   2-55.4155 286.605  22
   2  -7   2 792.608 718.043   1
  -2   7  -2 227.396 265.301  24
   2   7   2 477.353 280.013  17
   3  -7   2 3409.75 726.692  15
  -3   7  -2 3294.81 587.362  24
   3  -7   2 3297.44 585.655  27
   3   7   2 4043.22 616.938  17
  -3   7  -2 2643.86 507.625  26
   3   7   2 4387.43 733.829  27
   4  -7   2 29751.3 1115.50  27
   4  -7   2 15914.3 949.292  15
   4   7   2 27080.4 1118.66  17
   4   7   2 17673.5 1116.69  27
  -4   7  -2 31122.0 1172.16  26
  -4   8   2 2464.08 333.970  14
   4   8  -2 2307.39 335.396  17
  -4   8   2 2448.51 346.435  26
   4  -8  -2 1985.64 406.905  27
   3  -8  -2 1067.53 396.935  15
   3   8  -2 438.850 261.316  13
   3  -8  -2 1130.85 618.567  27
  -3   8   2 428.721 378.596  24
   3   8  -2 1193.22 568.196  27
  -3   8   2 910.021 398.285  26
  -3  -8   2 257.466 270.629  23
   3   8  -2 95.6270 294.278  17
  -2   8   2 16530.1 1010.69  24
   2   8  -2 14920.8 1243.04  27
  -2   8   2 14445.5 848.978  26
   2  -8  -2 13643.8 1591.25  18
  -2   8   2 13240.8 1700.80  19
  -2  -8   2 14705.0 2011.57  21
   2   8  -2 17418.9 886.618  10
   2  -8  -2 15690.3 1983.20   1
   2   8  -2 16702.6 947.233  17
   2  -8  -2 14813.7 959.693  15
   2   8  -2 16231.2 1960.56   2
   1   8  -2 107972. 3838.50   4
   1  -8  -2 123964. 3836.33  18
  -1   8   2 116932. 4646.24  19
   1  -8  -2 124035. 4415.50   1
   1   8  -2 115708. 4465.43   2
  -1  -8   2 130982. 4615.52   1
   0  -8   2 10090.0 1317.16   1
   0   8   2 10013.5 1236.35   4
   0   8  -2 8094.61 1201.51  19
   0   8   2 10425.7 1372.20  19
   0  -8  -2 7623.81 1013.67   1
   1   8   2 31456.1 2178.29   4
  -1  -8  -2 27706.5 1764.25  21
  -1   8  -2 26515.4 2357.32  19
  -1   8  -2 26730.9 1916.10  20
   1   8   2 31303.0 2337.05  19
   1  -8   2 25700.2 2264.32   1
  -2   8  -2 1042.35 898.566  19
   2   8   2 2861.89 381.483  12
   2   8   2 2666.24 366.649  13
  -2   8  -2 762.906 309.382  24
   2  -8   2 764.805 695.484   1
  -2   8  -2 640.090 255.367  26
   2  -8   2 573.267 365.729  15
   2   8   2 2190.77 452.237  17
   2  -8   2 1155.89 406.288  27
   2   8   2 4209.89 742.318  27
  -3   8  -2 27648.6 1346.13  26
   3  -8   2 29988.8 1496.80  27
   3   8   2 27984.5 1402.82  17
   3   8   2 24780.7 1606.93  27
  -3   8  -2 26461.3 1464.34  24
   4  -8   2 3496.05 447.557  15
   4  -8   2 3728.96 390.820  27
  -4   8  -2 3353.96 390.769  26
   4   8   2 3701.86 450.875  17
  -4   9   2 2769.28 294.106  14
  -4   9   2 3567.15 347.105  26
   4  -9  -2 3211.57 425.498  27
   3  -9  -2 10313.6 805.391  15
  -3   9   2 9174.85 776.438  26
   3   9  -2 6165.80 950.595  27
   3   9  -2 8173.80 668.691  13
  -3   9   2 9173.83 841.630  24
   3   9  -2 8330.93 720.582  17
   3  -9  -2 5334.19 845.148  27
  -2   9   2 6731.55 1336.92  19
  -2  -9   2 11333.4 1852.75  21
   2   9  -2 7792.70 1026.26  27
   2   9  -2 10086.2 1533.16   2
  -2   9   2 10608.4 740.681  26
   2  -9  -2 13228.1 1933.72   1
   2  -9  -2 11203.5 885.928  15
  -2   9   2 11402.8 886.286  24
  -1   9   2 94359.0 4252.41   4
   1  -9  -2 96746.4 4128.48   1
  -1   9   2 101351. 4594.39  19
   1   9  -2 88569.1 3981.22   2
   0   9   2 62988.9 3480.81  19
   0  -9   2 69129.1 3454.25   1
   0   9  -2 60977.8 3418.18  19
   0   9   2 62786.5 3269.92   4
  -1  -9  -2 69157.4 2978.52  21
   1   9   2 74767.0 3861.07  19
  -1   9  -2 66336.8 3857.39  19
   1  -9   2 64563.5 3715.38   1
   1   9   2 75444.1 3586.22   4
  -2   9  -2 12410.9 812.796  26
   2  -9   2 12716.9 996.182  27
  -2   9  -2 13932.6 1032.25  24
   2   9   2 18189.2 911.783  12
   2   9   2 16009.2 1085.18  17
   2   9   2 17698.2 965.413  13
  -3   9  -2 22202.0 1150.57  26
   3  -9   2 24029.6 1296.30  27
  -3   9  -2 22026.6 1326.72  24
   3   9   2 22785.0 1229.98  17
   4   9   2 12910.4 635.399  17
  -4   9  -2 12754.3 576.732  26
   3  10  -2 67540.2 1740.53  13
  -3  10   2 71713.3 1862.12  26
   3  10  -2 70531.1 1811.60  17
   2 -10  -2 2596.88 505.077  15
  -2  10   2 2896.86 517.139  24
   2  10  -2 2838.92 514.887  13
  -2  10   2 2404.82 393.798  26
   1  10  -2 53859.0 1491.65  25
   1 -10  -2 41303.8 2821.98   1
   1  10  -2 49497.2 1625.08  13
  -1  10   2 45481.0 3128.88   4
  -1 -10   2 47909.3 3290.86  21
  -1  10   2 47476.8 3336.41  19
  -1  10   2 44422.3 1585.99  13
   1  10  -2 41480.6 2797.81   2
   0  10  -2 78406.9 1857.54  25
   0 -10   2 75536.1 3738.64   1
   0  10  -2 69804.3 3886.65  19
   0  10   2 75255.3 3816.84   4
   0  10   2 75378.9 4070.28  19
  -1  10  -2 410.571 278.742  25
  -1  10  -2 939.732 335.656  24
   1 -10   2 440.805 488.847   1
   1  10   2 842.287 277.059  13
   1  10   2 586.024 262.067  12
  -1  10  -2-10.2309 450.719  19
   1  10   2-116.130 438.555  19
  -1  10  -2 1013.50 436.204   6
   1  10   2 370.453 307.160  17
   2 -10   2 118478. 2826.05  27
   2  10   2 117980. 2310.24  12
   2  10   2 118552. 2527.88  13
   2  10   2 114430. 2860.59  17
  -2  10  -2 118365. 2968.31  24
  -3  10  -2 6082.14 575.067  26
  -3  10  -2 7344.30 790.188  24
   3 -10   2 6180.41 780.874  15
   3  10   2 8379.32 751.105  17
   3 -10   2 7349.11 710.481  27
  -3  11   2 4983.78 476.191  26
   3  11  -2 4310.76 461.657  13
  -3  11   2 4354.10 556.971  14
   2 -11  -2 281.953 350.173  15
   2 -11  -2 621.347 473.007  27
  -2  11   2-75.8252 265.411  24
   2  11  -2 39.3822 247.880  13
   1  11  -2 117.676 261.571  13
  -1  11   2 747.945 609.802   4
   1  11  -2 23.8635 228.661  25
  -1  11   2-871.636 622.419  19
  -1 -11   2 769.861 576.234  21
   1  11  -2 217.882 302.118   6
  -1  11   2 103.094 286.056  13
   1 -11  -2 204.107 342.719  15
   0 -11   2 4947.05 1023.74   1
   0  11   2 3718.61 503.488  13
   0  11   2 2977.85 898.899  19
   0  11   2 2419.87 850.070   4
   0  11  -2 3540.22 481.267  13
   0  11  -2 4220.84 1077.71  19
   0  11  -2 4435.34 637.531   6
   0  11  -2 4104.37 519.165  25
   1  11   2 159.946 233.228  12
   1  11   2 229.115 251.884  13
  -1  11  -2 262.850 298.592  24
   1  11   2 140.385 488.103   4
  -1  11  -2-149.643 276.342  25
   1 -11   2 324.326 463.958   1
  -1  11  -2-532.568 768.962  19
   1  11   2 839.518 629.662  19
  -1  11  -2 163.118 392.635   6
   1  11   2 241.099 314.241  17
   2 -11   2 577.227 457.023  15
   2  11   2 991.129 326.280  13
  -2  11  -2 293.463 364.239  24
   2 -11   2 1241.75 433.469  27
   2  11   2 1112.38 435.124  17
   3 -11   2 3628.03 487.174  27
  -3  11  -2 2698.73 499.355  24
   3  11   2 3922.36 506.798  17
   3 -11   2 3358.09 553.438  15
  -3  11  -2 2598.43 347.105  26
  -3  12   2 58059.7 1550.79  14
   3  12  -2 54855.4 1334.57  13
   2 -12  -2 7338.46 685.082  15
   2  12  -2 9578.61 804.875  13
   2  12  -2 10387.9 774.997   6
  -2  12   2 9560.59 759.498  24
  -2  12   2 8567.29 722.803   8
   2 -12  -2 10006.4 974.794  27
  -1  12   2 6493.43 669.501  13
   1  12  -2 6694.74 617.247  25
   1 -12  -2 6338.97 652.819  15
   1  12  -2 6302.45 712.749   6
   1  12  -2 5381.28 609.274  13
   0  12  -2 6556.94 649.819  25
   0  12   2 5452.67 637.918  13
   0  12  -2 5948.52 730.276   6
   0  12  -2 6092.34 626.353  13
   1 -12   2 5294.02 655.880  15
   1  12   2 3412.40 492.090  12
  -1  12  -2 3698.15 482.919  24
   1  12   2 3794.45 538.763  13
  -1  12  -2 3349.98 655.729   6
   2 -12   2 58576.9 1874.16  27
   2  12   2 59183.9 1966.10  17
   2 -12   2 65340.2 2156.22  15
   2  12   2 60376.7 1791.70  13
  -2  12  -2 58064.5 1958.50  24
   3 -12   2 15091.0 853.298  15
  -3  12  -2 12710.3 779.503  24
   3  12   2 16312.9 786.078  17
   3 -12   2 12509.5 667.085  27
  -3  13   2 2881.39 333.134  14
   3  13  -2 2842.80 284.065  13
   3 -13  -2 3819.82 412.995  27
  -2  13   2 3135.05 446.577   8
   2  13  -2 3172.57 476.651  13
   2 -13  -2 3760.01 591.319  27
   1  13  -2 92595.4 2118.52  25
   1 -13  -2 90769.1 2185.42  15
   1  13  -2 88610.8 2364.47   6
   1  13  -2 91454.2 2314.31  13
   0  13   2 40933.8 1648.32  13
   0  13  -2 42582.2 1814.31   6
   0  13  -2 42577.9 1507.47  13
   1  13   2 41897.8 1633.86  13
   1 -13   2 43629.8 1653.43  15
  -2  13  -2 3703.51 493.200  24
   2 -13   2 3558.67 497.970  27
   2  13   2 3449.22 465.639  13
   2 -13   2 4390.85 616.043  15
   3 -13   2 23488.9 833.420  15
  -3  13  -2 22691.9 824.675  24
  -2  14   2 2287.86 343.067   8
  -2  14   2 1912.14 314.034  14
   2  14  -2 3271.90 433.701  13
   2 -14  -2 2728.55 473.847  27
   1  14  -2 1538.17 383.944   6
   1 -14  -2 1144.38 346.084  15
   1  14  -2 2283.82 444.819  13
   0  14  -2 966.708 283.113  13
   0  14  -2 1175.07 395.690   6
   0  14   2 1750.47 409.715  13
   1  14   2 14362.4 966.359  13
   1 -14   2 15453.2 970.510  15
  -2  14  -2 1161.66 278.749  24
   2  14   2 1232.44 297.132  13
   2 -14   2 1181.78 282.669  27
   2 -14   2 1782.58 383.889  15
   2  15  -2 11384.7 611.738  13
   2 -15  -2 10842.8 664.724  27
   1  15  -2 9829.58 693.138  13
   1  15  -2 8477.65 630.313   6
   1 -15  -2 9303.99 607.440  15
   0  15  -2 11066.0 845.631   6
   0  15   2 11663.5 806.530  13
   1  15   2 10241.8 748.289  13
   1 -15   2 10743.8 745.088  15
   2 -15   2 341.808 221.242  15
   2 -15   2 415.158 172.538  27
   2  15   2 828.980 218.952  13
   1  16  -2 26967.8 944.906  13
  -1  16   2 25197.2 987.337   8
   0 -16   2 853.943 282.150  15
   0  16   2 763.030 272.170  13
   0 -16  -2 378.203 210.960  15
   1  16   2 6476.38 529.943  13
   1 -16   2 6487.19 511.170  15
  -1 -17   2 8586.85 419.459  15
  -1  17   2 10059.4 477.969   8
   1 -17  -2 9618.12 480.977  27
   0  17   2 15315.6 631.221   8
   0  17   2 15022.7 574.380  13
   1  17   2 4353.11 335.061  13
   1 -17   2 4734.70 341.467  15
  -4   0   3-39.6613 279.766  23
   4   0  -3-311.067 371.196  27
   4   0  -3-161.074 293.807  10
   3   0  -3 1872.47 596.166  27
   3   0  -3-38.0295 436.131  15
   3   0  -3 1238.29 635.421   2
  -3   0   3-85.9207 498.388  21
  -3   0   3 1560.11 508.029  26
   2   0  -3 577.510 568.592  18
   2   0  -3 436.463 459.359   2
  -2   0   3-57.6213 401.934  21
  -1   0   3 15373.7 950.956  21
   1   0  -3 14069.9 1137.34  18
   1   0  -3 15881.9 993.827   2
   0   0   3 37.6905 200.901   1
   0   0  -3 380.091 363.723  20
   0   0   3 37.2872 253.184   3
  -1   0  -3 13.7618 241.976  21
  -1   0  -3 301.484 372.888  20
   1   0   3 22.8856 297.466   5
   1   0   3 133.206 260.654   1
   2   0   3 192.145 445.474   5
  -2   0  -3 737.727 557.302  21
  -2   0  -3 1050.53 562.399  20
   2   0   3-102.404 377.991  22
  -3   0  -3-602.716 615.025  21
   3   0   3 547.247 365.819  17
   3   0   3 537.100 349.560  27
   3   0   3 1556.33 505.095  11
  -3   0  -3 445.357 549.489  20
  -3   0  -3 1208.35 434.683  26
   3   0   3 206.098 413.144  15
   4   0   3 466.635 379.082  27
   4   0   3 329.220 282.436  17
   4   0   3 118.150 411.153  15
  -4   1   3 2879.15 376.404  26
   4  -1  -3 3359.30 540.740  27
  -4  -1   3 3725.25 533.560  23
  -4   1   3 3950.54 507.038  23
   4   1  -3 3316.23 524.825  27
   4   1  -3 3294.25 647.105  17
   4   1  -3 2546.71 390.791  10
   4  -1  -3 2518.33 435.491  10
   3  -1  -3 147969. 2889.46  27
   3   1  -3 154732. 5889.45   2
   3   1  -3 139235. 2438.68  15
   3  -1  -3 142802. 2440.57  15
   3  -1  -3 146435. 6102.90  18
  -3   1   3 138597. 2502.23  26
  -3  -1   3 152434. 5776.48  21
  -3   1   3 153879. 5852.51  21
  -3   1   3 136760. 2322.59  14
   3   1  -3 141122. 5582.45  18
   3  -1  -3 141214. 5374.49   1
   3   1  -3 146517. 2647.22  10
   3   1  -3 142699. 2779.80  27
   2   1  -3 104000. 3854.03  18
   2  -1  -3 103680. 4137.04  18
  -2   1   3 98976.6 3534.37  21
  -2  -1   3 101139. 3628.47  21
   2   1  -3 100815. 3702.24   2
   2  -1  -3 92803.6 3415.94   2
  -1  -1   3 96316.3 2433.42  21
  -1   1   3 95887.4 1644.60  19
   1  -1  -3 108155. 3148.08  18
  -1   1   3 92198.1 1419.59   4
   1   1  -3 107976. 2844.01  18
  -1   1   3 95980.3 2293.88  21
   1   1  -3 106383. 2803.25   2
   1  -1  -3 101528. 2303.12   2
   0   1   3 56895.2 1521.98  22
   0   1   3 62448.7 1782.20   3
   0  -1   3 53957.1 1695.05   1
   0   1   3 58672.1 1585.12   5
   0  -1  -3 66324.0 1528.04  20
   0   1  -3 64328.4 2264.25  20
   0   1   3 46706.2 1326.86  19
   1  -1   3 36285.7 1574.95   1
  -1  -1  -3 37539.3 1309.18  21
  -1  -1  -3 39715.6 1653.55  20
  -1   1  -3 35999.0 1621.15  20
   1   1   3 41337.6 1898.19   5
   1   1   3 35516.8 1069.12   1
  -1   1  -3 37983.8 1596.92  21
   1   1   3 39612.8 1798.55  22
   2   1   3 63813.3 2741.64  22
  -2  -1  -3 65020.5 2768.68  21
  -2   1  -3 64261.3 3013.57  21
   2  -1   3 59152.9 2741.90  22
   2  -1   3 62684.3 2905.53   5
  -2   1  -3 69515.6 3057.58  20
   2   1   3 61339.7 2782.81   5
   2  -1   3 69360.7 2794.17   1
  -2  -1  -3 69362.6 3040.26  20
  -3  -1  -3 71683.4 1869.81  26
  -3  -1  -3 74475.4 3835.43  20
  -3   1  -3 70018.3 2079.71  26
   3  -1   3 76481.3 2107.00  15
   3  -1   3 73930.1 2087.30  11
  -3  -1  -3 64702.1 3656.63  21
  -3   1  -3 65741.9 3936.40  21
   3   1   3 72720.5 1972.63  27
  -3   1  -3 78660.3 4071.68  20
   3   1   3 71422.3 1984.80  17
   3  -1   3 70442.7 1975.14  27
   3   1   3 78174.6 2052.56  15
  -4   1  -3 33790.5 1302.92  26
   4  -1   3 32810.2 1395.24  15
   4  -1   3 29764.7 1307.87  27
   4   1   3 27632.2 1147.85  17
   4   1   3 29697.2 1317.36  27
   4   1   3 30953.8 1360.94  15
  -4   2   3 7186.32 575.818  26
  -4  -2   3 8634.65 742.134  23
  -4   2   3 6932.46 643.745  23
   4   2  -3 8025.32 744.159  27
   4   2  -3 7809.27 617.284  10
   4  -2  -3 5763.51 575.786  10
   4   2  -3 8510.56 870.787  17
   4  -2  -3 8634.86 809.980  27
   3   2  -3 69910.6 1802.55  10
  -3   2   3 67421.4 1832.69  26
   3  -2  -3 71829.7 2107.59  27
   3  -2  -3 68207.8 3834.99   1
   3   2  -3 70290.2 1947.81  27
   3   2  -3 73317.5 4141.39   2
   3   2  -3 69485.9 1775.72  15
  -3  -2   3 76525.9 4150.52  21
  -3   2   3 65137.0 1686.95  14
  -3   2   3 72543.4 4099.72  21
   3  -2  -3 73733.2 4425.02  18
   3  -2  -3 64731.1 1672.43  15
   2   2  -3 19495.7 1574.90  18
   2   2  -3 18915.2 1730.16   2
  -2   2   3 15357.4 1445.27  21
  -2  -2   3 19818.9 1696.31  21
   2  -2  -3 16372.5 1701.66  18
  -1   2   3 127954. 2271.04   4
   1  -2  -3 150497. 3869.32  18
  -1  -2   3 128120. 3109.55  21
  -1   2   3 131865. 2498.56  19
   1   2  -3 127173. 2873.49  18
  -1   2   3 131642. 2740.67  21
   1  -2  -3 137311. 2518.05   2
   1   2  -3 143757. 3675.05   2
  -1   2   3 137177. 3070.76   3
   0   2   3 194911. 3037.34   4
   0   2   3 215350. 3108.07   5
   0   2   3 203437. 3046.54  22
   0   2   3 229425. 3582.69   3
   0  -2   3 209624. 3820.18   1
   0  -2  -3 214875. 2192.38  20
   0   2   3 190707. 2987.66  19
   0   2  -3 215666. 4468.38  20
   1   2   3 415389. 6100.77   5
   1   2   3 348251. 5389.12  19
  -1   2  -3 352176. 5327.45  20
   1   2   3 401851. 5727.38  22
  -1  -2  -3 381164. 4157.43  21
  -1   2  -3 372219. 5574.56  21
   1  -2   3 359078. 5422.09   1
  -2  -2  -3 56135.9 2487.68  21
  -2   2  -3 57712.5 3050.86  21
  -2  -2  -3 60359.3 2893.14  20
  -2   2  -3 60486.2 2970.42  20
   2   2   3 58437.1 2580.75  22
   2  -2   3 61247.5 2859.16   1
   2   2   3 57469.1 2721.43   5
   2  -2   3 54700.2 2811.20   5
  -3  -2  -3 18272.4 1857.47  21
  -3   2  -3 18738.2 1132.05  26
   3  -2   3 18304.6 1069.32  27
   3  -2   3 20387.1 1187.84  15
  -3   2  -3 16775.2 2133.70  21
  -3  -2  -3 19824.7 2028.80  20
  -3   2  -3 19511.3 2123.88  20
   3   2   3 20534.6 1127.75  17
   3   2   3 20266.2 1062.65  15
   3  -2   3 20699.2 1134.42  11
   3   2   3 19694.8 1089.05  27
  -4   2  -3 26741.7 1225.88  26
   4   2   3 25622.9 1239.27  27
   4  -2   3 24846.1 1245.91  15
   4  -2   3 23931.5 1153.93  27
   4   2   3 23778.2 1099.06  17
  -4   3   3 833.310 297.458  26
  -4  -3   3 1232.01 403.896  23
   4  -3  -3-218.992 375.746  10
  -4   3   3 1077.57 343.460  23
   4   3  -3 406.739 396.561  17
   4   3  -3 898.724 399.931  27
   4  -3  -3 1625.59 511.910  27
   3   3  -3 1975.85 406.999  27
  -3   3   3 1239.12 343.016  26
   3   3  -3 874.336 621.398   2
   3  -3  -3 1879.42 459.764  27
  -3  -3   3 2187.44 414.519  23
  -3   3   3 1518.58 324.176  14
   3  -3  -3 252.708 513.140   1
   3  -3  -3 460.744 624.121  18
  -3  -3   3 2251.38 943.647  21
   3   3  -3 1784.71 335.717  10
  -3   3   3 511.555 560.260  21
   2  -3  -3 90204.3 3986.85  18
  -2   3   3 78075.5 2853.39   3
   2   3  -3 86037.9 3103.95  18
  -2   3   3 89039.1 3539.44  21
  -2  -3   3 95609.2 3823.64  21
   2   3  -3 91402.5 3906.15   2
  -1  -3   3 64238.3 2339.72  21
  -1   3   3 62310.4 1918.65   4
   1  -3  -3 70082.1 2758.97  18
  -1   3   3 68935.2 2211.15   3
  -1   3   3 67613.5 2131.48  21
  -1   3   3 66105.7 2102.66  19
   1   3  -3 75215.6 2979.76   2
   1   3  -3 60145.3 1754.39  18
   0   3   3 476.334 279.787  22
   0   3   3 641.020 296.224   4
   0   3   3 335.015 290.709  19
   0  -3  -3 524.625 375.369  18
   0  -3  -3 465.457 139.375  20
   0   3  -3 628.721 591.947  20
   0   3   3 430.924 364.919   3
   0  -3   3 874.625 463.569   1
   0   3   3 580.509 262.860   5
   1  -3   3 499.201 471.459   1
   1   3   3 535.543 480.894   5
  -1  -3  -3 459.034 248.115  21
   1   3   3 243.174 304.595   2
  -1   3  -3 326.194 423.613  20
   1   3   3 998.333 480.602  22
   1   3   3 1052.04 519.261  19
  -2   3  -3 53184.3 2870.27  20
  -2   3  -3 50949.8 3050.60  21
  -2  -3  -3 55362.1 2831.30  20
   2  -3   3 48233.4 2745.21   5
   2  -3   3 53905.3 2880.97   1
  -2  -3  -3 50037.0 2300.77  21
   2   3   3 51516.9 2648.03   5
   2   3   3 52652.8 2510.27  22
  -3   3  -3 68197.4 2176.66  26
   3   3   3 73655.0 1959.04  15
   3  -3   3 71345.4 2228.34  15
   3  -3   3 65930.6 1985.45  27
  -3   3  -3 68280.2 3917.76  20
   3  -3   3 68596.7 2051.10  11
   3   3   3 69611.6 2085.84  17
   3   3   3 71313.6 2047.31  27
   4  -3   3 1692.03 479.016  15
  -4   3  -3 1823.31 454.136  26
   4   3   3 1931.31 454.201  27
   4   3   3 2079.11 421.932  17
   4   3   3 1921.75 343.571  12
   4  -3   3 1286.19 387.703  27
  -4   4   3 22666.4 1045.70  26
  -4   4   3 19671.9 909.444  23
   4  -4  -3 24793.3 1289.30  27
   4   4  -3 27093.1 1266.81  27
  -4  -4   3 30846.3 1271.03  23
   4   4  -3 29367.5 1346.77  17
   4  -4  -3 17588.7 980.598  10
  -3   4   3 11307.9 848.839  26
   3   4  -3 15479.5 993.915  27
  -3   4   3 10339.0 754.549  14
  -3  -4   3 14101.8 914.689  23
   3   4  -3 14967.6 874.439  10
   3  -4  -3 11345.4 965.816  27
  -2  -4   3 1318.32 648.695  21
   2   4  -3 860.399 590.201   2
  -2   4   3-378.210 423.821  21
   2  -4  -3 295.346 430.123  18
  -2   4   3-58.5014 310.937   3
   2  -4  -3 193.372 471.603   1
  -1  -4   3 39717.0 2073.37  21
   1   4  -3 42333.5 2438.15   2
  -1   4   3 43002.3 1869.25   3
  -1   4   3 40683.6 1914.08  21
  -1   4   3 40260.6 1879.96  19
   1   4  -3 36004.0 1235.89  19
   1  -4  -3 41171.6 2157.24  18
   1   4  -3 35227.4 1133.09  18
  -1   4   3 39273.3 1748.25   4
  -1  -4   3 40218.1 2146.32   1
   0   4   3 103420. 2863.12  19
   0   4   3 97090.5 2613.99  22
   0  -4  -3 104024. 2873.33  18
   0  -4   3 110600. 3390.50   1
   0   4   3 98289.0 2705.90   4
   0   4  -3 105692. 3529.23  20
   0  -4  -3 109153. 2044.20   1
   0   4   3 114451. 3123.64   3
   0   4   3 98861.7 2432.74   5
  -1  -4  -3 90621.5 2132.46  21
   1  -4   3 89648.1 3257.22   1
   1   4   3 102889. 3166.54  22
   1   4   3 86964.3 2812.78   4
  -1   4  -3 85038.4 3126.51  20
   1   4   3 86417.1 3006.89  19
   1   4   3 91086.3 2589.10   2
   1   4   3 98393.3 3218.47   5
   2   4   3 11855.5 1428.64   2
   2   4   3 11222.0 1227.27  22
  -2   4  -3 11789.5 1448.83  20
  -2  -4  -3 11107.3 1125.49  21
   2   4   3 10162.7 1227.42   5
   2  -4   3 10383.4 1419.37   1
   2  -4   3 9800.47 1349.84   5
   3  -4   3 2920.19 508.067  11
   3  -4   3 2666.93 518.887  27
  -3   4  -3 3201.44 505.479  24
   3  -4   3 3257.46 646.885  15
   3   4   3 3592.88 541.668  15
   3   4   3 3517.57 563.469  27
  -3   4  -3 3073.52 552.299  26
   3   4   3 3473.18 564.181  17
   3  -4   3 3503.90 565.960  16
  -4   4  -3 16915.2 1003.60  26
   4   4   3 17611.3 1064.60  27
   4  -4   3 16732.6 1047.38  15
   4  -4   3 15515.8 903.058  27
   4   4   3 13939.9 688.274  12
   4   4   3 15618.0 907.631  17
  -4  -5   3 4969.81 540.280  23
  -4   5   3 3072.09 384.247  14
   4   5  -3 4063.09 524.629  17
   4   5  -3 4131.23 550.868  27
  -4   5   3 3794.24 472.682  26
   4  -5  -3 4863.57 652.555  27
   3   5  -3 27908.2 1357.49  27
  -3   5   3 22695.1 1149.28  14
  -3   5   3 23902.7 1236.90  26
   3   5  -3 24247.4 1124.79  10
   3   5  -3 24276.0 1274.59  17
  -3  -5   3 26969.1 1273.04  23
   3  -5  -3 25121.5 1442.65  27
  -2   5   3 427279. 8756.90  21
   2  -5  -3 411686. 8734.31   1
   2   5  -3 435319. 9488.63   2
   2  -5  -3 414079. 8820.40  18
  -1  -5   3 6257.61 987.875   1
   1   5  -3 7156.47 1189.64   2
   1  -5  -3 6729.65 908.546   1
  -1   5   3 5822.02 788.932   3
  -1  -5   3 6352.20 988.454  21
   1   5  -3 5479.28 649.639  19
  -1   5   3 5745.90 795.968   4
   1  -5  -3 6213.71 933.470  18
  -1   5   3 5914.92 855.137  19
   0  -5  -3 59790.9 1787.06   1
   0   5   3 52887.5 2206.59   4
   0   5  -3 55766.0 2662.47  20
   0  -5   3 62226.0 2773.43   1
   0   5   3 55559.8 2430.75   3
   0   5  -3 52698.4 2356.60  19
   0   5   3 55392.2 2335.64  19
   0  -5  -3 53991.4 2121.94  18
   0   5   3 48567.2 1991.65  22
   1   5   3 23375.6 1546.90   4
   1   5   3 22963.0 1315.83   2
   1   5   3 27503.9 1781.20  22
   1  -5   3 23880.3 1873.95   1
  -1  -5  -3 23585.1 1183.32  21
  -1   5  -3 19903.1 1694.74  20
   1   5   3 26094.7 1807.74   5
   1   5   3 25957.4 1749.23  19
   2  -5   3 7132.19 1259.01   1
   2   5   3 7905.94 1193.93   2
  -2  -5  -3 8122.37 990.582  21
   2   5   3 9313.61 1293.84   5
   2   5   3 7824.89 1103.57  22
  -2   5  -3 7615.69 1284.32  20
  -3   5  -3 179686. 3615.49  26
   3  -5   3 177990. 3366.86  27
  -3   5  -3 175011. 3495.02  24
   3   5   3 162226. 2803.41  12
   3  -5   3 181408. 3748.82  15
   3   5   3 203073. 3689.93  27
   3   5   3 189120. 3564.36  17
   3  -5   3 181039. 3196.82  16
   4   5   3 6153.82 715.123  27
   4  -5   3 6302.24 571.967  27
  -4  -5  -3 5852.50 461.042  23
   4  -5   3 4494.56 616.639  15
   4   5   3 5618.33 578.634  17
  -4   5  -3 6127.61 634.116  26
  -4   6   3-20.7762 221.792  14
   4   6  -3 46.9606 315.621  27
  -4  -6   3 358.097 265.868  23
  -4   6   3-188.647 278.115  26
   4  -6  -3 803.239 396.862  27
   4   6  -3 219.455 251.813  17
   3  -6  -3 10136.4 999.180  27
   3   6  -3 14686.1 1054.46  27
  -3   6   3 8183.48 729.246  14
  -3  -6   3 13218.9 917.296  23
   3   6  -3 11828.7 893.094  17
   3   6  -3 11919.9 792.978  10
  -3   6   3 9853.75 823.082  26
   2   6  -3 25504.9 2470.30   2
  -2  -6   3 25749.6 2425.61  21
  -2   6   3 20068.7 1811.46  19
   2  -6  -3 20344.0 2008.37  18
   2  -6  -3 22820.8 2154.86   1
  -1   6   3 28979.8 1699.62   3
  -1   6   3 29818.4 1910.46   4
  -1  -6   3 26096.5 2084.48   1
   1  -6  -3 30218.4 1917.63   1
  -1   6   3 28497.3 1990.64  19
   1  -6  -3 29278.6 1920.27  18
   1   6  -3 30536.9 2369.57   2
   0   6   3 22808.0 1628.63   4
   0  -6  -3 24780.5 1380.65   1
   0  -6   3 24402.6 1870.97   1
   0   6  -3 23240.1 1855.01  20
   0   6  -3 22323.4 1687.33  19
   0   6   3 23321.1 1703.40  19
   0  -6  -3 20734.5 1342.11  18
   1   6   3 51110.9 2003.54   2
  -1  -6  -3 47532.8 1832.18  21
   1   6   3 47237.9 2364.75   4
   1   6   3 57497.0 2707.38  22
   1  -6   3 43076.0 2641.95   1
  -1   6  -3 42192.3 2572.32  20
   1   6   3 49643.5 2572.61  19
   1   6   3 54648.2 2730.92   5
   2  -6   3 16971.1 2020.35   1
   2   6   3 19211.8 1795.74   2
   2   6   3 21294.9 1796.09  22
  -2   6  -3 15728.4 1794.77  20
   3  -6   3 15737.7 1059.51  27
   3   6   3 17150.4 1235.96  27
  -3   6  -3 15250.4 1136.43  24
  -3   6  -3 14884.5 1067.61  26
   3   6   3 14280.2 832.407  12
   3  -6   3 13000.2 1128.42  15
   3   6   3 15233.9 1091.02  17
  -4   6  -3 7764.50 658.081  26
   4  -6   3 4593.81 576.289  15
   4   6   3 6028.08 587.545  17
   4  -6   3 6783.04 548.882  27
   4   6   3 4566.25 656.428  27
  -4   7   3 11479.0 666.017  14
   4  -7  -3 12396.2 870.793  27
  -4  -7   3 11754.1 703.503  23
  -4   7   3 13426.3 768.165  26
   4   7  -3 13426.0 727.556  17
  -3   7   3 2355.88 475.844  26
   3   7  -3 3458.39 670.438  27
  -3  -7   3 3172.46 506.323  23
  -3   7   3 1907.65 421.795  14
   3   7  -3 3232.90 438.904  10
   3   7  -3 2751.68 488.311  17
   3  -7  -3 2300.80 587.686  27
  -2   7   3 47728.2 1499.21  26
  -2   7   3 54122.8 1727.48  24
   2   7  -3 50119.6 1916.05  27
  -2  -7   3 45424.5 3415.85  21
  -2   7   3 45739.0 2915.26  19
   2  -7  -3 45144.0 1752.48  27
   2  -7  -3 50566.9 3351.78   1
   2  -7  -3 45660.7 3014.21  18
   2   7  -3 52329.7 1593.51  10
   2   7  -3 48470.3 3486.65   2
  -1   7   3 23387.7 1861.54   4
  -1   7   3 24233.1 1993.25  19
  -1   7   3 23131.7 1671.49   3
   1  -7  -3 25266.1 1889.06   1
   1  -7  -3 23822.0 1759.67  18
   1   7  -3 24957.5 2256.55   2
  -1  -7   3 25448.4 2143.12   1
   0  -7   3 171811. 5101.31   1
   0   7   3 160774. 4545.05   4
   0   7  -3 150953. 4879.57  20
   0   7  -3 145680. 4560.61  19
   0  -7  -3 149801. 3654.03  18
   0   7   3 162325. 4811.85  19
   0  -7  -3 171772. 4083.57   1
  -1   7  -3 157487. 5032.63  20
   1  -7   3 146709. 5165.43   1
  -1  -7  -3 154121. 3562.30  21
   1   7   3 167364. 5089.30  19
   1   7   3 166222. 4778.44   4
   2   7   3 8284.61 868.233  27
   2  -7   3 6159.82 1290.01   1
   2  -7   3 5945.04 604.368  27
   2  -7   3 4976.52 646.139  15
   2   7   3 6960.46 1093.51  22
   2   7   3 7309.04 579.535  12
  -2   7  -3 5738.25 615.064  26
   2   7   3 7047.27 674.778  17
  -2   7  -3 6532.12 697.551  24
  -3   7  -3 32237.0 1511.29  26
   3  -7   3 32950.6 1464.16  27
   3   7   3 28361.8 1127.82  12
  -3   7  -3 29569.5 1571.73  24
   3   7   3 32508.2 1530.18  17
   3   7   3 32109.2 1763.34  27
   4  -7   3 155.477 313.666  15
  -4   7  -3 156.081 224.120  26
   4   7   3 368.858 268.788  17
   4  -7   3 321.757 226.208  27
   4  -8  -3 25770.5 1087.62  27
  -4   8   3 28071.2 928.628  14
   4   8  -3 28513.1 884.102  17
   3  -8  -3 16954.3 1314.72  27
  -3   8   3 17795.6 1080.08  14
  -3  -8   3 17832.6 1089.44  23
   3   8  -3 15136.4 1251.63  27
  -3   8   3 18106.2 1078.96  26
   3   8  -3 17949.9 1017.08  17
  -2   8   3 198.885 239.557  26
  -2   8   3 60.8243 259.172  24
   2   8  -3-695.768 558.917   2
  -2  -8   3 691.760 643.890  21
  -2   8   3 1712.76 666.481  19
   2  -8  -3 290.226 447.852   1
   2  -8  -3 863.024 472.661  18
  -2  -8   3 725.833 310.378  23
   2   8  -3 374.522 262.279  10
   2  -8  -3-17.0944 360.082  27
   2   8  -3 369.310 436.713  27
  -1  -8   3 62046.1 3471.71   1
  -1   8   3 55989.3 3056.59   4
   1  -8  -3 54404.2 2686.15  18
  -1   8   3 58597.7 3314.02  19
   1  -8  -3 56122.4 2935.06   1
   1   8  -3 51691.7 3290.79   2
   0   8   3 58405.9 2970.05   4
   0   8   3 65754.9 3329.78  19
   0   8  -3 54899.7 3039.13  19
   0  -8   3 65292.0 3310.93   1
   1   8   3 137199. 4610.90   4
  -1   8  -3 125319. 4496.34  20
   1   8   3 136651. 4910.28  19
  -1   8  -3 122214. 5121.61  19
   2  -8   3 13330.3 2020.51   1
  -2   8  -3 12916.8 852.036  26
   2  -8   3 10666.2 938.698  15
   2  -8   3 11608.0 841.527  27
   2   8   3 13578.8 781.695  13
   2   8   3 13591.9 804.937  12
  -2   8  -3 13726.9 2020.10  19
   2   8   3 12400.8 927.974  17
   2   8   3 10096.7 1076.72  27
  -2   8  -3 13062.2 1006.88  24
  -3   8  -3 1608.25 548.298  24
   3  -8   3 1076.92 487.183  15
  -3   8  -3 1567.65 422.207  26
   3   8   3 1718.90 316.071  12
   3   8   3 1676.79 466.950  17
   3   8   3 1602.22 642.163  27
   3  -8   3 2124.26 455.151  27
   4  -8   3 12975.7 720.624  15
   4  -8   3 11581.3 498.941  27
   4   8   3 13520.6 723.912  17
  -4   8  -3 14167.7 682.303  26
  -4   9   3 704.513 203.429  26
   4  -9  -3 890.304 266.768  27
   4  -9  -3 150.371 182.552  10
  -4   9   3 150.551 168.927  14
  -3   9   3 20925.7 1157.41  14
  -3  -9   3 18969.5 1039.90  23
  -3   9   3 22116.9 1122.66  26
   3   9  -3 19705.6 981.445  17
   3  -9  -3 18419.4 1335.41  27
   3   9  -3 19737.5 1023.66  13
  -2   9   3 37521.4 1535.80  24
   2   9  -3 34157.0 1344.46  10
  -2   9   3 33249.4 1288.85   8
  -2   9   3 32654.5 1279.55  26
  -1   9   3 12726.6 1601.52   4
   1   9  -3 11432.0 1595.09   2
  -1  -9   3 11966.7 1704.57  21
  -1   9   3 12630.5 1647.34  19
   1  -9  -3 11855.7 1466.68   1
  -1  -9   3 14466.1 1717.96   1
   0   9   3 29487.4 2400.29  19
   0   9   3 25959.2 2138.52   4
   0  -9   3 26708.9 2247.34   1
   0   9  -3 25592.2 2204.01  19
   1   9   3 38129.8 2617.54   4
   1  -9   3 29050.7 2597.55   1
  -1   9  -3 32857.2 1566.72   6
  -1   9  -3 33920.2 2370.11  20
  -1   9  -3 32996.6 2795.82  19
   1   9   3 36628.8 2737.38  19
   2  -9   3 33225.8 1656.79  15
  -2   9  -3 36107.3 1371.77  26
   2   9   3 38270.4 1378.03  13
   2   9   3 38078.6 1371.35  12
   2   9   3 35526.3 1629.87  17
   2  -9   3 36499.0 1487.01  27
  -2   9  -3 37289.3 1708.57  24
   3  -9   3 9780.74 761.646  27
   3   9   3 10305.1 866.580  17
  -3   9  -3 9869.57 782.186  26
  -3   9  -3 10260.9 950.503  24
   3  -9   3 8559.72 956.390  15
  -4   9  -3 9640.79 463.348  26
   4   9   3 9837.55 536.504  17
   4  -9   3 9116.28 502.598  15
  -3  10   3 259.137 268.846  26
  -3  10   3 65.3684 306.101  14
   3  10  -3 577.233 333.383  13
   3 -10  -3 184.926 423.399  27
  -2  10   3 5315.56 575.820   8
  -2  10   3 5687.49 654.429  24
  -2  10   3 4838.23 510.403  26
   2  10  -3 5900.81 597.757  10
   2 -10  -3 4197.37 747.157  27
  -1  10   3 2168.56 795.853   4
   1  10  -3 1654.26 369.340  13
   1  10  -3 1370.19 575.360   2
  -1 -10   3 1714.18 802.945  21
  -1  10   3 1939.90 753.690  19
  -1  10   3 1748.04 394.032  13
   1  10  -3 2184.24 393.810  10
   1  10  -3 2306.51 386.742  25
   0  10   3 7588.91 1285.42   4
   0  10   3 8843.13 711.258  13
   0  10   3 8183.25 676.207  12
   0 -10   3 7560.61 1246.12   1
   0  10  -3 7620.87 1314.66  19
   0  10   3 9083.10 1451.07  19
   0  10  -3 10054.8 838.106   6
   0  10  -3 8268.55 653.729  25
   1  10   3 2138.14 377.339  12
  -1  10  -3 2119.18 403.014  25
   1  10   3 2484.06 880.507  19
  -1  10  -3 2754.77 480.778  24
   1  10   3 2592.34 430.653  13
  -1  10  -3 1208.65 617.684  19
  -1  10  -3 2797.21 588.885   6
   1 -10   3 1999.19 809.589   1
   1  10   3 1964.69 457.832  17
   1  10   3 1498.02 789.880   4
  -2  10  -3 367.987 364.238  24
   2  10   3 2427.31 443.011  12
   2  10   3 1883.06 600.029  17
   2 -10   3 259.660 294.360  27
   2 -10   3 129.440 406.055  15
   2  10   3 2471.66 425.579  13
  -3  10  -3 8256.14 648.880  26
  -3  10  -3 9610.48 884.085  24
   3 -10   3 9997.25 929.189  15
   3 -10   3 8824.19 680.289  27
  -3  11   3 29933.9 1083.10  26
   3 -11  -3 30507.6 1438.13  27
  -3  11   3 30131.3 1217.29  14
   3  11  -3 27012.3 1044.16  13
  -2  11   3 5262.61 608.963  24
  -2  11   3 4978.58 570.107   8
   2  11  -3 5580.04 624.734  13
   2 -11  -3 4736.31 745.223  27
   1  11  -3 173111. 2860.86  25
   1  11  -3 165313. 3052.15  13
   0  11  -3 15232.7 913.696  25
   0  11   3 15973.1 995.172  13
   0  11   3 14178.7 1787.26   4
   0  11  -3 12796.3 1712.46  19
   0 -11   3 15027.1 1799.04   1
   0  11  -3 16182.2 1114.72   6
   0  11   3 14002.6 943.368  12
   0  11   3 14450.5 1865.68  19
  -1  11  -3 28494.8 1332.43  24
   1  11   3 30387.8 1377.74  13
   1  11   3 25020.5 1211.26  12
  -1  11  -3 28547.3 1601.02   6
  -1  11  -3 24377.0 1158.38  25
   1  11   3 24747.8 1402.64  17
   1 -11   3 28500.2 1377.73  15
   2 -11   3 97712.7 2712.23  15
   2 -11   3 89513.8 2224.08  27
  -2  11  -3 89513.4 2589.70  24
   2  11   3 90258.4 2202.29  13
   2  11   3 87473.8 2061.93  12
   2  11   3 88700.2 2575.46  17
  -3  11  -3 11906.1 636.809  26
   3 -11   3 13773.3 937.920  15
   3 -11   3 10809.0 653.879  27
  -3  11  -3 12399.8 877.219  24
   3  11   3 14075.7 866.226  17
   3 -12  -3 4538.74 543.763  27
   3  12  -3 3559.84 376.481  13
  -3  12   3 3635.66 426.318  14
  -2  12   3 640.323 285.216   8
   2  12  -3 610.838 291.286  13
   2  12  -3 718.466 301.909   6
   2 -12  -3 555.796 377.732  27
   1  12  -3 41931.2 1714.23   6
   1  12  -3 39904.8 1535.09  13
   1  12  -3 42799.5 1477.34  25
   0  12  -3 2169.08 449.336  25
   0  12   3 1776.53 408.295  13
   0  12  -3 1991.39 477.929   6
   1 -12   3 42626.0 1637.98  15
   1  12   3 40392.4 1614.14  13
  -1  12  -3 36946.9 1456.34  25
  -1  12  -3 40376.6 1549.19  24
  -1  12  -3 40995.4 1927.73   6
   1  12   3 36901.3 1482.35  12
   2  12   3 2685.49 392.712  12
   2 -12   3 3109.09 440.965  27
   2  12   3 3259.80 452.562  13
  -2  12  -3 2807.25 515.340  24
   2  12   3 2685.61 507.835  17
   2 -12   3 3480.89 598.626  15
   3 -12   3 470.014 186.200  27
  -3  12  -3 368.433 270.206  24
   3 -12   3 583.856 288.150  15
   3  12   3 660.248 248.779  17
   3  13  -3 2669.85 267.038  13
   3 -13  -3 2853.16 355.316  27
  -3  13   3 2740.88 297.333  14
  -2  13   3 4161.35 473.862  14
   2  13  -3 5440.06 540.040   6
   2 -13  -3 6734.51 760.465  27
   2  13  -3 6159.93 613.117  13
  -2  13   3 5044.28 514.558   8
   1  13  -3 35953.2 1328.75  25
   1  13  -3 32447.8 1369.48  13
   1  13  -3 33038.4 1480.87   6
  -1  13   3 30416.0 1387.75  13
   0  13  -3 80.1917 295.665  25
   0  13   3 43.9932 275.455  13
   0  13  -3 242.587 347.233   6
   1  13   3 350.358 339.332  13
  -1  13  -3 332.441 255.698  24
   1  13   3 321.791 257.618  12
   1 -13   3 96.5534 314.561  15
   2  13   3 15725.6 885.107  13
  -2  13  -3 14725.9 918.667  24
   2 -13   3 13409.7 771.727  27
  -3  13  -3 2580.01 299.699  24
   3 -13   3 2681.58 311.620  15
  -2  14   3 8579.35 576.699   8
   2  14  -3 9761.07 660.639  13
   2  14  -3 8722.49 555.155   6
   2 -14  -3 10280.1 772.898  27
   1  14  -3 1122.07 328.349  13
   1  14  -3 1010.97 321.318  25
  -1  14   3 304.208 262.213  13
   1  14  -3 1277.76 369.537   6
   0  14   3 56688.0 1898.35  13
   0  14  -3 60671.7 1845.00  25
   0  14  -3 59109.9 2058.14   6
   1 -14   3 12964.4 891.335  15
   1  14   3 13645.1 921.237  13
   2  14   3 4223.27 443.755  13
  -2  14  -3 3764.62 431.623  24
   2 -14   3 3225.61 351.311  27
   2  15  -3 32410.3 966.489  13
   2 -15  -3 32079.7 1066.51  27
   1  15  -3 17384.7 913.362   6
   1  15  -3 19178.9 917.936  13
  -1  15   3 19451.4 997.606   8
   0  15   3 34354.1 1361.37  13
   0  15  -3 33013.5 1427.03   6
   1 -15   3 37513.4 1293.65  15
   1  15   3 35371.9 1326.47  13
   2  15   3 16180.2 682.916  13
   2 -15   3 18332.2 757.811  15
  -1  16   3 542.946 233.307   8
   1  16  -3 644.432 211.577   6
   1  16  -3 1059.00 225.696  13
   0  16   3 2505.62 374.846  13
   0 -16   3 2803.61 369.224  15
   0  16   3 2785.99 363.436   8
   1  16   3 440.186 223.077  13
   1 -16   3 338.302 230.099  15
  -1  17   3 8325.74 405.338   8
  -1 -17   3 7982.66 385.708  15
   1 -17  -3 8124.54 421.362  27
   0  17   3 23313.4 714.574  13
   0  17   3 23090.1 697.864   8
  -4   0   4 13372.1 858.202  23
   4   0  -4 11105.5 768.168  10
   4   0  -4 12393.4 849.797  27
   3   0  -4 66421.4 1881.15  27
  -3   0   4 61053.6 1548.05  14
  -3   0   4 61663.4 1607.79  26
  -3   0   4 69478.8 3961.47  21
   3   0  -4 67092.0 1888.99  10
   3   0  -4 68218.3 4153.87  18
   3   0  -4 67943.8 3852.75   2
  -2   0   4 28863.5 1963.92  21
   2   0  -4 31774.2 2393.11  18
   2   0  -4 28891.9 1985.13   2
  -1   0   4 560260. 5793.81  21
   1   0  -4 574860. 6290.11   2
   0   0   4 485729. 5255.67   3
   0   0   4 488223. 5080.15  22
   1   0   4 31043.3 1356.72   1
  -1   0  -4 36468.6 1779.90  20
  -1   0  -4 35554.8 1488.58  21
   1   0   4 35533.8 1930.40   5
   2   0   4 206621. 5422.48  22
  -2   0  -4 227028. 5436.23  21
  -2   0  -4 226315. 5771.84  20
   2   0   4 212336. 5628.25   5
  -3   0  -4 12670.7 945.945  26
   3   0   4 12861.1 925.968  15
   3   0   4 13346.7 933.757  11
   3   0   4 11470.7 802.598  27
   4   0   4 44635.6 1480.23  27
   4   0   4 44351.1 1565.47  15
   4   1  -4 38513.7 1400.34  27
   4  -1  -4 37777.2 1420.08  27
   4  -1  -4 35535.5 1335.14  10
  -4  -1   4 39991.8 1473.06  23
  -4   1   4 37109.5 1384.10  23
   4   1  -4 36379.5 1319.32  10
  -3   1   4 16931.9 923.338  26
   3  -1  -4 16368.0 2181.67  18
  -3   1   4 16576.7 860.172  14
   3   1  -4 19378.7 2156.86   2
   3  -1  -4 17337.8 1014.84  27
  -3  -1   4 17387.0 1986.08  21
  -3   1   4 18268.4 2074.21  21
   3   1  -4 15761.3 1912.35  18
   3   1  -4 18884.3 1015.55  10
   3   1  -4 18407.1 1030.10  27
   2  -1  -4 6337.20 920.753   2
  -2  -1   4 10759.4 1243.49  21
  -2   1   4 7494.81 1027.72  21
   2   1  -4 10493.1 1318.12  18
   2  -1  -4 9510.74 1390.94  18
   2   1  -4 9257.74 1210.87   2
   1   1  -4 13189.4 1226.98   2
  -1  -1   4 13046.8 1014.00  21
  -1   1   4 7378.34 674.457  21
  -1   1   4 6025.56 376.215  19
   1  -1  -4 8173.02 1094.36  18
   1   1  -4 12616.5 1273.27  18
   1  -1  -4 7720.14 684.712   2
   0  -1  -4 28548.9 1336.82  20
   0   1   4 22006.8 1114.81  22
   0   1   4 22623.4 1188.29   5
   0  -1   4 22190.9 1093.72   3
   0   1   4 21844.0 1265.17   3
   0   1  -4 25963.5 1657.47  20
   0  -1   4 21047.4 1188.08   1
   0   1   4 19154.1 991.811  19
   1  -1   4 36557.5 1730.35   1
  -1  -1  -4 41608.6 1835.09  20
   1   1   4 41989.2 2031.62  22
   1   1   4 34025.7 1012.88   1
  -1   1  -4 40692.6 1817.48  21
  -1   1  -4 44211.0 1993.20  20
  -1  -1  -4 41912.1 1403.91  21
   1   1   4 43254.6 2147.24   5
   2  -1   4 9663.38 1321.62   5
   2   1   4 10708.2 1333.05   5
   2   1   4 10322.4 1258.90  22
   2  -1   4 8506.81 1169.50  22
  -2   1  -4 11402.3 1328.07  21
  -2   1  -4 11903.5 1404.92  20
  -2  -1  -4 12459.5 1415.87  20
  -2  -1  -4 11621.6 1202.41  21
   3  -1   4 17205.8 1034.63  15
  -3   1  -4 15486.9 1078.62  26
   3  -1   4 14398.3 890.840  27
  -3   1  -4 12971.3 1869.63  21
  -3  -1  -4 16620.2 988.395  26
   3   1   4 17801.3 1055.17  11
   3  -1   4 18142.9 1117.92  11
   3   1   4 16488.6 984.212  17
   3   1   4 16904.9 1003.17  15
   3   1   4 14865.2 918.024  27
   4  -1   4 2234.62 452.394  15
   4   1   4 3713.81 578.546  15
  -4   1  -4 2395.37 424.083  26
   4  -1   4 2105.81 412.468  27
   4   2  -4 4334.80 550.287  27
  -4  -2   4 4243.15 573.286  23
  -4   2   4 3060.13 453.811  23
   4   2  -4 3493.76 474.550  10
   4   2  -4 4643.37 673.701  17
   4  -2  -4 2305.96 424.942  10
  -4   2   4 3545.81 414.434  26
   4  -2  -4 2984.28 504.721  27
   3  -2  -4 9192.62 1476.18   1
   3   2  -4 7934.18 1421.90   2
  -3  -2   4 9825.22 783.941  23
   3  -2  -4 8978.32 766.446  27
   3   2  -4 8820.86 727.951  27
   3   2  -4 9281.53 724.173  10
  -3   2   4 8468.51 690.408  26
  -3   2   4 8331.37 650.358  14
  -3   2   4 7964.35 1440.12  21
   2  -2  -4 643.767 383.360   2
  -2   2   4 598.204 496.976   3
  -2   2   4 652.373 495.040  21
  -2  -2   4 10354.9 1276.37  21
   2   2  -4 8168.96 1090.44  18
   2  -2  -4 89.8704 462.661  18
   2   2  -4 9046.90 1280.63   2
  -1   2   4 154433. 3640.26   3
  -1   2   4 152521. 2949.70  21
  -1   2   4 141354. 2494.34   4
  -1   2   4 149086. 2615.22  19
   1  -2  -4 160719. 4468.69  18
   1   2  -4 104256. 3001.43  18
   1  -2  -4 154801. 2659.38   2
   1   2  -4 122480. 3789.45   2
   0   2   4 60.1450 231.135   4
   0  -2   4 4.48591 352.497   1
   0   2   4 284.907 254.337  22
   0   2   4 295.510 292.038   5
   0  -2  -4 127.518 192.088  20
   0   2  -4 393.341 548.239  20
   0   2   4 347.133 393.847   3
   0   2   4 232.568 244.785  19
   1  -2   4 22656.1 1524.57   1
  -1   2  -4 24348.4 1605.58  20
  -1  -2  -4 26983.6 1481.97  20
   1   2   4 28342.4 1780.36   5
   1   2   4 26300.4 1621.73  22
  -1  -2  -4 24772.2 999.180  21
  -2  -2  -4 10577.8 1297.38  20
  -2   2  -4 11720.0 1451.16  20
   2   2   4 10269.3 1205.27  22
  -2   2  -4 10281.6 1378.13  21
  -2  -2  -4 10919.1 1138.10  21
   2   2   4 10717.1 1279.96   5
   2  -2   4 11762.7 1308.16   1
   2  -2   4 10496.7 1394.47   5
   3  -2   4 1744.42 467.713  15
   3   2   4 1818.11 379.441  15
   3   2   4 2704.31 461.452  11
   3  -2   4 2184.27 514.768  11
   3   2   4 3063.10 502.682  17
  -3   2  -4 2015.01 499.360  26
   3   2   4 2237.29 421.546  27
   3  -2   4 1913.40 410.767  27
  -4   2  -4 10037.2 788.127  26
   4  -2   4 9390.48 688.800  27
   4   2   4 10147.9 693.396  12
   4   2   4 9195.29 658.333  17
   4   2   4 11424.5 820.060  27
   4  -2   4 10168.0 792.414  15
  -4   3   4 95693.1 2011.05  26
  -4  -3   4 105485. 2328.21  23
  -4   3   4 91149.1 2004.97  23
   4   3  -4 100528. 2232.97  27
   4   3  -4 88401.1 1950.05  10
   4  -3  -4 91270.3 2161.18  10
   4   3  -4 105025. 2534.84  17
   4  -3  -4 99775.9 2342.45  27
  -3   3   4 59459.7 1800.95  26
   3  -3  -4 60930.9 1947.53  27
   3   3  -4 62363.6 1859.19  27
  -3  -3   4 63175.2 1925.64  23
   3   3  -4 63985.8 1815.59  10
  -3   3   4 58098.6 1696.92  14
   2   3  -4 12787.9 1573.67   2
  -2   3   4 11196.0 1179.53   3
  -2   3   4 14355.6 1445.77  21
  -2  -3   4 13880.5 1537.91  21
   2  -3  -4 14335.4 1716.58  18
   2   3  -4 12548.7 1234.18  18
  -1   3   4 2030.03 441.053   4
   1   3  -4 1113.93 691.080   2
  -1   3   4 3503.11 674.824  21
  -1  -3   4 843.648 523.005  21
  -1   3   4 3283.83 563.989  19
  -1   3   4 3896.26 816.129   3
   1  -3  -4 3514.57 903.721  18
   1   3  -4 858.085 363.786  18
   0   3   4 103536. 2696.76   4
   0   3   4 104766. 2531.81   5
   0   3   4 104727. 2667.95  22
   0   3   4 108401. 3071.07   3
   0  -3  -4 117365. 1918.02  20
   0   3  -4 117456. 3940.78  20
   0  -3   4 106452. 3245.31   1
   0   3   4 96377.2 2537.36  19
   1  -3   4 146173. 4098.88   1
   1   3   4 178515. 4413.18   5
  -1  -3  -4 182055. 2675.91  21
  -1  -3  -4 180704. 3817.54  20
  -1   3  -4 167048. 4441.26  20
   1   3   4 184802. 4320.14  22
   1   3   4 153160. 3931.22  19
   2   3   4 57798.9 2815.14  22
   2  -3   4 49782.7 3068.88   5
  -2  -3  -4 54270.6 2446.35  21
  -2  -3  -4 59328.9 2989.73  20
  -2   3  -4 60397.3 3296.47  20
   2   3   4 56714.3 2935.47   5
   2  -3   4 56118.9 3027.93   1
  -3   3  -4 28241.1 1478.95  26
   3  -3   4 26933.1 1226.21  27
   3  -3   4 31655.3 1503.41  15
   3  -3   4 29309.5 1425.02  11
   3   3   4 30688.5 1407.12  17
   3  -3   4 28795.1 1381.54  16
   3   3   4 30309.0 1265.07  15
   3   3   4 29872.1 1331.89  27
   4   3   4 4544.44 568.010  27
   4  -3   4 4256.36 467.448  27
   4   3   4 4057.29 454.894  12
  -4   3  -4 3173.47 502.415  26
   4   3   4 3665.73 460.220  17
   4  -3   4 3889.55 550.548  15
  -4  -4   4 7678.87 685.018  23
   4  -4  -4 7101.81 690.372  27
  -4   4   4 5999.43 488.733  14
   4   4  -4 6558.94 616.497  27
   4  -4  -4 5562.65 576.743  10
   4   4  -4 6489.52 526.329  10
   4   4  -4 7517.13 707.561  17
  -4   4   4 7024.18 593.212  26
  -3   4   4 1680.14 399.418  26
  -3  -4   4 2323.57 471.645  23
  -3   4   4 1465.64 331.418  14
   3   4  -4 2662.26 462.657  10
   3   4  -4 2365.30 457.757  27
   3  -4  -4 1972.97 473.669  27
  -2   4   4 12763.5 1291.26   3
  -2  -4   4 16256.0 1750.84  21
   2  -4  -4 15078.2 1813.79  18
  -2   4   4 15460.3 1566.61  21
   2   4  -4 12827.2 1712.68   2
  -1   4   4 19782.8 1277.93   4
  -1  -4   4 20737.9 1722.09   1
  -1  -4   4 17774.8 1434.94  21
  -1   4   4 20981.7 1459.25   3
  -1   4   4 20389.3 1368.80  21
  -1   4   4 19941.7 1338.51  19
   1  -4  -4 22275.6 1803.73  18
   1   4  -4 21251.6 1946.92   2
   0   4  -4 863011. 10811.5  20
   0   4   4 788171. 7996.94  22
   0   4   4 872975. 8966.93   3
   0  -4  -4 804746. 5659.85   1
   0  -4   4 824791. 9777.51   1
   0  -4  -4 807924. 4453.81  20
   0   4   4 799576. 8224.36  19
   0  -4  -4 824009. 9459.22  18
   0   4   4 779759. 7907.86   4
   0   4   4 780018. 7187.12   5
   1  -4   4 49206.9 2588.17   1
   1   4   4 64013.3 2662.71  22
  -1  -4  -4 60564.9 1639.41  21
  -1  -4  -4 59722.9 2260.53  20
  -1   4  -4 54822.7 2752.83  20
   1   4   4 56469.2 2577.45  19
   1   4   4 61881.1 2692.75   5
   2   4   4 5203.30 934.461  22
  -2  -4  -4 4366.24 882.493  20
   2  -4   4 5462.07 1034.37   1
  -2   4  -4 6386.98 1182.20  20
   2   4   4 5637.89 1003.53   5
   2  -4   4 4611.83 1049.69   5
  -3   4  -4 69036.2 2311.03  26
   3   4   4 75964.0 2031.95  15
  -3   4  -4 71198.9 2155.46  24
   3  -4   4 69277.4 2289.52  15
   3  -4   4 66810.2 2082.86  11
   3   4   4 71451.7 2175.42  17
   3  -4   4 69096.5 2139.97  16
   3  -4   4 67892.8 1932.48  27
   3   4   4 73920.2 2151.52  27
  -4   4  -4 687.899 368.164  26
   4  -4   4 192.330 308.910  15
   4  -4   4 92.7550 216.562  27
   4   4   4 578.925 298.667  17
   4   4   4 394.916 207.423  12
   4   4   4 432.026 346.428  27
  -4   5   4 3082.31 382.656  14
   4  -5  -4 3356.54 465.863  10
  -4  -5   4 4618.90 568.740  23
  -4   5   4 3856.74 457.823  26
   4   5  -4 4287.62 512.570  17
   4   5  -4 4111.61 533.008  27
   4  -5  -4 4392.76 561.709  27
  -3   5   4 4261.39 570.036  26
   3  -5  -4 4185.86 654.374  27
  -3   5   4 3158.10 469.318  14
  -3  -5   4 5930.70 661.429  23
   3   5  -4 4856.03 556.948  10
   3   5  -4 5227.68 629.027  17
   3   5  -4 5518.56 624.995  27
  -2  -5   4 13403.0 1719.31  21
  -2   5   4 8880.34 1280.99  21
   2  -5  -4 8845.06 1344.75   1
   2  -5  -4 8997.73 1435.90  18
   2   5  -4 9831.90 1601.93   2
  -1  -5   4 8330.04 1113.32  21
  -1  -5   4 9263.91 1301.80   1
   1  -5  -4 9395.84 1089.46   1
  -1   5   4 9010.85 989.405   4
  -1   5   4 8587.04 996.278   3
  -1   5   4 9254.79 1046.54  19
   1  -5  -4 10097.1 1244.64  18
   1   5  -4 8831.37 1421.72   2
   0   5   4 24468.2 1574.85   4
   0   5   4 22096.2 1428.80  22
   0  -5   4 27006.8 1938.89   1
   0   5   4 25259.5 1728.67   3
   0   5   4 25269.1 1673.23  19
   0  -5  -4 26652.7 1169.27   1
   0  -5  -4 22205.3 1615.07  18
   0   5  -4 25537.1 2013.26  20
   0   5   4 23710.5 1376.42   5
  -1   5  -4 1958.52 724.074  20
   1   5   4 3041.16 685.149   4
   1  -5   4 2540.78 773.782   1
   1   5   4 3505.21 780.931  19
   1   5   4 3870.03 810.847   5
   1   5   4 3805.25 802.823  22
   2  -5   4 26342.3 2391.85   1
  -2   5  -4 30594.1 2607.34  20
  -2  -5  -4 28934.2 2152.12  20
   2   5   4 30419.9 2298.94   5
   2   5   4 31705.6 2210.73  22
  -3   5  -4 659.898 405.444  26
  -3   5  -4 661.631 436.403  24
   3  -5   4 634.687 460.300  15
   3   5   4 605.354 304.740  12
   3  -5   4 1295.39 458.983  16
   3  -5   4 550.185 355.726  11
   3   5   4 797.033 401.352  17
   3   5   4 628.645 381.869  27
   3  -5   4 904.114 350.792  27
   4   5   4 10509.4 560.360  12
   4  -5   4 10728.3 610.480  27
  -4   5  -4 11916.1 815.922  26
   4   5   4 9951.49 832.025  27
   4   5   4 10270.9 715.722  17
   4  -5   4 10311.7 798.178  15
  -4   6   4 697.832 283.243  14
  -4   6   4 535.953 257.561  26
   4   6  -4 659.205 248.258  17
  -4  -6   4 949.822 335.708  23
   4  -6  -4 1465.66 390.423  10
   4   6  -4 366.029 312.117  27
   4  -6  -4 1411.35 393.720  27
  -3   6   4 560.920 322.736  26
  -3  -6   4 856.652 392.112  23
  -3   6   4-102.701 350.049  14
   3  -6  -4 559.099 346.173  27
   3   6  -4 1319.65 465.794  27
   3   6  -4 532.913 307.194  10
   3   6  -4 643.824 329.288  17
   2  -6  -4 147333. 5491.07   1
  -2   6   4 149341. 2782.42  24
  -2  -6   4 142959. 5686.44  21
   2   6  -4 138046. 5984.05   2
   2  -6  -4 139488. 5460.65  18
  -2   6   4 139517. 2540.40  26
  -1  -6   4 20020.7 1975.57   1
  -1   6   4 19173.7 1559.19   4
   1  -6  -4 19452.8 1619.05   1
  -1  -6   4 15839.5 1742.14  21
  -1   6   4 17584.7 1452.99   3
  -1   6   4 18314.5 1609.45  19
   1  -6  -4 19678.6 1704.88  18
   1   6  -4 15985.6 1944.53   2
   0   6   4 224671. 5002.28  22
   0  -6   4 254797. 6137.54   1
   0   6  -4 261157. 6423.81  20
   0   6   4 252823. 5633.23  19
   0  -6  -4 232580. 5158.51  18
   0   6   4 245633. 5285.79   4
   0   6  -4 224931. 5337.48  19
   1   6   4 11886.7 1322.08   4
   1  -6   4 5573.94 1096.76   1
   1   6   4 15964.5 1578.94  22
  -1   6  -4 5693.30 1123.48  20
   1   6   4 14266.9 1478.70  19
   1   6   4 14648.8 1503.32   5
   2   6   4 1244.45 645.547   5
   2  -6   4 1714.84 426.388  15
   2  -6   4 565.811 712.013   1
  -2   6  -4 1375.11 398.695  24
   2   6   4 1533.78 336.795   7
   2   6   4 1792.40 722.809  22
   2   6   4 1326.40 313.214  12
  -2   6  -4 1139.02 725.283  20
  -2   6  -4 2079.98 418.088  26
   2   6   4 2320.73 453.385  17
   3  -6   4 68122.5 2351.20  15
   3  -6   4 62010.1 1842.32  11
   3  -6   4 69785.1 1979.77  27
   3   6   4 66225.4 1831.39  12
  -3   6  -4 66498.1 2301.64  24
  -3   6  -4 72911.4 2315.63  26
   3   6   4 72376.7 2255.37  17
   3   6   4 74254.9 2464.33  27
   3  -6   4 64015.1 2050.61  16
  -4   6  -4 9486.89 687.170  26
   4  -6   4 7919.82 667.792  15
   4   6   4 7443.60 607.775  17
  -4   7   4 50227.3 1383.26  26
  -4  -7   4 50058.5 1346.11  23
  -4   7   4 43652.5 1192.81  14
   4   7  -4 41437.3 1119.85  17
   4  -7  -4 46488.2 1432.01  27
  -3   7   4 31081.8 1392.77  14
   3   7  -4 29719.1 1589.48  27
  -3   7   4 32765.2 1443.73  26
  -3  -7   4 31946.0 1517.61  23
   3   7  -4 34244.6 1337.42  10
   3   7  -4 30990.6 1328.46  17
   3  -7  -4 32528.3 1659.11  27
  -2   7   4 4266.44 505.614  26
  -2   7   4 4930.45 566.405  24
  -2  -7   4 4599.30 570.359  23
  -2  -7   4 3981.75 1144.55  21
   2  -7  -4 4085.74 1034.68   1
   2  -7  -4 4635.51 622.127  27
   2   7  -4 4256.78 528.658  10
   2  -7  -4 3266.87 888.371  18
   2   7  -4 4269.98 639.530  27
   2   7  -4 3835.93 1147.30   2
   1  -7  -4 2255.69 633.113   1
  -1   7   4 2625.42 734.462  19
  -1   7   4 3267.95 749.521   4
  -1   7   4 2354.39 638.451   3
  -1  -7   4 3023.81 894.332   1
   1  -7  -4 3125.53 738.381  18
   1   7  -4 1426.06 707.469   2
   0   7   4 66003.0 2989.84   4
   0  -7   4 70039.8 3391.35   1
   0   7  -4 71056.6 3535.12  20
   0   7  -4 61104.9 3013.45  19
   0  -7  -4 62486.6 2685.99  18
   0   7   4 69145.1 3215.05  19
  -1   7  -4 60534.0 3330.74  20
   1   7   4 63784.6 3035.08   4
   1   7   4 70940.3 3246.63  22
   1   7   4 62933.9 3223.77  19
   2   7   4 22300.7 1955.65  22
   2   7   4 20521.8 1366.66  27
  -2   7  -4 17593.5 1034.42  26
  -2   7  -4 18520.3 1194.09  24
   2  -7   4 17541.4 1124.58  15
   2  -7   4 18111.4 2288.88   1
   2   7   4 20122.6 995.274  12
  -2  -7  -4 19808.6 1920.96  20
  -2   7  -4 16366.4 1953.06  20
   2   7   4 20411.6 1177.69  17
   3  -7   4 30658.4 1611.57  15
  -3   7  -4 30146.1 1585.10  24
  -3   7  -4 33308.4 1539.37  26
   3   7   4 31624.1 1233.16  12
   3   7   4 29072.9 1694.71  27
   3   7   4 34394.7 1582.22  17
   3  -7   4 26441.7 1300.09  16
   3  -7   4 32182.7 1317.85  27
  -4   7  -4-191.702 213.920  26
   4   7   4 291.409 233.710  17
   4  -7   4-348.691 275.780  15
  -4   8   4-1.88103 173.566  14
  -4  -8   4 136.216 162.968  23
   4  -8  -4 476.209 264.462  27
  -4   8   4 109.267 201.045  26
   4  -8  -4 6.61997 209.164  10
  -3  -8   4 3194.33 583.061  23
  -3   8   4 3077.46 512.755  26
   3   8  -4 1823.46 605.777  27
  -3   8   4 2860.70 483.764  14
   3   8  -4 3826.43 495.958  10
   3   8  -4 2988.76 444.075  17
   3  -8  -4 3167.55 651.539  27
   2   8  -4 37038.2 1867.00  27
  -2   8   4 56047.7 1695.71  26
   2  -8  -4 59525.1 3741.78   1
  -2   8   4 64347.0 1959.36  24
  -2   8   4 54600.1 1582.48   8
  -2  -8   4 54105.9 3895.76  21
  -2  -8   4 49518.3 1810.92  23
   2  -8  -4 55398.6 2029.30  27
   2  -8  -4 47199.3 3267.21  18
   2   8  -4 63797.6 1870.05  10
   2   8  -4 48363.1 3751.68   2
  -1  -8   4 11009.0 1565.19   1
  -1   8   4 10204.2 1366.58   4
   1   8  -4 7308.54 1438.58   2
  -1  -8   4 9296.51 1455.18  21
  -1   8   4 9035.99 1346.69  19
   1  -8  -4 8770.06 1178.14  18
   1  -8  -4 9477.27 1236.25   1
   0   8   4 14865.3 1535.90   4
   0  -8   4 16216.7 1715.77   1
   0   8  -4 17545.2 1865.64  20
   0   8  -4 14993.6 1588.71  19
   0   8   4 17531.1 1778.91  19
   1   8   4 18975.6 1879.91   4
   1   8   4 21146.2 2003.58  22
   1  -8   4 10160.2 1494.31   1
  -1   8  -4 12746.4 1583.43  20
  -1   8  -4 10807.0 1665.40  19
   1   8   4 21710.5 2092.24  19
   2   8   4 61818.6 2531.23  27
   2  -8   4 93445.0 5121.01   1
   2   8   4 114473. 4488.50  22
   2   8   4 104974. 2288.78  12
  -2   8  -4 97978.0 2739.24  24
  -2  -8  -4 113578. 4341.95  20
  -2   8  -4 95597.7 2282.66  26
   2  -8   4 97597.4 2675.65  15
   2   8   4 96500.4 2666.83  17
   3  -8   4 21472.4 1366.11  15
  -3   8  -4 21668.2 1194.52  26
  -3   8  -4 18571.1 1270.16  24
   3   8   4 21179.9 970.201  12
   3  -8   4 21116.5 1060.30  27
   3   8   4 21679.2 1272.52  17
  -4   8  -4 431.190 177.562  26
   4  -8   4 798.471 253.841  15
   4   8   4 408.955 205.291  17
  -4   9   4 3540.56 319.996  26
  -3   9   4 26857.9 1230.62  26
  -3  -9   4 27525.2 1231.76  23
  -3   9   4 26416.6 1266.84  14
   3   9  -4 25388.1 1020.89  10
   3  -9  -4 25065.0 1434.67  27
  -2   9   4 38453.5 1431.66  26
  -2   9   4 39400.2 1423.83   8
  -2  -9   4 41474.1 1591.48  23
   2   9  -4 42171.1 1552.91  10
   2  -9  -4 39083.5 1789.90  27
  -1  -9   4 306.996 327.253   1
   1   9  -4 277.523 240.313  25
  -1   9   4-65.1933 625.616   4
  -1   9   4 441.121 339.032  13
   1   9  -4-48.4368 464.808   2
  -1  -9   4 539.955 495.246  21
  -1   9   4 58.9093 539.969  19
   1   9  -4 624.528 340.495  10
   0   9   4 16132.4 1710.30   4
   0  -9   4 17833.4 1877.37   1
   0   9  -4 14930.9 1712.99  19
   0   9   4 18243.9 1926.70  19
   1   9   4 94272.2 4206.70   4
  -1   9  -4 81916.1 1896.48  25
  -1   9  -4 84325.3 4036.74  20
   1   9   4 89015.0 2109.24  12
   1   9   4 93898.7 2164.36  13
  -1   9  -4 81369.2 4414.49  19
  -1   9  -4 86055.0 2564.55   6
   1   9   4 95220.9 4437.72  19
   1   9   4 85166.0 2525.65  17
  -1   9  -4 98010.2 2408.39  24
   1  -9   4 97441.9 2259.77  15
   1  -9   4 83645.0 4365.95   1
  -2   9  -4 86011.6 2103.84  26
   2  -9   4 95317.0 2688.52  15
   2   9   4 93740.0 2131.34  13
  -2   9  -4 92303.7 2720.40  24
   2   9   4 92913.2 2206.37  12
   2   9   4 86909.7 2606.92  17
   3  -9   4 646.552 457.760  15
  -3   9  -4 452.372 280.902  26
  -3   9  -4 343.772 399.683  24
   3   9   4 606.247 237.700  12
   3   9   4 977.501 436.694  17
   3  -9   4 412.619 244.618  27
  -3  10   4 18229.9 1004.42  14
   3  10  -4 15865.3 885.612  13
  -3  10   4 17989.4 940.538  26
   3 -10  -4 19601.1 1226.35  27
   2 -10  -4 12269.8 1064.37  27
  -2  10   4 12055.2 793.147  26
  -2  10   4 13278.8 936.919  24
  -2  10   4 13103.2 855.723   8
   2  10  -4 13800.5 908.089  10
   1  10  -4 102355. 2175.25  25
  -1  10   4 92127.9 4360.11   4
  -1  10   4 93993.2 2494.63  13
   1  10  -4 88661.9 2213.36  10
  -1 -10   4 95343.6 4679.42  21
  -1  10   4 90248.4 4529.67  19
   1  10  -4 84487.7 4527.08   2
   0  10   4 21551.2 1119.93  13
   0  10  -4 22978.0 1061.45  25
   0  10   4 20745.9 1097.06  12
   0  10  -4 16570.9 1899.82  19
   0 -10   4 21366.6 2109.62   1
   0  10   4 21487.1 2195.89  19
   0  10   4 21462.4 2088.85   4
   0  10  -4 22737.5 1255.92   6
  -1  10  -4 2434.20 394.663  25
   1 -10   4 3169.12 500.861  15
  -1  10  -4 3136.94 510.887  24
   1  10   4 3124.31 476.471  12
   1  10   4 4049.94 1003.53   4
  -1  10  -4 511.104 527.627  19
   1  10   4 2424.86 904.569  19
   1  10   4 3286.04 497.871  13
   1 -10   4 2871.32 969.258   1
  -1  10  -4 2691.85 618.061   6
   1  10   4 2941.98 576.374  17
  -2  10  -4 1598.07 474.988  24
   2 -10   4 1161.87 445.792  15
   2  10   4 1480.80 354.264  12
   2  10   4 1551.73 345.388  13
   2  10   4 1392.27 454.845  17
   3 -10   4 22670.3 1247.68  15
  -3  10  -4 18873.9 905.949  26
  -3  10  -4 20930.7 1190.29  24
   3  10   4 19459.7 792.288  12
   3  10   4 22079.3 1159.13  17
  -3  11   4 2182.90 344.849  26
  -3  11   4 1874.08 358.923  14
   3  11  -4 1582.49 305.563  13
   3 -11  -4 2284.25 477.853  27
  -2  11   4 957.353 303.702   8
   2  11  -4 979.377 339.141  13
  -2  11   4 630.994 294.372  14
   2  11  -4 1316.37 347.865  10
   2 -11  -4 697.596 415.451  27
  -1  11   4-532.598 350.755  13
   1  11  -4 25.5057 287.923  25
   1  11  -4 225.405 248.108  13
   0  11  -4 56.7279 250.230  25
   0  11   4-63.7515 420.953   4
   0  11   4-76.8974 265.852  13
   0  11   4 132.465 271.892  12
   0 -11   4 444.388 375.852   1
   0  11   4-65.2419 393.556  19
   0  11  -4 80.4683 299.794   6
  -1  11  -4 7928.65 680.033  25
   1 -11   4 9044.71 797.783  15
   1  11   4 8102.20 763.855  13
   1  11   4 7537.09 722.435  12
  -1  11  -4 9055.13 942.563   6
  -1  11  -4 9731.07 829.825  24
   1  11   4 7438.52 823.476  17
   2 -11   4 2111.13 508.117  15
   2  11   4 2699.94 425.968  13
   2  11   4 2583.06 431.454  12
  -2  11  -4 1804.36 490.467  24
   2  11   4 2517.39 530.457  17
   3 -11   4 1793.82 413.069  15
  -3  11  -4 1495.28 249.894  26
  -3  11  -4 1194.73 390.105  24
   3  11   4 1663.15 366.918  17
   3  12  -4 10076.4 500.435   6
   3  12  -4 9385.06 545.513  13
  -3  12   4 9574.89 584.333  14
   3 -12  -4 10403.7 702.421  27
  -2  12   4 26605.4 1174.97  14
  -2  12   4 26692.3 1177.03   8
   2  12  -4 30061.0 1295.70  13
   2 -12  -4 27747.4 1441.96  27
   1  12  -4 69102.1 1866.65  25
   1  12  -4 62918.4 1882.38  13
   1  12  -4 68827.8 2251.19   6
   0  12   4 20032.2 1208.74  13
   0  12  -4 21571.8 1142.58  25
   0  12  -4 21334.1 1317.15   6
  -1  12  -4 42298.5 1606.54  24
   1  12   4 41026.3 1638.85  13
  -1  12  -4 38531.4 1468.43  25
   1  12   4 37784.8 1529.56  12
  -1  12  -4 39612.9 1903.13   6
   1 -12   4 44332.1 1628.43  15
   2 -12   4 1413.12 470.978  15
  -2  12  -4 811.748 363.565  24
   2  12   4 543.146 256.372  13
   2  12   4 987.155 282.809  12
   2  12   4 1062.24 409.335  17
   3 -12   4 5070.34 489.050  15
  -3  12  -4 3476.46 411.618  24
   3  12   4 4572.07 421.021  17
  -3  13   4 15226.1 570.293  14
   3  13  -4 15713.2 568.850  13
   2  13  -4 30748.8 1241.73  13
  -2  13   4 29863.0 1157.26   8
   2 -13  -4 31221.0 1409.78  27
   2  13  -4 31714.3 1268.08   6
   1  13  -4 1185.87 351.556  13
  -1  13   4 958.410 364.568  13
   1  13  -4 1232.22 421.568   6
   1  13  -4 1233.18 354.815  25
   0  13  -4 25216.2 1215.03  25
   0  13   4 23087.0 1280.84  13
   0  13  -4 25332.9 1418.45   6
  -1  13  -4 53600.2 1687.18  25
  -1  13  -4 56251.9 1730.06  24
   1  13   4 58007.6 1912.33  13
   1  13   4 51867.9 1729.37  12
  -2  13  -4 53313.7 1677.13  24
   2  13   4 52977.0 1517.92  13
   2  13   4 54474.0 1411.10  12
   3 -13   4 3141.92 294.296  15
  -3  13  -4 3186.93 289.138  24
  -2  14   4 18518.6 793.922   8
   2  14  -4 19274.1 871.666  13
   2 -14  -4 19556.9 977.211  27
   2  14  -4 17524.2 794.554   6
   1  14  -4 1855.65 362.865  25
  -1  14   4 1491.47 377.138  13
   1  14  -4 1701.21 425.979   6
  -1  14   4 2454.81 462.969   8
   1  14  -4 1961.45 374.724  13
   0  14  -4 22174.3 1125.62  25
   0  14   4 21271.9 1174.92  13
   0  14  -4 21635.9 1280.11   6
   1  14   4 9427.32 767.819  13
   1 -14   4 9645.19 752.059  15
   2 -14   4 4721.15 496.538  15
   2  14   4 4477.21 429.026  13
  -2  14  -4 3693.68 412.012  24
  -2  15   4 6694.42 384.090   8
   2 -15  -4 7428.52 502.600  27
   2  15  -4 6815.94 429.025  13
   1  15  -4 384.020 256.707   6
   1  15  -4 467.313 213.585  13
  -1  15   4 22.8516 237.226   8
   0 -15   4 6431.98 571.128  15
   0  15   4 6525.69 640.373  13
   0  15   4 5499.40 529.871   8
   0  15  -4 5925.89 661.664   6
   1 -15   4 7074.27 576.741  15
   1  15   4 5677.33 553.060  13
   2  15   4 19297.5 680.177  13
   2 -15   4 21506.0 780.492  15
   1  16  -4 11233.9 496.333  13
  -1  16   4 10638.2 592.815   8
   1  16  -4 9313.53 544.697   6
   1 -16  -4 10905.7 613.531  27
   0  16   4 4004.06 385.122   8
   0  16   4 4669.00 451.531  13
   0 -16   4 4104.80 421.365  15
   1  16   4 777.791 237.434  13
   1 -16   4 766.771 239.432  15
   0 -17   4 1621.85 226.360  15
  -4   0   5 667.085 343.132  23
   4   0  -5 96.7796 295.040  27
  -3   0   5-44.9323 203.938  26
  -3   0   5 148.137 256.864  23
  -3   0   5-125.523 212.013  14
   3   0  -5 8.98706 280.521  10
   3   0  -5-385.269 323.754  27
   2   0  -5 4047.82 837.275   2
  -2   0   5 4918.51 867.832  21
   2   0  -5 4570.44 1072.05  18
   1   0  -5 159.556 295.082   2
  -1   0   5-35.3367 243.619  21
   1   0  -5 255.472 482.705  18
   0   0   5 136.376 267.780  22
   0   0   5 48.8918 254.360   1
   0   0   5 59.8022 101.387  21
   0   0  -5-55.1880 478.229  20
   0   0   5 43.6777 349.670   3
   1   0   5 540.179 550.982   5
   1   0   5 16.5352 424.094  22
  -1   0  -5 818.207 555.597  20
   1   0   5 269.040 353.906   1
   2   0   5-178.060 463.736  22
   2   0   5 616.634 536.886   5
  -2   0  -5 182.946 394.450  21
  -2   0  -5 94.0120 576.674  20
  -3   0  -5-42.2153 299.623  26
   3   0   5 60.7423 263.429  15
   3   0   5-133.896 300.177  11
   3   0   5-81.0887 258.609  27
   4   0   5 1283.02 429.670  15
   4   0   5 862.004 329.381  27
   4   1  -5 37137.0 1289.80  27
  -4  -1   5 39774.8 1496.83  23
  -4   1   5 36677.1 1356.26  23
   4   1  -5 36246.4 1329.64  10
   4  -1  -5 37281.9 1348.96  10
   4  -1  -5 36177.4 1273.00  27
  -3   1   5 5670.08 574.385  26
  -3   1   5 6215.62 569.523  14
   3   1  -5 7471.94 647.915  27
  -3  -1   5 6673.78 562.415  14
  -3  -1   5 8071.56 740.687  23
  -3   1   5 6499.27 658.040  23
   3  -1  -5 6535.29 645.714  27
   3   1  -5 8152.49 718.396  10
   2   1  -5 13549.0 1512.62   2
   2  -1  -5 18761.0 1610.16   2
  -2  -1   5 15805.9 1520.27  21
  -2   1   5 21015.7 1709.85  21
   2  -1  -5 23466.4 2345.17  18
   2   1  -5 14706.0 1662.81  18
  -1   1   5 365036. 5993.24   3
  -1   1   5 359040. 4514.46  21
   1  -1  -5 385399. 7621.79  18
   1   1  -5 334880. 6533.00  18
   1   1  -5 374184. 6303.24   2
  -1  -1   5 332487. 4845.88  21
   1  -1  -5 358603. 4717.39   2
   0   1   5 418.948 324.357   5
   0  -1   5 56.0503 311.203   1
   0   1   5 260.321 283.227  22
   0   1   5 185.442 386.092   3
   0  -1  -5 1294.71 481.044  20
   0   1  -5 1053.85 577.307  20
   0  -1   5 153.806 300.499   3
   0   1   5 105.328 220.394  19
   1   1   5 106276. 3584.67   5
   1   1   5 97835.6 3363.05  22
  -1  -1  -5 102701. 3074.54  20
  -1   1  -5 100699. 3347.59  20
  -2  -1  -5 12339.8 1475.61  20
   2   1   5 10725.0 1329.31  22
   2  -1   5 9445.09 1332.93  22
  -2   1  -5 11728.1 1402.81  21
  -2   1  -5 11976.9 1545.50  20
   2   1   5 11197.0 1414.40   5
   2  -1   5 12125.2 1589.31   5
  -3   1  -5 318.941 325.581  26
   3   1   5 77.6319 296.285  15
   3  -1   5 55.3854 298.352  15
  -3  -1  -5 20.1599 264.343  26
   3   1   5 641.583 341.997  11
   3  -1   5 536.774 419.462  11
   3   1   5 309.691 236.641  27
  -4   1  -5 41117.8 1413.76  26
   4   1   5 38924.5 1275.17  27
   4   1   5 40549.9 1395.09  15
   4  -1   5 40557.5 1380.76  15
  -4  -2   5 1927.29 427.449  23
  -4   2   5 1558.10 369.513  23
   4   2  -5 1256.43 432.799  17
   4   2  -5 1896.44 393.660  10
   4  -2  -5 1001.64 335.918  10
  -4   2   5 2178.05 355.598  26
   4   2  -5 1555.05 338.339  27
   4  -2  -5 1783.58 377.682  27
  -3   2   5 10832.6 776.614  26
  -3   2   5 11055.9 752.373  14
  -3  -2   5 12945.1 923.782  23
  -3   2   5 11089.3 785.692  23
   3  -2  -5 11199.9 816.810  27
   3   2  -5 11857.4 828.663  10
   3   2  -5 12632.2 818.299  27
  -2   2   5 227102. 5741.63   3
  -2  -2   5 254124. 6291.98  21
  -2   2   5 257610. 5878.69  21
   2  -2  -5 270154. 7698.24  18
   2   2  -5 228620. 5998.31  18
   2   2  -5 235185. 6522.05   2
  -1   2   5 37035.2 1972.91   3
   1  -2  -5 35800.4 1308.66   2
  -1   2   5 38244.2 1494.89  21
  -1  -2   5 34199.4 1744.67  21
   1  -2  -5 42064.9 2635.81  18
   1   2  -5 33865.3 1954.52  18
   1   2  -5 41235.7 2429.04   2
  -1   2   5 32955.5 1178.57  19
   0   2   5 6637.12 882.175   3
   0   2   5 6561.95 726.728  22
   0  -2  -5 7606.82 808.664  20
   0   2  -5 7723.24 1195.48  20
   0  -2   5 7294.62 901.108   1
   0   2   5 6976.67 772.867   5
   0   2   5 5651.30 662.728  19
   1  -2   5 38730.6 2047.12   1
   1   2   5 43895.4 2234.03  22
  -1  -2  -5 42541.8 1939.74  20
  -1   2  -5 43256.4 2338.00  20
   1   2   5 46194.3 2353.32   5
   2   2   5 229514. 5912.59  22
  -2  -2  -5 247403. 6331.92  20
   2   2   5 237537. 6305.27   5
   2  -2   5 232488. 6687.19   5
  -3   2  -5 52886.0 2086.57  26
   3  -2   5 56247.8 2028.75  11
   3  -2   5 54461.0 1867.31  15
   3   2   5 51864.8 1738.52  17
   3   2   5 55513.4 1709.62  27
   3   2   5 55169.9 1671.49  15
  -4   2  -5 289.362 278.898  26
   4   2   5 589.090 283.768  12
   4  -2   5 151.473 282.588  15
   4   2   5 795.670 344.741  27
  -4   3   5-450.053 250.370  14
  -4  -3   5 489.732 341.386  23
  -4   3   5 118.803 228.699  23
  -4   3   5 259.447 238.735  26
   4   3  -5 268.124 258.986  10
   4   3  -5 20.9930 315.019  17
   4  -3  -5-441.130 337.186  10
   4   3  -5 400.320 314.764  27
   4  -3  -5 118.755 271.100  27
  -3   3   5 28609.1 1283.90  26
  -3   3   5 28535.8 1227.34  14
  -3  -3   5 33773.7 1462.08  23
  -3   3   5 28888.1 1210.14  23
   3   3  -5 32388.2 1355.04  10
   3   3  -5 30946.2 1301.67  27
   3  -3  -5 28623.4 1312.14  27
  -2   3   5 81989.3 3433.26   3
  -2  -3   5 122515. 4613.41  21
  -2   3   5 93534.1 3611.45  21
   2  -3  -5 100900. 4800.65  18
   2   3  -5 105931. 4726.44   2
  -1   3   5 947.854 322.234   4
  -1  -3   5 149.964 350.268  21
  -1   3   5 1434.14 417.221  21
  -1   3   5 1702.12 586.584   3
  -1   3   5 1387.24 391.266  19
   1   3  -5 103.577 528.273   2
   1   3  -5 366.573 367.931  18
   0   3   5 13803.9 1111.16  22
   0   3   5 14770.3 1155.90   4
   0   3   5 14243.7 1331.88   3
   0  -3  -5 16204.7 1014.81  20
   0   3  -5 15978.9 1720.19  20
   0   3   5 12969.2 1033.58  19
   0  -3   5 12585.6 1272.85   1
   0  -3  -5 16472.1 1634.18  18
   0   3   5 14573.5 1068.93   5
   1  -3   5 85831.4 3316.80   1
   1   3   5 97590.9 3379.79  22
   1   3   5 101436. 3495.57   5
  -1  -3  -5 93250.0 2916.12  20
  -1   3  -5 99123.6 3802.68  20
   1   3   5 88845.1 3221.62  19
   2   3   5 96991.6 3908.21  22
   2  -3   5 92541.5 4392.12   5
  -2  -3  -5 103876. 4097.27  20
  -2   3  -5 107596. 4710.60  20
   2  -3   5 87552.0 3855.51   1
   2   3   5 100211. 4098.86   5
  -3   3  -5 5716.63 743.219  26
   3  -3   5 6183.25 730.981  11
   3   3   5 6499.04 689.778  17
   3  -3   5 6375.08 739.740  16
   3   3   5 6653.33 671.810  27
   3  -3   5 5895.56 707.059  15
   3   3   5 5241.28 596.018  15
  -4   3  -5-226.352 285.477  26
   4  -3   5 205.692 278.261  15
   4   3   5 273.950 238.722  12
   4   3   5 263.976 197.412  17
   4   3   5 510.490 321.446  27
  -4   4   5 12228.3 734.593  26
   4   4  -5 11264.2 743.015  27
  -4   4   5 12063.5 664.072  14
  -4  -4   5 12109.3 855.393  23
   4   4  -5 11664.6 696.750  10
   4  -4  -5 11261.2 773.776  10
   4   4  -5 12404.6 817.845  17
   4  -4  -5 11713.6 746.311  27
  -3   4   5 29179.7 1340.68  26
   3  -4  -5 30150.9 1373.91  27
  -3   4   5 28645.5 1259.18  14
  -3  -4   5 31379.4 1454.99  23
   3   4  -5 29859.7 1327.64  10
   3   4  -5 31486.7 1343.97  27
  -2   4   5 47314.1 2641.39   3
  -2  -4   5 53701.6 3176.91  21
  -2   4   5 52157.0 2834.33  21
   2  -4  -5 51102.8 3497.38  18
   2   4  -5 47678.1 3375.92   2
  -1   4   5 39678.1 1838.09   4
  -1  -4   5 36999.8 2091.10  21
  -1   4   5 40318.4 2187.16   3
  -1   4   5 40612.8 1865.32  21
  -1   4   5 40440.7 1903.03  19
   1  -4  -5 44556.0 2726.99  18
   0   4   5 15391.2 1241.96   4
   0   4   5 14687.9 1204.17  22
   0   4   5 15342.0 1433.22   3
   0   4  -5 15896.3 1677.95  20
   0  -4   5 15414.5 1462.65   1
   0   4   5 13871.9 1162.82  19
   0  -4  -5 13949.8 1432.71  18
   0   4   5 15907.5 1131.83   5
   1  -4   5 5477.15 977.054   1
   1   4   5 5907.60 946.306  22
  -1  -4  -5 5347.77 737.468  20
  -1   4  -5 5750.14 1054.45  20
   1   4   5 5067.07 868.268  19
   1   4   5 5675.71 945.196   5
   2  -4   5 59680.4 3650.42   5
  -2   4  -5 66934.1 3896.94  20
   2   4   5 64529.8 3235.65  22
  -2  -4  -5 64830.3 3287.74  20
   2  -4   5 57617.6 3372.51   1
   2   4   5 67576.4 3406.34   5
   3  -4   5 25369.0 1354.75  15
   3   4   5 23570.2 1230.88  27
   3  -4   5 22522.9 1298.06  11
   3   4   5 26154.4 1321.11  17
   3  -4   5 23990.2 1339.88  16
  -3   4  -5 23250.4 1400.02  26
   4   4   5 4824.39 572.593  27
  -4   4  -5 5309.22 587.458  26
   4   4   5 6092.55 479.569  12
   4   4   5 5212.57 479.664  17
   4  -4   5 6180.53 584.572  15
  -4   5   5 6410.62 559.481  26
   4  -5  -5 5024.66 528.393  27
  -4   5   5 5280.92 454.409  14
  -4  -5   5 4777.74 579.269  23
   4   5  -5 5294.94 441.095  10
   4  -5  -5 4528.96 507.101  10
   4   5  -5 5119.90 497.736  17
   4   5  -5 3971.04 503.327  27
  -3   5   5 75992.2 2175.07  26
  -3  -5   5 82959.3 2403.25  23
  -3   5   5 73456.0 2052.86  14
   3   5  -5 71191.3 2062.13  10
   3   5  -5 71711.4 2066.77  17
   3   5  -5 83055.8 2273.13  27
   3  -5  -5 74576.1 2204.08  27
  -2  -5   5 134681. 5316.75  21
   2   5  -5 113583. 5518.11   2
  -2   5   5 112486. 4011.72   3
  -2   5   5 131258. 4740.35  21
   2  -5  -5 128055. 5172.79   1
   2  -5  -5 124336. 5440.28  18
  -1  -5   5 63237.9 3307.69   1
  -1   5   5 65981.0 2601.71   4
  -1  -5   5 57600.5 2875.18  21
  -1   5   5 65188.8 2822.41   3
  -1   5   5 68359.5 2762.81  19
   1  -5  -5 69078.4 3411.64  18
   0   5   5 137094. 3863.67   4
   0   5   5 141195. 4339.43   3
   0   5   5 127072. 3669.97  22
   0   5  -5 140215. 4855.75  20
   0  -5   5 137944. 4482.09   1
   0   5   5 127879. 3706.86  19
   0  -5  -5 125248. 4198.66  18
   0   5   5 132841. 3453.60   5
   1  -5   5 7028.66 1160.09   1
   1   5   5 9362.96 1194.71  22
  -1  -5  -5 7230.15 866.941  20
  -1   5  -5 7493.85 1249.85  20
   1   5   5 7579.41 1131.30  19
   1   5   5 8805.33 1198.27   5
  -2   5  -5 85706.1 2378.86  24
   2   5   5 98755.4 4086.98  22
   2  -5   5 82520.7 4283.36   1
   2   5   5 93157.1 2092.24   7
  -2  -5  -5 98575.7 4026.34  20
   2   5   5 91271.8 2081.38  12
  -2   5  -5 97249.8 4865.79  20
   2   5   5 97184.9 2358.83  17
   2   5   5 100511. 4275.99   5
   2  -5   5 80486.5 2195.89  16
   3  -5   5 30102.5 1521.20  15
  -3   5  -5 30890.1 1601.62  26
  -3   5  -5 28844.1 1491.54  24
   3   5   5 28247.1 1262.36  12
   3  -5   5 26686.3 1340.93  11
   3   5   5 30680.4 1487.62  17
   3  -5   5 25598.7 1408.48  16
   3   5   5 30875.0 1491.69  27
  -4   5  -5 6858.05 618.682  26
   4   5   5 6002.81 439.863  12
   4   5   5 5885.92 508.929  17
   4  -5   5 6787.45 596.791  15
  -4   6   5 172.068 237.072  26
  -4  -6   5 119.360 241.851  23
  -4   6   5-521.515 245.047  14
   4   6  -5-154.761 206.311  17
   4  -6  -5-320.186 294.615  10
   4  -6  -5 178.912 244.584  27
  -3   6   5 490.320 330.774  26
  -3   6   5-292.837 323.520  14
  -3  -6   5 1143.54 458.945  23
   3   6  -5 554.879 341.924  10
   3   6  -5-20.3054 252.561  17
   3   6  -5 159.193 312.781  27
   3  -6  -5 32.1170 358.286  27
  -2   6   5 32007.1 1279.55  26
  -2   6   5 32692.5 1297.58  14
  -2  -6   5 29297.2 1351.71  23
  -2  -6   5 31770.0 2747.91  21
   2  -6  -5 33184.8 2639.94   1
   2  -6  -5 30854.6 2730.63  18
   2   6  -5 32091.5 1375.54  10
   2   6  -5 24804.2 2738.46   2
   2  -6  -5 31345.8 1304.55  27
  -1   6   5 21658.2 1648.84   4
  -1  -6   5 20898.4 2080.52   1
  -1  -6   5 19540.5 1859.01  21
   1  -6  -5 19187.1 1641.19   1
  -1   6   5 19203.7 1627.15   3
  -1   6   5 21976.3 1726.54  19
   1  -6  -5 21084.2 1936.29  18
   1   6  -5 15703.6 2114.69   2
   0  -6   5 837.262 574.282   1
   0   6   5 1054.37 484.180   4
   0   6   5 1036.01 494.773  22
   0   6  -5 686.786 600.645  20
   0   6  -5 344.268 411.663  19
   0   6   5 784.989 454.076  19
   0   6   5 1219.78 586.432   3
   0  -6  -5 1113.67 513.759  18
   1   6   5 1215.22 620.260   5
   1   6   5 1946.94 648.577  22
  -1  -6  -5 721.851 329.332  20
   1  -6   5 732.185 598.614   1
  -1   6  -5 1096.18 668.097  20
   1   6   5 1230.29 574.537  19
   2  -6   5 45000.4 1621.63  15
   2  -6   5 42037.9 3257.22   1
  -2   6  -5 43728.1 1782.32  24
  -2   6  -5 42297.2 1659.68  26
   2   6   5 51388.4 3063.55  22
   2   6   5 48076.9 1549.29   7
   2   6   5 49335.4 1559.57  12
  -2  -6  -5 48697.3 2855.16  20
  -2   6  -5 43582.6 3461.17  20
   2  -6   5 42988.7 1502.62  11
   2   6   5 48090.4 1784.73  17
   2   6   5 50328.6 3145.23   5
   2   6   5 44213.7 1817.92  27
   2  -6   5 32279.4 1490.64  16
   3  -6   5 17427.0 1201.30  15
  -3   6  -5 15140.4 1143.37  24
  -3   6  -5 19404.4 1234.25  26
   3   6   5 15981.4 943.792  12
   3  -6   5 15826.6 977.391  11
   3   6   5 17356.1 1140.64  17
   3  -6   5 11906.2 963.765  16
   3   6   5 15286.0 1173.61  27
   4   6   5 3472.54 297.596  12
   4   6   5 4008.32 422.014  17
   4  -6   5 4364.24 460.560  15
  -4   7   5 245.709 202.677  14
  -4  -7   5 622.548 238.300  23
   4   7  -5 567.194 175.483  17
   4  -7  -5 416.153 247.053  10
  -4   7   5 960.083 292.687  26
   4  -7  -5 960.970 278.250  27
  -3   7   5 519.274 341.181  26
  -3   7   5-51.4008 351.171  14
  -3  -7   5 3635.55 683.828  23
   3   7  -5 4607.60 626.180  10
   3   7  -5 1056.70 404.414  17
   3   7  -5 3634.92 740.681  27
   3  -7  -5 701.083 386.327  27
  -2   7   5 312.678 273.378  26
  -2  -7   5 770.104 421.148  23
  -2   7   5-51.3875 290.500  14
   2   7  -5 475.952 599.498   2
  -2   7   5 261.618 198.920   8
  -2  -7   5 989.440 699.710  21
   2  -7  -5-624.881 471.324   1
   2  -7  -5 282.481 470.903  18
   2   7  -5 699.308 372.321  10
   2  -7  -5 437.995 306.473  27
  -1  -7   5-257.428 568.778   1
  -1   7   5 67.9661 402.578   4
  -1  -7   5-113.759 396.826  21
   1  -7  -5 89.8823 355.123   1
  -1   7   5 51.7785 330.005  19
  -1   7   5 225.466 396.361   3
   1  -7  -5 1212.86 546.617  18
   1   7  -5-731.746 701.419   2
   0   7  -5 251966. 6985.31  20
   0   7  -5 221751. 5743.26  19
   0  -7   5 250589. 6604.96   1
   0   7   5 236844. 5962.78  19
   0  -7  -5 228328. 5735.32  18
   0   7   5 262192. 6192.62   4
   1   7   5 10824.7 1397.45   4
   1  -7   5 12111.6 1637.72   1
   1   7   5 14701.2 1604.22  22
  -1   7  -5 11966.3 1623.71  20
   1   7   5 11805.6 1493.61  19
  -1  -7  -5 11441.7 1322.70  18
  -2   7  -5 4217.39 559.358  26
   2  -7   5 5500.18 669.671  15
   2  -7   5 2562.77 539.717  16
   2   7   5 5523.16 553.929   7
   2   7   5 5393.89 1104.96  22
   2  -7   5 4241.46 1169.71   1
   2   7   5 5680.92 589.215  12
  -2  -7  -5 4029.66 886.678  20
  -2   7  -5 6659.45 1382.98  20
  -2   7  -5 4738.50 674.886  24
   2   7   5 6558.98 770.009  17
   2   7   5 3415.57 731.420  27
   3  -7   5 32982.8 1575.12  15
  -3   7  -5 32613.9 1510.92  26
   3   7   5 20865.7 1422.73  27
  -3   7  -5 24256.0 1435.29  24
   3   7   5 30608.0 1227.57  12
   3   7   5 28755.1 1456.50  17
   3  -7   5 18838.1 1143.90  16
  -4   7  -5 228.466 188.539  26
   4  -7   5-341.292 221.740  15
   4   7   5-146.208 190.262  17
  -4   8   5 12396.4 557.297  14
  -4   8   5 13813.3 654.439  26
  -3   8   5 40754.1 1561.08  14
  -3   8   5 42695.4 1600.19  26
   3   8  -5 41672.9 1431.67  10
   3  -8  -5 42835.9 1741.51  27
  -2   8   5 81865.4 2116.49  26
  -2   8   5 76902.6 1899.54   8
  -2   8   5 85437.0 2202.23  14
   2  -8  -5 81378.6 2374.45  27
   2   8  -5 89176.5 2309.56  10
  -2  -8   5 72852.0 2262.89  23
  -1  -8   5 15964.7 1833.49  21
  -1  -8   5 17414.0 1978.45   1
  -1   8   5 15665.1 1642.44   4
  -1   8   5 17068.0 1785.86  19
   1  -8  -5 15100.2 1526.97   1
   1  -8  -5 14342.4 1600.45  18
   1   8  -5 13533.8 1954.91   2
   0  -8   5 1239.19 709.073   1
   0   8   5 758.984 566.062   4
   0   8  -5 543.166 433.403  19
   0   8   5 1013.59 550.886  19
   0  -8  -5 1112.48 505.624  18
   0   8  -5 835.092 634.957  20
   1   8   5 18668.8 1885.04   4
   1  -8   5 19431.1 2072.82   1
   1   8   5 21976.5 2010.01  22
  -1   8  -5 19758.7 1085.99  24
   1   8   5 18844.2 954.810  12
  -1   8  -5 20460.7 2112.44  20
  -1   8  -5 17988.6 2089.77  19
   1   8   5 19061.4 1981.89  19
   1   8   5 18835.5 1161.31  17
   2  -8   5 85959.1 2482.34  15
  -2   8  -5 82210.7 2169.30  26
  -2   8  -5 84167.1 2632.21  24
   2   8   5 85357.7 2167.78  12
   2   8   5 80650.9 2554.53  17
   3  -8   5 24808.1 1362.79  15
  -3   8  -5 23414.5 1207.24  26
  -3   8  -5 20173.0 1276.41  24
   3   8   5 21624.4 1001.01  12
   3   8   5 22702.8 1281.78  17
   3  -8   5 18209.8 1040.63  16
  -4   8  -5 14402.9 563.013  26
   4  -8   5 13872.3 564.610  15
  -3   9   5 773.563 310.114  26
  -3   9   5 803.139 354.689  14
  -3  -9   5 1195.91 366.041  23
   3   9  -5 961.640 298.080  10
   3  -9  -5 1334.65 441.794  27
  -2   9   5 501.584 279.455  26
  -2   9   5-126.367 315.536  14
  -2  -9   5 345.753 333.491  23
  -2   9   5 18.2553 237.455   8
   2   9  -5 753.261 393.959  10
   2  -9  -5 505.667 369.596  27
   1   9  -5 114097. 2270.21  25
  -1  -9   5 121876. 5179.42   1
  -1   9   5 107853. 2607.55  13
  -1  -9   5 112492. 2226.18  23
  -1  -9   5 110624. 4894.72  21
  -1   9   5 103425. 4622.07  19
   1   9  -5 113686. 2470.79  10
  -1   9   5 104956. 4445.57   4
   1   9  -5 93630.0 5060.14   2
   0   9  -5 4523.74 505.349  25
   0   9   5 5429.80 557.778  13
   0   9   5 4893.57 559.215  12
   0   9   5 4753.83 1040.53   4
   0  -9   5 5680.33 1131.87   1
   0   9  -5 3552.03 913.826  19
   0   9   5 4326.39 977.272  19
   0   9  -5 5036.94 614.258   6
   1  -9   5 21721.0 2241.11   1
   1  -9   5 22949.5 1103.07  15
   1   9   5 26992.1 2427.70   4
  -1   9  -5 22849.4 1229.65  24
   1   9   5 29334.1 1267.05  13
   1   9   5 28627.7 1284.08  12
  -1   9  -5 19520.8 957.337  25
  -1   9  -5 18601.1 2044.03  20
  -1   9  -5 16958.4 2112.86  19
  -1   9  -5 20307.7 1292.66   6
   1   9   5 28635.2 2528.09  19
   1  -9   5 21158.1 1044.91  23
   1   9   5 31084.9 1591.33  17
  -2   9  -5 5464.06 573.113  26
   2  -9   5 7008.30 772.723  15
  -2   9  -5 6472.33 815.072  24
   2   9   5 7411.21 619.417  13
   2   9   5 9059.93 754.544  12
   2   9   5 8082.56 929.953  17
   2  -9   5 5569.32 717.635  16
  -3   9  -5 60.3755 243.334  26
   3  -9   5 143.000 341.660  15
  -3   9  -5 280.841 394.495  24
   3   9   5 208.126 209.021  12
   3   9   5 314.518 359.522  17
  -3  10   5 14773.6 869.095  14
  -3 -10   5 16586.5 755.295  23
   3  10  -5 13280.0 787.002  13
   3 -10  -5 14904.4 973.661  27
  -3  10   5 15439.6 865.976  26
   3  10  -5 13538.4 698.678  10
  -2  10   5 2348.86 385.299  26
  -2  10   5 2148.48 436.633  14
  -2 -10   5 2748.92 435.556  23
  -2  10   5 2434.04 415.648   8
   2  10  -5 3132.97 497.382  10
   2 -10  -5 1639.51 460.956  27
   1  10  -5 706.976 299.377  25
   1  10  -5-399.190 562.441   2
  -1  10   5 1448.72 650.382   4
  -1  10   5 658.063 361.112  13
  -1 -10   5 131.968 423.942  21
  -1  10   5 646.892 528.124  19
  -1 -10   5 1292.59 623.242   1
   1  10  -5 911.050 353.973  10
   0  10  -5 908.819 302.261  25
   0  10  -5 653.556 291.087  24
   0  10   5 1315.08 698.052   4
   0  10   5 1002.79 330.643  13
   0  10   5 870.517 313.468  12
   0 -10   5 1774.52 707.767   1
   0  10   5 1332.17 629.468  19
   0  10  -5 980.365 377.752   6
   1  10   5 3708.18 527.985  13
   1 -10   5 3477.54 496.551  15
   1  10   5 3452.28 970.171   4
  -1  10  -5 3186.01 467.357  25
  -1  10  -5 3865.38 579.860  24
   1  10   5 3513.99 514.218  12
  -1  10  -5 3870.18 958.347  20
  -1  10  -5 3944.30 685.977   6
  -1  10  -5 767.088 626.811  19
   1  10   5 3882.15 640.527  17
   2 -10   5 946.452 435.532  15
  -2  10  -5 796.200 416.898  24
   2  10   5 535.755 245.100  13
   2  10   5 616.680 285.716  12
   2  10   5 486.219 396.010  17
   2 -10   5 624.425 344.225  16
   3 -10   5 1094.90 387.933  15
  -3  10  -5 1076.38 393.824  24
  -3  10  -5 1091.91 284.430  26
   3  10   5 1018.77 244.259  12
   3  10   5 1054.19 386.826  17
  -3  11   5 748.771 246.914  26
  -3  11   5 864.100 269.862  14
   3  11  -5 752.569 239.414  13
   3 -11  -5 557.976 310.879  27
  -2  11   5 6628.45 629.747  14
  -2  11   5 7011.77 634.602   8
   2  11  -5 6552.63 685.503  13
   2  11  -5 7542.90 675.109  10
   2 -11  -5 7508.42 808.542  27
  -1  11   5 42658.3 1649.73   8
   1  11  -5 40512.1 1456.52  25
   1  11  -5 38005.1 1486.27  13
  -1  11   5 37061.0 1672.48  13
   0  11   5 87907.6 2427.25  13
   0  11  -5 85919.5 2532.73   6
   0  11  -5 90453.7 2231.90  25
   1 -11   5 133723. 2763.52  15
  -1  11  -5 128371. 2588.91  25
  -1  11  -5 135587. 3022.25  24
   1  11   5 127238. 2838.38  13
   1  11   5 121334. 2759.36  12
  -1  11  -5 125546. 3297.39   6
   2 -11   5 10150.8 855.259  15
  -2  11  -5 8619.31 844.782  24
   2  11   5 9499.40 706.046  13
   2  11   5 10959.3 784.755  12
   2  11   5 10369.8 946.779  17
   2 -11   5 9235.00 725.872  16
   3 -11   5 2779.14 405.705  15
  -3  11  -5 2133.01 397.196  24
   3  11   5 2073.25 249.899  12
   3  11   5 2807.73 413.713  17
  -3  12   5 12333.6 602.234  14
   3  12  -5 11667.5 569.682  13
   3  12  -5 13651.3 588.769   6
   3 -12  -5 12043.3 652.292  27
  -2  12   5 20298.7 995.999   8
  -2  12   5 17836.7 917.055  14
   2 -12  -5 21209.5 1204.92  27
   2  12  -5 21363.1 1087.14  13
   2  12  -5 22129.5 1223.00   6
  -1  12   5 4533.43 640.556  13
  -1  12   5 5592.18 656.702   8
   1  12  -5 5549.17 569.064  25
   1  12  -5 4203.00 541.431  13
   1  12  -5 5552.01 714.158   6
   0  12  -5 4095.91 545.253  25
   0  12   5 4733.78 667.793  13
   0  12  -5 4706.19 697.659   6
   1  12   5 636.016 364.452  13
   1 -12   5 861.189 360.270  15
  -1  12  -5 432.505 264.540  25
  -1  12  -5 539.768 338.685  24
   1  12   5 674.272 311.641  12
   1 -12   5 855.090 328.846  16
  -1  12  -5 866.715 442.623   6
   2 -12   5 29350.3 1310.29  15
  -2  12  -5 26152.9 1313.89  24
   2  12   5 24537.7 1062.51  13
   2  12   5 26311.9 1111.30  12
   2  12   5 27974.0 1350.52  17
   3 -12   5 6690.53 464.241  15
  -3  12  -5 5859.84 464.582  24
  -2  13   5 9519.50 579.717  14
  -2  13   5 11056.5 694.903   8
   2  13  -5 11963.4 758.395  13
   2  13  -5 11912.5 796.520   6
   2 -13  -5 10093.9 787.590  27
  -1  13   5 4912.60 630.917  13
  -1  13   5 5416.45 621.143   8
   1  13  -5 4610.77 524.547  13
   1  13  -5 5914.81 588.381  25
   1  13  -5 5841.66 689.148   6
   0  13  -5 856.102 343.945  25
   0  13   5 819.384 377.110  13
   0  13   5 1147.22 335.280   8
   0  13  -5 699.862 405.341   6
   1 -13   5 30049.9 1274.01  15
  -1  13  -5 29545.0 1263.35  24
   1  13   5 29873.7 1367.13  13
   1  13   5 26870.1 1262.80  12
  -1  13  -5 27816.0 1172.32  25
   1 -13   5 29945.8 1116.78  16
   2 -13   5 19148.2 961.677  15
  -2  13  -5 16038.9 910.503  24
   2  13   5 16515.3 819.867  13
   2  13   5 17998.6 830.690  12
   2 -14  -5 12814.3 733.289  27
  -2  14   5 12828.5 630.996   8
   2  14  -5 13507.0 677.516  13
   2  14  -5 11881.8 660.250   6
  -1  14   5 5472.78 583.267   8
   1  14  -5 5446.82 506.703  13
  -1  14   5 3364.88 488.200  13
   1  14  -5 4671.73 591.456   6
   1  14  -5 4627.64 478.648  25
   0  14   5 394.427 297.319  13
   0  14  -5 29.1327 298.435  25
   0  14   5 43.6086 253.639   8
   0  14  -5 49.1074 352.326   6
  -1  14  -5 19743.2 894.333  24
   1  14   5 22197.5 1108.64  13
   1 -14   5 23233.1 1046.41  15
  -2  14  -5 4790.25 423.375  24
   2  14   5 5334.99 418.234  13
   2  15  -5 554.412 146.524  13
   2 -15  -5 609.233 186.884  27
  -1  15   5-66.6767 236.957   8
   1  15  -5 190.328 172.650  13
   1  15  -5 9.59129 222.057   6
   0  15   5 99643.8 1979.08   8
   0 -15   5 106069. 2018.05  15
   0  15   5 108490. 2334.29  13
   0  15  -5 103940. 2412.32   6
   1 -15   5 8476.17 586.552  15
   1  15   5 8440.68 624.646  13
   2 -15   5 3038.89 284.505  15
  -1 -16   5 2091.14 256.612  15
  -1  16   5 2477.16 294.205   8
   1  16  -5 2328.99 295.078   6
   1 -16  -5 2367.52 284.661  27
   0 -16   5 73.6676 181.919  15
   0  16   5 83.7175 152.847   8
   0  16   5 141.493 218.876  13
   1 -16   5 299.571 175.772  15
   1  16   5 228.459 160.928  13
  -4   0   6 55261.2 1714.03  23
   4   0  -6 56623.2 1615.63  10
  -3   0   6 4898.90 502.420  14
  -3   0   6 6081.37 661.398  23
   3   0  -6 5225.02 594.199  10
  -3   0   6 5516.40 544.951  26
  -2   0   6 14637.3 1437.68  21
   2   0  -6 13523.1 1814.86  18
   2   0  -6 13035.1 1400.63   2
  -1   0   6 39740.7 1622.72  21
   1   0  -6 41663.9 2008.42   2
   0   0   6 179733. 3932.20  22
   0   0   6 177184. 4123.21   3
   1   0   6 605979. 8855.95  22
  -1   0  -6 617060. 8591.39  20
   1   0   6 598952. 9048.85   5
  -2   0  -6 12335.6 1647.63  20
   2   0   6 9671.90 1384.06  22
   2   0   6 10307.9 1510.53   5
  -3   0  -6 1592.66 482.835  26
   3   0   6 1760.43 475.720  11
   3   0   6 1765.50 410.703  15
   4   0   6 10138.0 683.215  15
  -4  -1   6 265.780 318.554  23
  -4   1   6 111.220 260.466  23
   4   1  -6 456.610 302.349  10
   4  -1  -6-39.0851 295.315  10
   4  -1  -6-63.3456 226.581  27
  -3   1   6 27321.2 1185.92  26
  -3  -1   6 26964.7 1088.96  14
  -3   1   6 26800.3 1144.80  14
  -3  -1   6 29635.5 1380.96  23
  -3   1   6 30303.7 1347.22  23
   3   1  -6 30143.3 1329.83  10
   3  -1  -6 30413.8 1340.23  10
  -2   1   6 31465.3 2338.07   3
  -2  -1   6 31970.8 2176.70  21
  -2   1   6 33633.8 2126.75  21
   2  -1  -6 32497.3 2906.04  18
   2   1  -6 27011.8 2376.35  18
   2   1  -6 27872.8 2212.84   2
  -1   1   6 36381.9 2097.00   3
  -1  -1   6 34886.8 1643.82  21
  -1   1   6 36507.9 1436.36  21
   1  -1  -6 32681.7 2561.91  18
   1   1  -6 37505.2 2206.58   2
   1  -1  -6 35280.1 1591.86   2
   0  -1   6 4156.70 701.632   1
   0   1   6 4282.74 637.161  22
   0   1   6 5460.41 914.561   3
   0  -1  -6 6377.83 970.918  20
   0   1  -6 5523.18 1092.57  20
   0  -1   6 3901.39 667.350   3
   0   1   6 4399.92 721.551   5
   1  -1   6 1138.94 500.023   5
   1  -1   6 2211.87 529.871   1
   1   1   6 6183.44 1233.49  22
  -1  -1  -6 5634.85 1129.99  20
  -1   1  -6 1532.12 596.829  20
   1   1   6 5114.87 1197.98   5
   2  -1   6 7776.10 1384.33   5
   2   1   6 7896.33 1266.36  22
   2  -1   6 8859.74 1385.52  22
  -2  -1  -6 9749.17 1425.50  20
  -2   1  -6 8750.30 1407.52  20
   2   1   6 7521.56 1281.38   5
  -3  -1  -6 861.311 404.083  26
  -3   1  -6 879.884 439.583  26
   3   1   6 278.651 271.533  15
   3  -1   6 990.009 337.461  15
   3   1   6 1386.84 447.069  11
   3  -1   6 792.751 446.423  11
   4   1   6 24537.0 1011.49  12
  -4   1  -6 21515.7 988.862  26
   4  -1   6 22896.5 944.685  15
  -4  -2   6 14407.9 929.420  23
  -4   2   6 11740.0 754.145  23
  -4   2   6 13222.3 676.897  26
   4   2  -6 12528.4 784.506  10
   4  -2  -6 13630.5 815.208  10
   4   2  -6 15426.5 943.820  17
   4  -2  -6 12106.6 660.814  27
  -3   2   6 202.790 294.487  26
  -3  -2   6 1784.30 463.923  23
  -3   2   6 347.217 337.677  23
  -3  -2   6 1809.73 349.154  14
  -3   2   6 180.697 266.382  14
   3   2  -6 1461.48 386.952  10
   3  -2  -6 305.743 260.362  27
  -2   2   6 34067.8 2400.41   3
   2   2  -6 38653.5 2787.31   2
  -2  -2   6 44364.5 2715.86  21
  -2   2   6 39657.6 2301.17  21
   2  -2  -6 38637.6 3216.48  18
   2   2  -6 39903.0 2681.90  18
  -1   2   6 79219.3 3128.44   3
  -1  -2   6 57920.5 2283.31  21
   1  -2  -6 75996.9 3957.87  18
   1   2  -6 52242.3 2770.75  18
   1   2  -6 60864.5 3193.63   2
   0  -2   6 6519.79 774.363   3
   0   2   6 6868.45 827.209  22
   0   2   6 7565.71 1016.87   3
   0  -2  -6 5618.26 896.178  20
   0   2  -6 7779.31 1255.52  20
   0   2   6 6540.57 779.062  19
   0  -2   6 5803.39 879.176   1
   0   2   6 6987.24 847.551   5
   1   2   6 128638. 4084.16  22
   1  -2   6 119353. 3634.74   1
  -1  -2  -6 127967. 3709.60  20
  -1   2  -6 125632. 4321.91  20
   1   2   6 136371. 4299.90   5
   2   2   6 4121.22 961.513   5
   2  -2   6 5883.28 1263.94   5
   2   2   6 4860.89 988.908  22
   2  -2   6 4400.38 1103.77  22
  -2  -2  -6 5988.60 1112.45  20
  -2   2  -6 6117.08 1268.90  20
  -3   2  -6 19845.7 1352.59  26
   3  -2   6 23292.2 1186.61  15
   3   2   6 24631.4 1241.16  11
   3  -2   6 20649.0 1332.40  11
   3   2   6 21828.0 1055.94  15
   4   2   6 8335.48 596.899  12
   4  -2   6 7651.93 576.085  15
  -4   3   6 2656.51 330.604  14
  -4  -3   6 2874.01 485.175  23
  -4   3   6 2586.93 362.366  26
   4   3  -6 2205.93 386.712  10
   4   3  -6 2623.95 429.295  17
   4  -3  -6 2332.11 396.537  10
   4  -3  -6 2645.05 351.951  27
  -3   3   6 75855.1 2108.76  26
  -3  -3   6 81647.8 2363.86  23
   3  -3  -6 75580.7 1962.68  27
   3   3  -6 82594.0 2202.98  10
  -3   3   6 77809.6 2024.59  14
  -2   3   6 74914.3 3551.29   3
  -2  -3   6 85563.0 3872.33  21
   2  -3  -6 88008.0 4915.42  18
   2   3  -6 71472.2 4037.82   2
  -1  -3   6 82097.1 2980.45  21
   1  -3  -6 94510.9 4451.17  18
   1   3  -6 76676.7 2971.52  18
   1   3  -6 66636.4 3700.54   2
  -1   3   6 88150.2 3348.94   3
   0  -3   6 63050.5 2224.89   3
   0   3   6 68183.8 2569.87  22
   0   3   6 66153.8 2859.50   3
   0   3  -6 75079.7 3601.01  20
   0   3   6 62066.7 2409.78  19
   0  -3  -6 66797.9 3396.87  18
   0  -3   6 69297.2 2930.23   1
   0   3   6 65724.2 2410.74   5
   1   3   6 6553.13 993.587  22
   1  -3   6 6376.44 995.671   1
  -1  -3  -6 6976.86 886.520  20
  -1   3  -6 6426.39 1201.65  20
   1   3   6 6623.93 1033.20   5
   2   3   6 31437.4 2387.45  22
  -2  -3  -6 33742.9 2512.05  20
  -2   3  -6 34449.1 2895.28  20
   2   3   6 31713.1 2479.53   5
   2  -3   6 29194.2 2673.18   5
  -3   3  -6 19075.9 1314.40  26
   3  -3   6 20434.0 1129.74  15
   3  -3   6 18437.5 1249.69  11
   3   3   6 19808.3 1106.22  17
   3  -3   6 19463.0 1277.35  16
   3   3   6 20236.3 1011.66  15
   4   3   6 41682.9 1206.26  12
   4  -3   6 41933.0 1266.01  15
  -4   4   6 6928.44 547.717  26
  -4   4   6 6406.96 484.700  14
   4  -4  -6 6148.55 491.057  27
  -4  -4   6 5183.42 578.627  23
   4   4  -6 6544.06 528.499  10
   4  -4  -6 6322.68 560.295  10
   4   4  -6 6796.66 566.299  17
  -3   4   6 8672.65 778.385  26
  -3   4   6 9088.09 758.712  14
  -3  -4   6 9680.28 901.617  23
   3   4  -6 10640.7 865.218  10
   3  -4  -6 9119.91 746.033  27
  -2   4   6 262.655 204.940  26
  -2   4   6 564.487 247.716  14
   2   4  -6 3107.82 1026.21   2
  -2  -4   6 3242.20 599.760  23
  -2  -4   6 2787.26 1053.41  21
  -2   4   6 432.218 456.683   3
   2  -4  -6 1564.01 792.516  18
   2   4  -6 5419.15 670.872  10
  -1  -4   6 118249. 3849.43  21
  -1   4   6 128321. 4213.55   3
  -1   4   6 123772. 3225.39  19
  -1   4   6 136685. 3536.86   4
   1  -4  -6 142526. 5508.42  18
   0   4   6 281201. 5621.35   4
   0   4   6 262539. 5260.96  22
   0   4   6 290474. 6222.35   3
   0   4  -6 299749. 7274.06  20
   0   4   6 268872. 5263.13  19
   0  -4  -6 286864. 7016.55  18
   0  -4   6 289921. 6340.68   1
   0   4   6 280757. 4981.23   5
   1  -4   6 106081. 4009.89   1
   1   4   6 112940. 3990.89  22
  -1  -4  -6 112609. 3391.56  20
  -1   4  -6 104865. 4462.42  20
   1   4   6 108261. 3980.21   5
  -2   4  -6 44891.0 1731.60  24
   2  -4   6 45620.8 3406.70   5
   2   4   6 54862.3 1696.99   7
   2   4   6 52687.9 3084.70  22
  -2  -4  -6 51921.3 3046.66  20
  -2   4  -6 56370.4 3885.12  20
   2  -4   6 47950.4 1770.41  11
   2   4   6 50220.3 1689.88  17
   2   4   6 52602.7 3146.38   5
   2  -4   6 47537.3 1675.88  16
  -3   4  -6 10583.9 1020.15  26
   3  -4   6 11647.2 912.418  15
   3   4   6 10653.5 825.493  12
   3  -4   6 9503.23 899.088  11
   3   4   6 11842.0 930.203  17
   3  -4   6 10585.9 977.573  16
  -4   4  -6 60.8072 256.515  26
   4  -4   6-172.112 221.937  15
   4   4   6 323.004 199.802  12
  -4   5   6 2510.23 365.265  26
  -4   5   6 1490.62 264.459  14
  -4  -5   6 1634.68 364.154  23
   4   5  -6 2064.93 307.809  10
   4   5  -6 1668.35 288.196  17
   4  -5  -6 1457.39 322.501  10
   4  -5  -6 1630.72 285.914  27
  -3   5   6 10921.6 866.462  26
  -3   5   6 10750.6 815.785  14
  -3  -5   6 11410.9 974.985  23
   3   5  -6 10682.8 867.793  10
   3   5  -6 10453.5 796.915  17
   3  -5  -6 9651.15 798.088  27
  -2   5   6 7126.42 628.824  26
   2   5  -6 3311.20 1175.53   2
  -2  -5   6 7252.84 762.700  23
   2  -5  -6 6286.70 1182.21   1
  -2  -5   6 6612.76 1351.35  21
  -2   5   6 4369.82 860.892   3
  -2   5   6 8201.76 667.331  14
   2  -5  -6 7579.72 1506.91  18
   2   5  -6 7232.36 697.154  10
  -1   5   6 8175.91 985.972   4
  -1  -5   6 7709.89 1083.94  21
  -1  -5   6 8580.34 1364.99   1
  -1   5   6 7936.78 1139.19   3
  -1   5   6 8703.00 982.102  19
   1  -5  -6 8930.44 1408.61  18
   1   5  -6 4230.62 1211.16   2
   0   5   6 10116.2 1171.59   4
   0   5   6 10153.0 1169.12  22
   0   5  -6 9183.80 1485.16  20
   0   5   6 11950.3 1394.56   3
   0   5   6 9382.76 1108.20  19
   0  -5  -6 10813.3 1419.78  18
   0  -5   6 11159.8 1397.25   1
   0   5   6 10329.6 1032.71   5
   1   5   6 129.781 406.518   5
   1   5   6 946.155 506.625  22
  -1  -5  -6 1544.22 491.811  20
  -1   5  -6 859.412 621.876  20
   1   5   6 576.914 412.344  19
   1  -5   6 406.175 479.449   1
   2   5   6 4045.54 948.885   5
   2  -5   6 4259.47 514.497  15
   2  -5   6 3215.63 1036.74   5
  -2   5  -6 3097.31 557.789  24
   2   5   6 4087.66 972.958  22
   2   5   6 4841.38 574.895   7
   2   5   6 4539.08 515.203  12
   2  -5   6 3043.48 538.146  16
   2  -5   6 2804.94 861.533   1
  -2  -5  -6 3069.55 762.118  20
  -2   5  -6 4099.61 1186.61  20
   2  -5   6 3754.50 578.779  11
   2   5   6 3847.69 586.551  17
  -3   5  -6 14794.1 1127.67  26
   3  -5   6 15317.6 1039.49  15
  -3   5  -6 10774.0 930.404  24
   3   5   6 14416.7 904.117  12
   3  -5   6 11941.6 943.290  11
   3   5   6 13791.9 1022.25  17
   3  -5   6 10267.3 968.771  16
  -4   5  -6 541.543 258.667  26
   4  -5   6 315.380 228.011  15
   4   5   6 378.129 169.234  12
   4   5   6-118.741 191.341  17
  -4   6   6 5734.14 479.926  26
  -4   6   6 4594.31 393.509  14
  -4  -6   6 5871.22 511.099  23
   4   6  -6 4821.54 358.786  10
   4   6  -6 4562.32 339.922  17
   4  -6  -6 4296.57 430.784  10
   4  -6  -6 3972.02 350.468  27
  -3   6   6 111995. 2664.02  26
   3  -6  -6 102199. 2432.15  27
  -3  -6   6 96689.5 2761.92  23
  -3   6   6 107978. 2513.10  14
   3   6  -6 106056. 2508.08  10
   3   6  -6 104730. 2281.09  17
  -2   6   6 8863.76 732.397  26
  -2   6   6 9587.89 744.722  14
  -2   6   6 7869.77 590.392   8
   2   6  -6 5834.41 1516.27   2
  -2  -6   6 7153.42 795.032  23
   2  -6  -6 7739.95 1376.21   1
  -2  -6   6 7986.21 1391.63  21
   2   6  -6 9498.14 846.403  10
   2  -6  -6 7665.42 1478.87  18
   2  -6  -6 8753.07 698.089  27
  -1   6   6 879.979 501.117   4
   1  -6  -6 421.415 366.724   1
  -1  -6   6 793.078 496.476  21
  -1  -6   6 1386.45 703.478   1
  -1   6   6 990.443 433.191  19
  -1   6   6 1502.44 617.168   3
   1   6  -6 537.502 664.017   2
   1  -6  -6 1296.29 733.837  18
   0   6   6 158811. 4695.94   4
   0   6   6 147085. 4350.27  22
   0   6  -6 151085. 5523.41  20
   0   6   6 156590. 5149.02   3
   0   6  -6 134098. 4290.27  19
   0   6   6 139880. 4295.93  19
   0  -6  -6 140023. 4993.21  18
   0  -6   6 152985. 5145.54   1
   1   6   6 49056.8 2899.82  22
   1  -6   6 46453.7 2984.63   1
  -1   6  -6 44776.6 3163.31  20
   1   6   6 46938.8 2902.54  19
   1   6   6 45997.5 2804.73   5
   2  -6   6 71852.5 2020.37  15
  -2   6  -6 66208.2 2291.35  24
   2  -6   6 70011.6 4083.47   1
   2   6   6 78171.9 3908.33  22
   2   6   6 81384.3 2078.53   7
   2   6   6 76422.0 2015.06  12
  -2  -6  -6 77674.6 3669.81  20
  -2   6  -6 73483.1 4628.61  20
   2  -6   6 70868.7 2073.65  11
   2   6   6 64540.7 2219.57  17
   2   6   6 78572.7 4001.70   5
  -3   6  -6 104.624 336.053  26
   3  -6   6 199.278 412.788  16
   3  -6   6 152.651 328.825  15
   3   6   6 19.6824 221.113  12
  -3   6  -6 327.752 368.597  24
   3  -6   6 330.223 327.482  11
   3   6   6 256.395 316.283  17
   3   6   6 815.024 393.578  27
  -4   6  -6 261.251 196.321  26
   4  -6   6 196.807 187.237  15
   4   6   6 241.128 123.692  12
   4   6   6 216.172 176.656  17
  -4   7   6-3.14302 187.599  26
  -4   7   6 5.04880 165.810  14
  -4  -7   6 324.712 175.790  23
   4  -7  -6 157.356 196.450  10
  -3   7   6 32141.7 1424.89  26
   3   7  -6 31056.3 1333.27  10
   3  -7  -6 29307.6 1354.64  27
  -3   7   6 31403.2 1359.96  14
  -2   7   6 32310.9 1369.73  26
  -2   7   6 31032.7 1184.05   8
   2  -7  -6 31138.5 1347.90  27
  -2  -7   6 26638.5 1441.90  23
  -2  -7   6 31630.7 2965.08  21
   2  -7  -6 31344.6 2696.00   1
   2  -7  -6 30756.1 2857.86  18
   2   7  -6 35558.5 1536.77  10
  -2   7   6 35718.6 1420.91  14
  -1   7   6 55920.3 2924.75   4
  -1  -7   6 63521.2 3763.23   1
  -1  -7   6 57121.2 3246.50  21
  -1   7   6 53019.4 3059.14   3
   1  -7  -6 54668.1 2837.79   1
  -1   7   6 57814.5 3024.94  19
   1  -7  -6 52059.5 3306.42  18
   1   7  -6 49743.9 3878.85   2
   0   7   6 24381.2 1999.37   4
   0   7   6 22156.9 1882.92  22
   0   7  -6 22678.8 2291.34  20
   0   7  -6 20567.5 1794.90  19
   0   7   6 21589.9 1829.99  19
   0  -7  -6 20289.6 1887.59  18
   0  -7   6 24162.2 2150.34   1
   1   7   6 6999.02 1145.11  22
  -1   7  -6 6513.82 1325.66  20
   1   7   6 5874.16 1089.30  19
  -1  -7  -6 5226.62 1016.42  18
   1   7   6 5231.89 1107.16   5
   1  -7   6 5709.40 1176.66   1
   2  -7   6 10934.5 861.878  15
  -2   7  -6 10707.6 985.935  24
  -2   7  -6 10390.9 836.015  26
   2   7   6 12104.2 847.160   7
   2   7   6 11741.6 827.877  12
   2  -7   6 11215.7 816.064  11
   2   7   6 11015.6 988.222  17
   2  -7   6 8191.81 851.070  16
   3  -7   6 11455.6 899.708  15
  -3   7  -6 11945.5 923.669  26
   3   7   6 9977.89 731.996  12
  -3   7  -6 8244.58 856.826  24
   3  -7   6 9359.39 683.289  11
   3   7   6 9738.81 869.319  17
   3  -7   6 7170.64 764.535  16
  -4   7  -6 33265.6 889.843  26
   4  -7   6 29573.3 788.745  15
  -3   8   6 15738.8 988.184  26
  -3   8   6 16587.6 977.436  14
   3   8  -6 17135.3 980.282  10
  -3  -8   6 17146.1 1067.64  23
   3  -8  -6 16732.7 1004.69  27
  -2   8   6 3346.12 504.429  14
  -2   8   6 3630.01 470.429   8
  -2  -8   6 3685.94 596.281  23
   2   8  -6 3961.84 602.764  10
  -2   8   6 4091.31 538.176  26
   2  -8  -6 3649.62 570.778  27
  -1   8   6 16786.2 1739.87   4
  -1  -8   6 17908.1 946.176  23
  -1   8   6 16409.3 1021.98  13
  -1   8   6 15640.1 887.686   8
  -1  -8   6 20197.5 2157.30   1
  -1  -8   6 16553.0 1863.02  21
   1   8  -6 17585.1 889.884  25
  -1   8   6 14447.8 1685.45   3
  -1   8   6 15866.5 1692.61  19
   1  -8  -6 15069.9 1765.01  18
   1   8  -6 17677.4 1014.17  10
   1   8  -6 13536.5 2035.45   2
   0   8   6 2961.99 837.077   4
   0   8  -6 2278.02 889.157  20
   0   8   6 2943.54 750.244  19
   0  -8   6 2768.56 846.542   1
   0  -8  -6 2046.74 631.288  18
   1  -8   6 84273.2 1953.98  15
  -1   8  -6 87286.3 2352.18  24
   1  -8   6 87151.5 2207.22  23
   1   8   6 90736.9 2108.89  13
   1   8   6 102984. 4499.00  22
   1   8   6 95174.1 1913.23   7
  -1   8  -6 84343.2 1878.37  25
   1  -8   6 83190.0 4348.05   1
   1   8   6 91653.1 2196.42  12
  -1   8  -6 84344.5 4440.64  20
  -1   8  -6 79672.4 2362.61   6
   1   8   6 97357.5 4488.91  19
   1   8   6 86076.8 2592.09  17
   2  -8   6 16403.3 1072.53  15
  -2   8  -6 14515.6 960.298  26
   2   8   6 17744.2 1029.59  12
  -2   8  -6 15546.6 1184.55  24
   2   8   6 17275.1 1289.17  17
   2  -8   6 14307.0 1099.30  16
   3  -8   6 2997.05 521.555  15
  -3   8  -6 2641.16 482.578  26
  -3   8  -6 2223.23 530.556  24
   3   8   6 2315.10 376.616  12
   3   8   6 2695.91 515.648  17
   3  -8   6 2146.45 448.736  16
  -3   9   6-25.0975 269.102  26
  -3  -9   6 100.966 266.737  23
  -3   9   6-100.254 276.721  14
   3   9  -6 93.6257 231.162  10
   3  -9  -6 224.109 294.849  27
  -2   9   6 57326.1 1783.82  26
   2  -9  -6 58591.0 1947.35  27
  -2   9   6 60811.5 1878.84  14
  -2   9   6 56682.5 1707.45   8
  -2  -9   6 62783.4 1994.99  23
   2   9  -6 64491.0 2026.68  10
   1   9  -6 39574.6 1410.54  25
  -1   9   6 34430.7 2563.66   4
  -1   9   6 37810.1 1607.65  13
  -1   9   6 39683.1 1498.75   8
  -1  -9   6 39452.8 1392.27  23
  -1  -9   6 45291.1 3251.79   1
  -1  -9   6 38514.3 2860.90  21
  -1   9   6 35556.4 2631.37  19
   1   9  -6 39311.5 1534.47  10
   1   9  -6 34568.6 3255.94   2
   0   9  -6 43310.1 1490.57  25
   0   9   6 43077.2 2946.99   4
   0   9  -6 43983.2 1502.64  24
   0  -9   6 43135.0 1383.98  23
   0   9   6 44972.5 1620.08  13
   0   9   6 46252.9 1524.53   8
   0   9   6 42606.5 1588.38  12
   0   9   6 40790.9 2812.69  19
   0   9  -6 42291.7 1670.74   6
   0  -9   6 45504.2 3084.08   1
   1  -9   6 2382.15 421.794  15
  -1   9  -6 1527.26 344.612  25
  -1   9  -6 1914.00 479.096  24
   1   9   6 2684.70 460.377  13
   1  -9   6 1676.47 369.098  23
   1   9   6 2086.20 434.566  12
  -1   9  -6 3080.34 930.303  20
  -1   9  -6 701.166 687.353  19
   1   9   6 1763.58 725.144  19
  -1   9  -6 1884.79 490.768   6
   1   9   6 2103.19 545.794  17
   1  -9   6 2400.55 855.420   1
   2  -9   6 49580.5 1786.20  15
  -2   9  -6 42863.2 1513.79  26
  -2   9  -6 47793.0 1992.77  24
   2   9   6 45211.1 1634.15  12
   2   9   6 42847.6 1994.18  17
   2  -9   6 47579.9 1848.04  16
   3  -9   6 38488.3 1424.18  15
  -3   9  -6 36591.0 1516.45  24
   3   9   6 36917.8 1197.16  12
   3   9   6 36532.9 1482.53  17
   3  -9   6 38258.1 1269.11  16
  -3   9  -6 34537.7 1254.69  26
  -3  10   6 7201.47 603.964  26
  -3  10   6 7308.96 596.664  14
  -3 -10   6 7773.43 518.370  23
   3  10  -6 6230.36 538.599  13
   3  10  -6 6761.37 506.448  10
   3 -10  -6 7156.20 621.709  27
  -2  10   6 13010.1 843.049  26
  -2  10   6 13281.8 849.934   8
  -2 -10   6 14544.3 902.892  23
  -2  10   6 13526.8 884.335  14
   2  10  -6 14376.8 963.585  10
   2 -10  -6 12748.0 957.499  27
   1  10  -6 30232.6 1279.10  25
  -1  10   6 27036.9 1444.20  13
  -1  10   6 30438.0 1365.31   8
  -1 -10   6 28468.2 1162.84  23
   1  10  -6 26369.0 1315.43  10
   0  10  -6 14744.6 915.429  24
   0  10  -6 15464.1 956.194  25
   0  10   6 12254.1 1672.83   4
   0 -10   6 15155.7 837.586  23
   0  10   6 15233.4 949.115   8
   0  10   6 14875.8 1013.46  13
   0  10   6 14658.4 1012.50  12
   0  10   6 16781.9 1899.44  19
   0  10  -6 14280.9 1037.96   6
   0 -10   6 14703.0 1771.91   1
   1 -10   6 92228.8 2251.08  15
  -1  10  -6 92848.6 2143.91  25
  -1  10  -6 101310. 2685.73  24
   1 -10   6 93319.3 2222.99  23
   1  10   6 99141.1 2469.49  13
   1  10   6 95245.8 2443.07  12
  -1  10  -6 91944.6 2740.58   6
   1  10   6 89416.3 2762.64  17
   2 -10   6 1439.07 412.540  15
  -2  10  -6 1313.05 465.943  24
   2  10   6 1411.85 370.142  12
   2  10   6 1381.08 489.805  17
   2 -10   6 1521.30 440.278  16
   3 -10   6 24634.4 1038.90  15
  -3  10  -6 21708.9 846.724  26
  -3  10  -6 23098.6 1099.18  24
   3  10   6 23674.3 867.356  12
   3  10   6 24349.0 1113.41  17
  -3  11   6 6288.97 484.703  14
   3 -11  -6 6240.67 502.886  27
   3  11  -6 5767.91 466.568  13
  -3  11   6 6069.66 480.629  26
  -2  11   6 461.003 286.017  14
  -2  11   6 290.644 276.966   8
   2  11  -6 249.454 297.676  13
   2  11  -6 235.143 284.451  10
   2 -11  -6 257.774 322.343  27
   1  11  -6-153.126 275.799  25
  -1  11   6 652.756 406.170  13
  -1  11   6 970.307 351.604   8
   1  11  -6 46.1867 221.233  13
   1  11  -6 398.328 352.689   6
   0  11  -6 987.193 322.014  25
   0  11  -6 1232.25 335.965  24
   0  11   6 1086.49 372.333   8
   0  11   6 1296.37 424.055  13
   0  11   6 1382.01 407.929  12
   0  11  -6 1082.96 424.942   6
  -1  11  -6 424.881 338.558  24
   1  11   6 625.813 377.757  13
   1  11   6 679.622 361.189  12
  -1  11  -6 388.347 258.026  25
  -1  11  -6 614.880 394.402   6
   1 -11   6 638.264 314.209  15
   2 -11   6 1663.46 438.298  15
  -2  11  -6 1751.99 493.121  24
   2  11   6 1221.48 305.257  13
   2  11   6 2094.54 401.663  12
   2  11   6 1657.51 456.258  17
   2 -11   6 1478.21 384.474  16
   3 -11   6 1562.02 302.862  15
  -3  11  -6 1424.99 326.126  24
   3  11   6 1426.49 208.700  12
  -3  12   6 19249.2 644.600  14
   3  12  -6 20975.2 694.825  13
   3  12  -6 21385.3 703.233   6
  -2  12   6 3678.20 417.598  14
  -2  12   6 4630.02 501.539   8
   2  12  -6 4452.28 512.901  13
   2  12  -6 4788.41 623.491   6
   2 -12  -6 4915.17 573.048  27
   1  12  -6 78782.2 2008.31  25
  -1  12   6 80954.6 2213.82   8
   1  12  -6 75104.3 1971.65  13
   1  12  -6 82143.3 2441.81   6
   0  12  -6 265.626 291.633  25
   0  12   6 22.8351 330.600  13
   0  12   6 99.2636 250.371   8
   0  12  -6-70.5033 347.960   6
   1 -12   6 11082.9 794.918  15
  -1  12  -6 10652.0 752.489  25
  -1  12  -6 11239.5 885.572  24
   1  12   6 11862.2 901.029  13
   1  12   6 11173.8 876.355  12
  -1  12  -6 10669.7 958.028   6
   1 -12   6 11335.8 773.832  16
   2 -12   6 8217.40 667.703  15
  -2  12  -6 8392.44 740.754  24
   2  12   6 9940.66 640.519  13
   2 -12   6 9513.50 633.661  16
   3 -12   6 13270.6 533.803  15
  -3  12  -6 14804.7 612.153  24
  -2  13   6 23140.1 919.908   8
   2  13  -6 23098.0 950.895  13
   2  13  -6 24688.5 1106.72   6
   2 -13  -6 21822.1 987.612  27
   1  13  -6 55234.7 1593.73  25
  -1  13   6 59802.3 1828.96   8
   1  13  -6 56002.0 1574.00  13
   1  13  -6 56597.3 1941.14   6
   0  13  -6 21852.2 1103.22  25
   0  13   6 20000.7 1050.63   8
   0  13   6 21057.5 1243.39  13
   0  13  -6 19399.6 1217.47   6
   1 -13   6 1161.37 347.963  15
  -1  13  -6 831.409 312.742  25
  -1  13  -6 1023.89 355.427  24
   1  13   6 620.843 337.392  13
   1  13   6 880.642 337.424  12
   1 -13   6 845.806 322.948  16
   2 -13   6 29300.7 1064.74  15
  -2  13  -6 27126.6 1099.64  24
   2  13   6 27950.8 997.149  12
  -2  14   6 6731.88 433.522   8
   2  14  -6 7388.04 461.566  13
   2  14  -6 7469.49 517.120   6
   2 -14  -6 5814.29 437.243  27
   1  14  -6 2898.34 388.924  25
   1  14  -6 2606.74 332.189  13
  -1  14   6 2586.69 410.659   8
   1  14  -6 2487.55 456.604   6
   0 -14   6 23181.5 986.028  15
   0  14  -6 24519.2 1090.76  25
   0  14   6 21501.6 1002.30   8
   0  14   6 24034.9 1215.34  13
   0  14  -6 24900.2 1275.00   6
   1 -14   6 1214.42 304.689  15
  -1  14  -6 1208.74 264.572  24
   1  14   6 1544.77 361.408  13
   1 -14   6 1692.24 299.058  16
   2 -14   6 8191.36 487.371  15
  -2  14  -6 6942.12 464.594  24
   2  14   6 6954.25 391.890  13
   1  15  -6 13199.1 618.278  25
  -1  15   6 13883.4 707.952   8
   1  15  -6 13395.7 769.840   6
   1 -15  -6 12794.0 659.674  27
   0 -15   6 1941.81 313.996  15
   0  15   6 1874.35 304.119   8
   0  15   6 1795.04 360.086  13
   0  15  -6 2437.74 376.657  25
   0  15  -6 2046.52 402.753   6
   1 -15   6 236.730 208.560  15
   1  15   6 294.803 220.259  13
  -1  16   6 13569.9 541.464   8
   1  16  -6 14103.9 596.428   6
   0  16   6 21576.4 666.745   8
   0  16   6 23051.9 843.894  13
   1  16   6 123.597 133.539  13
  -4   0   7 147.112 290.482  23
   4   0  -7 523.137 319.830  10
  -3   0   7 3199.53 441.208  26
  -3   0   7 2360.45 405.389  14
  -3   0   7 3043.07 540.077  23
   3   0  -7 2174.43 470.162  10
  -2   0   7 1672.77 790.649   3
   2   0  -7 3148.41 1099.85  18
   1   0  -7-89.1515 268.473   2
  -1   0   7 46.2591 461.487   3
   1   0  -7 33.8516 579.016  18
   0   0   7 7.47252 328.179  22
   0   0   7 11.6211 317.801   5
   0   0  -7 699.465 667.984  20
   0   0   7 157.194 432.097   3
   1   0   7 347.545 544.453   5
   1   0   7-214.791 549.451  22
  -1   0  -7 276.247 491.093  20
   2   0   7-410.981 663.556   5
   2   0   7-474.900 663.365  22
  -2   0  -7 189.958 534.537  20
   2   0   7 423.968 337.986  11
   2   0   7 375.016 290.022  16
  -3   0  -7 1369.84 602.318  26
   3   0   7 321.986 329.259  15
   4   0   7-31.6281 184.441  12
  -4   1   7 14069.7 821.538  23
  -4  -1   7 15716.9 923.432  23
   4   1  -7 20910.4 953.679  10
   4  -1  -7 21210.1 948.524  10
  -3   1   7 39869.6 1461.10  26
  -3  -1   7 38581.0 1348.57  14
  -3   1   7 38034.2 1386.94  14
  -3  -1   7 40451.7 1719.34  23
  -3   1   7 43390.7 1646.81  23
   3   1  -7 42087.9 1595.62  10
   3  -1  -7 42797.6 1603.65  10
  -2   1   7 163230. 2645.20  14
  -2   1   7 161455. 5536.79   3
  -2  -1   7 169875. 4980.22  21
   2  -1  -7 128804. 6109.16  18
   2   1  -7 141593. 5722.38  18
   2   1  -7 148934. 5183.19   2
  -1   1   7 35045.1 2260.69   3
  -1  -1   7 29980.9 1547.26  21
   1  -1  -7 18955.8 2211.55  18
   1   1  -7 23441.7 2238.59  18
   1   1  -7 29953.1 2132.50   2
   0  -1   7 11886.3 1155.13   1
   0   1   7 10451.6 1036.88  22
   0  -1   7 11892.8 1121.67  22
   0  -1   7 10898.8 1125.42   3
   0   1   7 12566.0 1300.57   3
   0  -1  -7 13287.3 1406.10  20
   0   1  -7 11329.6 1502.41  20
   0   1   7 12366.2 1192.08   5
   1  -1   7 38683.4 2575.36   5
   1   1   7 41360.5 2499.61  22
   1  -1   7 39921.3 2492.03  22
  -1  -1  -7 41771.2 2418.57  20
  -1   1  -7 44663.3 2758.09  20
   1   1   7 39768.7 2563.86   5
   2  -1   7 7547.12 1393.40   5
   2   1   7 9704.99 1435.03  22
   2  -1   7 8951.31 1454.80  22
   2   1   7 8676.88 773.972   7
  -2  -1  -7 9985.54 1552.33  20
  -2   1  -7 10428.7 1649.03  20
   2   1   7 11590.1 854.630  11
   2  -1   7 9928.43 855.640  11
   2   1   7 11290.0 742.912  16
   2  -1   7 10423.3 734.621  16
   2   1   7 9755.25 1562.39   5
   3  -1   7 97216.3 2202.27  15
  -3   1  -7 79013.6 2615.40  26
   3   1   7 106142. 2679.87  11
   3  -1   7 88933.9 2678.52  11
  -3  -1  -7 104062. 2800.68  26
   3   1   7 91918.3 2066.35  15
  -4   1  -7 627.765 245.605  26
   4   1   7 653.916 224.352  12
   4  -1   7 734.593 226.220  15
  -4  -2   7 1299.94 383.869  23
  -4   2   7 1173.91 241.495  14
  -4   2   7 1252.21 247.699  26
   4   2  -7 1415.62 346.719  10
   4   2  -7 1719.97 366.974  17
   4  -2  -7 893.640 292.804  10
  -3   2   7 6901.76 664.468  26
  -3  -2   7 7377.85 605.680  14
  -3   2   7 6282.70 601.788  14
  -3  -2   7 8832.06 896.647  23
  -3   2   7 7143.96 682.319  23
   3   2  -7 8439.41 769.280  10
   3  -2  -7 6038.99 678.102  10
  -2   2   7 6014.14 569.939  26
  -2  -2   7 5949.82 546.577  14
  -2   2   7 6189.44 562.895  14
  -2  -2   7 5398.34 620.991  23
   2   2  -7 4225.85 1021.99   2
  -2  -2   7 5356.30 962.877  21
  -2   2   7 4765.95 1002.46   3
   2  -2  -7 4059.95 1236.14  18
   2   2  -7 6554.24 618.266  10
  -1   2   7 187593. 5187.04   3
  -1  -2   7 180503. 4076.27  21
   1  -2  -7 160963. 6247.12  18
   1   2  -7 167389. 5411.09  18
   1   2  -7 165541. 5556.80   2
   0   2   7 51326.7 2309.30  22
   0  -2   7 52363.7 2284.00   3
   0   2   7 54751.6 2704.57   3
   0   2  -7 59444.2 3293.52  20
   0  -2  -7 51971.2 3351.01  18
   0   2   7 55523.5 2383.33   5
   0  -2   7 51024.5 2517.54   1
   1   2   7 143376. 4591.21  22
  -1  -2  -7 149097. 4415.81  20
  -1   2  -7 140527. 5022.12  20
   1  -2   7 137753. 3972.91   1
   1   2   7 147359. 4800.96   5
   2   2   7 1075.38 554.804   5
   2  -2   7 1612.06 720.865   5
   2   2   7 2184.39 775.504  22
   2  -2   7 2791.26 933.654  22
   2   2   7 1897.30 474.818   7
  -2  -2  -7 1983.58 765.000  20
  -2   2  -7 1856.69 919.498  20
   2   2   7 2349.90 415.305  11
   2  -2   7 1285.97 463.762  11
   2  -2   7 2183.18 434.547  16
  -3  -2  -7 58510.4 1948.59  26
  -3   2  -7 43710.6 1999.97  26
   3  -2   7 52998.3 1679.50  15
   3   2   7 58246.1 1887.13  11
   3  -2   7 37964.0 1791.76  11
   3   2   7 47728.9 1476.85  15
   4   2   7 30338.2 1001.51  12
   4  -2   7 30329.2 934.187  15
  -4   3   7 777.858 255.213  26
  -4   3   7 1061.47 244.681  14
  -4  -3   7 1085.46 322.600  23
   4   3  -7 877.523 296.546  10
   4   3  -7 1018.23 296.292  17
   4  -3  -7 362.581 263.841  10
  -3   3   7 27891.9 1307.94  26
  -3  -3   7 24178.6 1025.21  14
  -3   3   7 27116.5 1212.77  14
  -3  -3   7 26581.7 1440.43  23
   3   3  -7 28629.5 1374.23  10
  -2  -3   7 1693.12 455.558  23
  -2   3   7 1765.02 371.911  26
  -2  -3   7 1318.76 365.400  14
  -2   3   7 1315.97 314.152  14
   2   3  -7 530.723 595.513   2
  -2  -3   7 2410.02 741.447  21
  -2   3   7 1742.87 712.641   3
   2  -3  -7 2228.97 898.427  18
   2   3  -7 2135.02 454.692  10
  -1   3   7 10666.1 1363.91   3
  -1  -3   7 1040.97 424.898  21
   1  -3  -7 7279.76 1461.99  18
   1   3  -7 787.778 608.802   2
   1   3  -7 676.268 402.770  18
   0  -3   7 84595.1 2800.68   3
   0   3   7 85424.0 3065.86  22
   0   3   7 84820.2 3510.73   3
   0   3  -7 89008.1 4148.37  20
   0   3   7 82300.0 2940.87  19
   0  -3  -7 83234.2 4183.21  18
   0   3   7 82019.9 2846.01   5
   0  -3   7 86490.2 3459.00   1
   1   3   7 64759.8 3147.19  22
  -1  -3  -7 68722.8 2931.74  20
  -1   3  -7 58799.0 3464.64  20
   1  -3   7 61535.2 2927.99   1
   1   3   7 60873.2 3081.96   5
   2  -3   7 9119.96 1659.00   5
   2   3   7 12105.5 1596.43  22
   2  -3   7 10609.2 1667.75  22
   2   3   7 11842.7 876.955   7
  -2  -3  -7 12910.8 1659.77  20
  -2   3  -7 15335.3 2123.62  20
   2   3   7 14148.8 829.790  11
   2  -3   7 8227.59 835.980  11
   2   3   7 11218.5 1566.97   5
   2  -3   7 13075.3 895.053  16
  -3   3  -7 818.497 458.876  26
   3  -3   7 484.732 276.443  15
   3   3   7 808.624 322.128  11
   3  -3   7 481.307 450.268  11
   3  -3   7 877.871 422.921  16
  -4   3  -7 2503.11 390.795  26
   4   3   7 3166.40 350.724  12
   4  -3   7 3183.58 330.525  15
  -4   4   7 13285.3 635.382  14
  -4   4   7 14504.9 704.555  26
   4   4  -7 14173.1 694.186  10
   4  -4  -7 13497.6 725.963  10
   4   4  -7 12710.5 624.837  17
  -3   4   7 3094.64 530.321  26
  -3   4   7 2582.36 456.533  14
  -3  -4   7 4600.41 737.557  23
   3   4  -7 3818.70 591.458  10
  -2   4   7 8584.20 716.541  26
  -2  -4   7 7437.29 638.565  14
  -2   4   7 8082.33 577.321   8
  -2   4   7 9371.26 732.405  14
   2   4  -7 5741.92 1331.25   2
  -2  -4   7 7477.36 791.444  23
  -2  -4   7 8298.32 1283.65  21
  -2   4   7 7356.25 1285.14   3
   2  -4  -7 10822.7 1893.91  18
   2   4  -7 8685.86 801.987  10
  -1  -4   7 59520.7 2770.74  21
  -1   4   7 64656.7 3202.89   3
   0  -4   7 72362.6 2547.67   3
   0   4   7 70644.5 2903.19  22
   0   4   7 72018.0 3418.18   3
   0   4  -7 77857.9 3933.77  20
   0   4   7 72626.9 2956.33  19
   0   4  -7 69587.6 3013.34  18
   0  -4  -7 71389.4 3878.10  18
   0  -4   7 78949.5 3479.15   1
   0   4   7 72577.5 2705.36   5
   1   4   7 2500.10 751.274   5
   1  -4   7 2161.23 725.387   1
   1   4   7 2327.95 693.415  22
  -1  -4  -7 2544.49 598.403  20
  -1   4  -7 2170.94 885.325  20
   2  -4   7 3858.70 466.459  15
   2   4   7 3421.43 889.773   5
   2  -4   7 2701.87 1054.58   5
  -2   4  -7 2436.31 511.707  24
   2   4   7 3969.21 1016.77  22
   2   4   7 3457.03 537.139   7
   2   4   7 3986.76 506.256  12
  -2  -4  -7 3451.13 897.302  20
  -2   4  -7 3588.10 1218.70  20
   2  -4   7 2614.23 539.233  11
   2   4   7 3279.00 533.493  17
   2  -4   7 4246.87 602.024  16
  -3   4  -7 16389.4 1213.23  26
   3   4   7 16280.3 1002.49  12
   3  -4   7 12909.7 1043.13  11
   3  -4   7 16719.2 997.637  15
   3   4   7 15750.0 1012.27  17
   3  -4   7 13577.2 1079.68  16
  -4   4  -7 11745.2 684.018  26
   4   4   7 10904.4 552.238  12
   4  -4   7 10896.4 523.005  15
  -4   5   7 682.712 194.921  14
  -4  -5   7 1148.76 284.271  23
  -4   5   7 1103.96 260.493  26
   4   5  -7 1098.42 244.459  10
   4  -5  -7 458.581 243.440  10
  -3   5   7 145893. 3015.77  26
  -3   5   7 145161. 2833.50  14
  -2   5   7 43254.0 1568.51  26
  -2   5   7 40157.4 1289.58   8
  -2   5   7 45155.9 1557.06  14
  -2  -5   7 31222.3 1548.21  23
  -2  -5   7 41727.8 2989.82  21
   2  -5  -7 42510.8 3088.47   1
  -2   5   7 35807.3 2574.39   3
   2  -5  -7 42895.8 3705.42  18
   2   5  -7 37400.4 1622.93  10
  -1  -5   7 3064.31 742.080  21
  -1   5   7 4282.32 905.616   3
   1   5  -7 2664.98 1022.48   2
   1  -5  -7 3873.92 1042.73  18
   0   5   7 110340. 3847.37  22
   0   5  -7 104224. 4688.24  20
   0   5   7 115135. 4526.75   3
   0   5   7 102130. 3672.37  19
   0  -5  -7 112456. 4905.05  18
   0  -5   7 106534. 4245.42   1
   0   5   7 104895. 3357.46   5
   1   5   7-703.089 639.872   5
   1  -5   7-168.744 417.823   1
   1   5   7-34.6995 389.569  22
  -1   5  -7 242.167 508.445  20
   2  -5   7 124355. 5918.37   5
   2  -5   7 133920. 2555.69  15
  -2   5  -7 115349. 3021.98  24
   2   5   7 142882. 5271.39  22
   2   5   7 151019. 3016.05   7
   2   5   7 136737. 2749.62  12
  -2  -5  -7 151784. 5393.34  20
  -2   5  -7 136870. 6557.45  20
   2  -5   7 134703. 3098.74  11
   2   5   7 126476. 2951.67  17
   2   5   7 134531. 5330.04   5
   2  -5   7 127200. 2952.54  16
  -3   5  -7 17135.3 1208.62  26
   3   5   7 16146.6 978.585  12
   3  -5   7 15340.1 1068.39  11
   3  -5   7 17835.8 1025.56  15
   3   5   7 16255.0 1051.52  17
   4   5   7 6915.55 403.115  12
   4  -5   7 7302.81 407.050  15
  -4   6   7 516.071 184.057  14
  -4  -6   7 943.478 229.094  23
   4   6  -7 586.220 176.506  10
   4  -6  -7 711.464 232.969  10
  -4   6   7 959.012 244.721  26
  -3   6   7 4553.49 622.200  26
  -3   6   7 3926.05 543.904  14
  -3  -6   7 4070.72 699.532  23
   3   6  -7 5208.34 660.623  10
  -2   6   7 975.014 342.855  26
  -2   6   7 517.502 291.018  14
   2   6  -7 1295.47 837.412   2
  -2   6   7 592.241 239.897   8
  -2  -6   7 750.704 435.146  23
  -2  -6   7 1120.80 661.492  21
   2   6  -7 422.994 286.739  25
   2  -6  -7 693.336 612.868  18
   2   6  -7 901.038 413.381  10
  -1   6   7 34112.4 2152.38   4
  -1  -6   7 31787.9 2324.36  21
  -1   6   7 29761.6 2332.16   3
   1  -6  -7 34515.0 2923.66  18
   1   6  -7 26684.0 2862.78   2
   0   6   7 7254.10 1083.86  22
   0   6  -7 7237.31 1402.10  20
   0   6   7 8840.63 1382.68   3
   0   6   7 7651.85 1101.78  19
   0  -6  -7 6960.31 1307.50  18
   0  -6   7 7384.08 1210.82   1
   1   6   7 23764.7 2119.04  22
   1  -6   7 21244.2 2074.00   1
  -1   6  -7 23087.1 2450.40  20
   1   6   7 20377.9 1981.91  19
   1   6   7 21624.7 2018.78   5
   2  -6   7 428.385 398.560  16
   2  -6   7 483.676 304.968  15
  -2   6  -7 375.109 399.034  24
   2   6   7 672.513 384.191   7
   2   6   7 413.673 281.643  12
   2  -6   7 547.011 381.717  11
   2   6   7 830.082 432.483  17
   3  -6   7 24039.3 1175.23  15
  -3   6  -7 23335.8 1309.04  26
  -3   6  -7 15480.7 1091.18  24
   3   6   7 21716.0 1079.43  12
   3  -6   7 21142.8 1111.25  11
   3   6   7 22427.6 1259.59  17
   3  -6   7 18129.0 1172.92  16
  -4   6  -7 7671.60 447.337  26
  -4   7   7 1274.91 240.295  26
  -3   7   7 26911.5 1298.64  26
  -3   7   7 26223.3 1205.01  14
  -3  -7   7 24454.1 1308.31  23
   3   7  -7 25812.5 1210.38  10
  -2   7   7 9047.27 774.734  26
  -2   7   7 8794.74 739.051  14
  -2   7   7 7898.36 633.140   8
  -2  -7   7 7808.61 842.827  23
   2   7  -7 7943.30 604.529  25
  -1   7   7 137009. 2519.26  26
   1   7  -7 150904. 2608.84  25
  -1   7   7 136488. 2555.13   8
  -1   7   7 138192. 2839.28  13
  -1  -7   7 141902. 2696.88  23
  -1  -7   7 134059. 4854.43  21
  -1   7   7 136813. 5162.51   3
  -1   7   7 140327. 4679.34   4
   1  -7  -7 138696. 5765.96  18
   1   7  -7 145073. 2768.78  10
   0   7   7 25312.5 2154.91   4
   0   7   7 23370.1 1998.87  22
   0   7  -7 23386.3 2389.94  20
   0   7   7 22713.5 1972.87  19
   0  -7  -7 22399.7 2150.99  18
   0  -7   7 23654.8 2217.26   1
  -1   7  -7 19814.1 1158.42  24
   1  -7   7 20024.7 1117.38  23
   1   7   7 20349.8 986.506  13
   1   7   7 19655.6 2007.52  22
   1   7   7 22300.7 1030.08   7
   1   7   7 21896.5 1084.60  12
   1  -7   7 18541.2 2048.40   1
  -1   7  -7 18569.6 2206.13  20
   1   7   7 19248.5 1971.50  19
  -1  -7  -7 17895.7 1915.45  18
   1   7   7 18305.2 1186.85  17
   1   7   7 20719.7 2048.58   5
   1  -7   7 19723.8 1077.87   9
   2  -7   7 73973.9 2067.06  15
  -2   7  -7 77437.0 2565.63  24
   2   7   7 81680.7 2151.80   7
   2   7   7 78902.6 2132.42  12
   2  -7   7 76683.6 2119.39  11
  -2   7  -7 70515.5 2179.16  26
   2   7   7 71871.8 2462.02  17
   2  -7   7 72267.6 2301.79  16
  -3   7  -7 679.232 357.098  26
   3  -7   7 662.658 325.545  15
  -3   7  -7 283.645 368.531  24
   3   7   7 210.992 237.040  12
   3  -7   7 442.207 267.109  11
   3   7   7-48.9220 303.481  17
   3  -7   7 573.147 399.634  16
  -3   8   7 473.449 302.576  26
  -3   8   7 205.011 272.196  14
  -3  -8   7 605.427 374.328  23
   3   8  -7 396.506 295.703  10
   3  -8  -7 293.077 233.480  27
  -2   8   7 25765.1 1273.75  26
   2   8  -7 24255.7 1035.81  25
  -2   8   7 24119.0 1108.36   8
  -2  -8   7 26443.9 1378.83  23
  -2   8   7 27374.1 1266.68  14
  -1   8   7 78598.4 1967.22  26
   1   8  -7 83446.8 2035.39  25
  -1   8   7 82179.7 3755.79   4
   1   8  -7 83894.9 1982.75  24
  -1   8   7 83272.0 2100.95   8
  -1   8   7 82214.0 2318.69  13
  -1  -8   7 82754.8 2073.66  23
  -1  -8   7 79021.5 3889.72  21
  -1   8   7 77328.9 3990.17   3
   1  -8  -7 77156.4 4211.21  18
   1   8  -7 80511.8 2166.43  10
   1   8  -7 74188.2 4780.45   2
   0   8   7 59375.6 3443.68   4
   0   8  -7 54036.5 1609.01  25
   0   8  -7 55042.1 1712.26  24
   0   8   7 61167.9 1706.03   8
   0   8   7 59344.0 1851.99  13
   0  -8   7 53794.8 1608.78  23
   0   8   7 57630.7 1814.16  12
   0   8  -7 53036.1 3629.10  20
   0   8   7 53352.7 3152.26  19
   0  -8  -7 52682.0 3262.26  18
   0   8  -7 51975.3 1758.81   6
   0  -8   7 55576.4 3452.98   1
   0  -8   7 54470.0 1562.16   9
   1  -8   7 22162.0 996.014  15
  -1   8  -7 22855.2 1024.44  25
  -1   8  -7 23374.6 1281.07  24
   1  -8   7 23038.0 1217.30  23
   1   8   7 23278.2 1150.68  13
   1   8   7 23591.8 2253.42  22
   1   8   7 26814.3 1108.73   7
   1   8   7 25135.3 1213.01  12
  -1   8  -7 21238.6 2391.31  20
   1  -8   7 22658.8 2282.78   1
  -1   8  -7 21532.0 1234.73   6
   1   8   7 23384.8 2291.65  19
   1   8   7 23149.6 1428.13  17
  -2   8  -7-36.6343 245.641  26
   2  -8   7-72.5659 286.475  15
  -2   8  -7 166.944 401.179  24
   2   8   7 408.506 277.036  12
   2   8   7 128.586 366.001  17
   2  -8   7 132.544 382.977  16
   3  -8   7 15649.1 879.118  15
  -3   8  -7 13892.2 861.738  26
   3   8   7 14747.3 809.327  12
   3   8   7 13261.5 920.291  17
   3  -8   7 16684.5 971.218  16
  -3   8  -7 14729.0 980.467  24
  -3   9   7 10051.8 735.709  26
  -3   9   7 8368.61 647.251  14
  -3  -9   7 10322.0 673.429  23
   3   9  -7 8196.38 631.019  10
   3  -9  -7 7927.43 564.986  27
  -2   9   7 51956.7 1731.84  26
   2   9  -7 47779.5 1418.49  25
  -2   9   7 53844.9 1732.78  14
  -2   9   7 48140.3 1572.98   8
  -2  -9   7 55194.0 1852.09  23
   2   9  -7 57752.0 1940.36  10
   2  -9  -7 48667.9 1637.10  27
   1   9  -7 16410.6 959.554  25
  -1   9   7 15680.9 1094.29  13
  -1   9   7 16577.5 1005.13   8
  -1  -9   7 16384.2 933.330  23
   1   9  -7 16469.5 1037.19  10
   0   9  -7 935.497 315.104  25
   0   9  -7 1245.95 365.503  24
   0   9   7 1355.95 660.581   4
   0   9   7 2690.89 596.041  13
   0  -9   7 1077.28 296.379  23
   0   9   7 1355.71 403.849   8
   0   9   7 1850.80 471.994  12
   0   9   7 1322.25 620.958  19
   0   9  -7 1075.14 349.290   6
   0  -9   7 1571.81 664.243   1
   1  -9   7 7787.25 649.194  15
  -1   9  -7 7640.95 633.489  25
  -1   9  -7 9506.08 873.985  24
   1  -9   7 7891.32 728.943  23
   1   9   7 10044.5 830.113  13
   1   9   7 9979.83 693.145   7
   1   9   7 10241.0 848.345  12
  -1   9  -7 8083.57 831.092   6
  -2   9  -7 1008.15 299.503  26
   2  -9   7 531.107 329.631  15
  -2   9  -7 902.113 449.224  24
   2   9   7 928.299 330.538  12
   2   9   7 1007.37 467.998  17
   2  -9   7 276.690 341.179  16
   3  -9   7 39247.3 1241.79  15
  -3   9  -7 36200.7 1175.66  26
  -3   9  -7 39504.7 1434.44  24
   3   9   7 38757.7 1176.24  12
   3   9   7 37963.7 1393.04  17
   3  -9   7 42007.6 1278.65  16
  -3  10   7 2366.15 330.798  14
  -3 -10   7 3124.07 319.537  23
   3  10  -7 3348.00 425.179  13
   3  10  -7 3494.65 377.787  10
  -3  10   7 2924.82 398.027  26
  -2  10   7 13263.3 858.576  26
   2  10  -7 11976.2 699.544  25
  -2  10   7 12568.6 834.776  14
  -2  10   7 13463.8 847.927   8
  -2 -10   7 15015.2 907.518  23
   2  10  -7 14948.6 983.829  10
   2 -10  -7 13052.7 857.925  27
   1  10  -7 1394.46 385.773  25
  -1 -10   7 1212.22 328.433  23
  -1  10   7 1138.08 444.620  13
  -1  10   7 788.351 305.212   8
   1  10  -7 1178.09 383.955  10
   0  10  -7 19892.1 1082.14  25
   0  10  -7 19750.9 1079.59  24
   0  10   7 20209.2 1077.76   8
   0  10   7 20215.0 1225.04  13
   0 -10   7 18159.4 954.725  23
   0  10   7 17879.7 1138.23  12
   0  10  -7 18619.1 1171.53   6
   1 -10   7 1820.14 382.701  15
  -1  10  -7 1406.17 366.322  25
  -1  10  -7 2093.41 515.109  24
   1 -10   7 1923.01 431.589  23
   1  10   7 3692.58 557.362  13
   1  10   7 4004.20 587.302  12
  -1  10  -7 1727.10 468.378   6
   1 -10   7 2136.81 444.929  16
   2 -10   7 92.3452 274.843  15
  -2  10  -7-37.9746 353.017  24
   2  10   7 293.038 297.915  12
   2  10   7 605.398 473.699  17
   2 -10   7 89.3824 347.398  16
  -3  10  -7 1535.43 242.192  26
  -3  10  -7 1205.65 314.572  24
   3 -10   7 1612.84 297.441  15
   3  10   7 998.591 223.184  12
  -3  11   7 6307.43 429.399  14
   3  11  -7 6120.13 425.632  13
  -3  11   7 6049.09 431.621  26
   3  11  -7 7064.99 510.437   6
   2  11  -7 20070.6 837.472  25
  -2  11   7 20911.6 944.904  14
  -2  11   7 21345.1 1014.42   8
  -2 -11   7 23328.3 961.231  23
   2  11  -7 21968.3 1109.74  13
   2  11  -7 22497.1 1096.34  10
   2 -11  -7 22330.4 1066.71  27
   1  11  -7 16856.2 977.044  25
  -1  11   7 17952.7 1068.87   8
  -1  11   7 15713.7 1132.19  13
  -1 -11   7 15247.8 832.495  23
   1  11  -7 15023.5 911.346  13
   1  11  -7 17242.8 1177.59   6
   0  11  -7 2140.75 420.693  25
   0  11  -7 2569.71 442.149  24
   0 -11   7 1991.41 369.650  23
   0  11   7 2360.05 419.526   8
   0  11   7 2140.55 502.275  13
   0  11   7 1899.58 443.888  12
   0  11  -7 2259.10 469.282   6
   1 -11   7 126122. 2501.26  15
  -1  11  -7 139362. 3099.52  24
   1  11   7 126600. 2842.87  13
  -1  11  -7 129616. 2481.90  25
   1  11   7 125861. 2812.26  12
  -1  11  -7 120072. 3001.31   6
   1 -11   7 132552. 2597.85  16
   2 -11   7 34915.3 1289.94  15
   2  11   7 36705.9 1368.37  12
  -2  11  -7 37017.3 1553.46  24
   3 -11   7 18864.4 646.128  15
  -3  11  -7 20504.1 774.819  24
   3  11   7 20230.5 622.223  12
  -2  12   7 8012.35 598.464   8
   2  12  -7 7344.63 600.962  13
   2  12  -7 8066.18 743.253   6
   2 -12  -7 7517.97 596.328  27
   1  12  -7 30334.1 1241.84  25
  -1  12   7 30449.2 1347.17   8
   1  12  -7 26033.3 1107.00  13
   1  12  -7 29087.6 1469.22   6
   0  12   7 10441.4 782.939   8
   0  12   7 10433.6 900.819  13
   0  12  -7 10000.4 784.176  25
   0  12  -7 10165.2 915.866   6
   0  12  -7 9981.43 730.347  24
   1 -12   7 4160.97 490.668  15
  -1  12  -7 3690.88 446.118  25
  -1  12  -7 4614.95 590.536  24
   1  12   7 4465.02 594.375  13
   1  12   7 3824.00 557.498  12
   1 -12   7 4304.60 499.303  16
   2 -12   7 106.039 251.921  15
  -2  12  -7-181.479 290.491  24
   2 -12   7 245.827 238.120  16
  -2  13   7 1054.78 252.024   8
   2  13  -7 1068.69 251.698  13
   2  13  -7 1374.19 319.961   6
   2 -13  -7 733.129 220.190  27
   1  13  -7 521.916 283.343  25
  -1  13   7 413.872 308.672   8
   1  13  -7 421.680 230.281  13
   1  13  -7 222.410 346.302   6
   0 -13   7 10696.5 693.270  15
   0  13  -7 11039.5 782.910  25
   0  13   7 10551.2 743.098   8
   0  13   7 11300.3 896.098  13
   0  13  -7 10740.1 890.405   6
  -1  13  -7 37870.0 1199.22  25
  -1  13  -7 38840.8 1384.30  24
   1  13   7 37849.1 1442.78  13
   1  13   7 39236.0 1449.38  12
   1 -13   7 43298.8 1300.72  16
   1 -13   7 38596.9 1263.21  15
   2 -13   7 1262.79 276.425  15
  -2  13  -7 866.007 265.809  24
   2  13   7 1025.71 223.426  12
  -2  14   7 10022.7 454.585   8
   2  14  -7 10868.8 491.273  13
   2  14  -7 11620.5 578.141   6
   1  14  -7 26425.2 956.635  25
  -1  14   7 28355.2 1085.08   8
   1  14  -7 27475.7 1197.37   6
   0 -14   7 20901.8 868.019  15
   0  14  -7 24055.5 1011.72  25
   0  14   7 20118.1 900.003   8
   0  14   7 23491.3 1149.43  13
   0  14  -7 22966.5 1171.91   6
  -1  14  -7 3493.75 379.061  24
   1  14   7 3737.28 444.335  13
   1 -14   7 4708.86 409.131  16
   1 -14   7 3585.87 388.128  15
   2 -14   7 605.924 170.912  15
  -2  14  -7 537.687 158.922  24
  -1 -15   7 33263.9 798.487  15
   1  15  -7 33374.9 889.856  25
  -1  15   7 34025.1 984.974   8
   1  15  -7 34844.1 1119.66   6
   0 -15   7 3322.55 336.534  15
   0  15  -7 3584.67 381.644  25
   0  15   7 2999.72 314.946   8
   0  15   7 3002.87 413.104  13
   0  15  -7 3388.33 421.943   6
   0 -15   7 3414.36 337.779  16
   1 -15   7 20324.5 686.881  15
   1  15   7 18809.3 757.155  13
  -4   0   8 22024.6 902.432  23
   4   0  -8 21126.2 905.167  10
  -3   0   8 12668.3 820.179  14
  -3   0   8 11852.5 977.456  23
   3   0  -8 13890.4 934.825  10
  -3   0   8 12840.0 816.561  26
  -2   0   8 50001.7 1606.67  26
  -2   0   8 48561.5 1383.59   8
  -2   0   8 52097.9 1578.76  14
  -2   0   8 43710.5 1612.80  23
  -2   0   8 49555.9 3291.22   3
   2   0  -8 39866.5 3462.24  18
   2   0  -8 55202.3 1679.13  10
  -1   0   8 27593.6 2098.81   3
   1   0  -8 20842.0 2361.34  18
   0   0   8 306984. 6316.46   5
   0   0   8 323235. 6103.49  22
   0   0   8 317642. 6567.22   3
   0   0  -8 357105. 7769.42  20
   0   0  -8 352586. 8750.93  18
   1   0   8 149888. 5076.87  22
  -1   0  -8 156994. 5361.38  20
   1   0   8 154890. 5365.04   5
   2   0   8 54721.1 3480.99  22
  -2   0  -8 62666.6 4077.15  20
   2   0   8 56133.1 2019.41  11
   2   0   8 60336.2 1727.85  16
   2   0   8 55219.6 3684.82   5
  -3   0  -8 70090.0 2451.07  26
   3   0   8 86171.5 2532.60  11
   4   0   8 102.347 155.532  12
  -4  -1   8 36548.5 1192.57  23
   4   1  -8 33695.8 1117.62  10
   4  -1  -8 37451.6 1168.78  10
   4   1  -8 34217.8 1144.36  17
  -3   1   8 4622.09 557.250  26
  -3  -1   8 3689.25 479.995  14
  -3   1   8 4062.51 534.294  14
  -3   1   8 4005.08 607.825  23
  -3  -1   8 2506.35 561.339  23
   3  -1  -8 3671.58 541.476  10
   3   1  -8 3320.75 523.038  10
  -2   1   8 4214.99 528.577  26
  -2  -1   8 3675.17 508.508  14
  -2   1   8 4011.11 496.678  14
  -2   1   8 3138.30 369.659   8
  -2  -1   8 3015.54 535.774  23
  -2  -1   8 3180.62 995.226   3
  -2   1   8 4750.28 1056.63   3
  -2  -1   8 3569.24 478.762  26
   2  -1  -8 1766.05 925.781  18
   2   1  -8 4607.63 1136.61  18
   2   1  -8 4053.59 553.591  10
   2  -1  -8 4631.52 543.877  10
  -1  -1   8 14953.2 1598.86   3
  -1   1   8 14332.8 1563.09   3
   1  -1  -8 8714.50 1604.95  18
   1   1  -8 11526.0 1658.06  18
   1   1  -8 12477.2 1397.46   2
   0   1   8 47111.9 2327.00  22
   0  -1   8 43259.0 2274.87  22
   0  -1   8 44554.1 2402.30   3
   0   1   8 54802.9 2979.85   3
   0  -1  -8 55721.8 2930.86  20
   0   1  -8 46736.6 2932.26  20
   0   1  -8 46465.1 3138.32  18
   0  -1  -8 58723.8 3734.81  18
   0   1   8 46263.9 2498.17   5
   1   1   8 19122.6 1843.94  22
   1  -1   8 18425.2 1835.44  22
   1  -1   8 19888.7 1990.29   5
  -1  -1  -8 22399.0 1999.13  20
  -1   1  -8 20497.4 2044.91  20
   1   1   8 20392.9 1998.95   5
   2  -1   8 144.968 652.423   5
   2   1   8 310.286 579.812   5
   2   1   8 789.526 678.912  22
   2  -1   8-669.140 841.083  22
   2   1   8 1520.28 523.247   7
  -2  -1  -8-553.580 616.199  20
  -2   1  -8-175.057 683.268  20
   2   1   8 1025.92 471.196  11
   2  -1   8-76.6273 354.790  11
   2   1   8 892.966 389.387  16
   2  -1   8-46.1071 265.441  16
  -3   1  -8 1839.50 572.234  26
  -3  -1  -8 5368.34 778.271  26
   3   1   8 7099.32 861.304  11
   3  -1   8 2207.67 593.057  11
  -4   1  -8-1.85422 173.387  26
   4   1   8 318.879 184.860  12
   4  -1   8 329.469 186.652  12
  -4   2   8 6347.11 412.547  14
  -4  -2   8 6769.76 550.419  23
   4   2  -8 5749.82 487.072  10
   4  -2  -8 7099.41 539.542  10
   4   2  -8 5414.25 450.879  17
  -3   2   8 1197.26 414.047  26
  -3  -2   8 223.738 240.529  14
  -3   2   8 661.712 343.461  14
  -3  -2   8 206.160 383.423  23
   3   2  -8 498.941 375.375  10
   3  -2  -8 496.524 346.164  10
  -2   2   8 35260.4 1415.02  26
   2   2  -8 34948.5 1247.81  25
  -2   2   8 34229.5 1171.99   8
  -2  -2   8 34815.2 1326.03  14
  -2   2   8 41213.2 1440.07  14
  -2  -2   8 29001.3 1447.14  23
  -2   2   8 35198.3 2730.31   3
   2  -2  -8 22099.0 2836.78  18
   2   2  -8 39334.2 1490.11  10
   2  -2  -8 41042.8 1435.98  10
   2   2  -8 31532.2 2649.01   2
   1   2  -8-744.851 525.475   2
  -1  -2   8-350.557 448.801   3
  -1   2   8 564.999 439.672   3
   1  -2  -8 94.8611 609.256  18
   1   2  -8 1011.08 632.487  18
   0  -2   8 13956.5 1424.28   1
   0   2   8 12639.9 1249.92  22
   0  -2   8 9808.10 1132.12  22
   0  -2   8 12033.4 1222.65   3
   0   2   8 13536.8 1492.13   3
   0   2  -8 13614.2 1723.79  20
   0   2  -8 13822.1 1647.98  18
   0  -2  -8 13446.9 1879.01  18
   0   2   8 12501.9 1236.92   5
   1  -2   8 16872.1 1863.67   5
   1   2   8 17572.1 1763.47  22
   1  -2   8 16372.1 1806.20  22
  -1  -2  -8 21067.8 1826.84  20
  -1   2  -8 17282.4 1995.44  20
   1   2   8 16425.5 1766.37   5
   2   2   8-804.496 523.522   5
   2  -2   8 160.748 767.844   5
   2   2   8 378.100 546.237  22
   2  -2   8 105.067 504.558  22
   2   2   8 170.363 365.623   7
  -2  -2  -8-420.673 828.840  20
  -2   2  -8 2042.34 980.497  20
   2   2   8 128.128 275.401  11
   2  -2   8 237.535 362.889  11
   2  -2   8 164.162 339.449  16
  -3   2  -8 15597.0 1242.48  26
   3  -2   8 16951.8 877.472  15
   3   2   8 19904.8 1110.47  11
  -3  -2  -8 19109.5 1170.92  26
  -4   2  -8 368.436 193.488  26
   4   2   8 258.910 163.759  12
   4  -2   8 401.430 172.290  12
  -4   3   8 56974.4 1180.57  14
  -4  -3   8 61471.9 1455.87  23
   4   3  -8 54533.1 1300.70  10
   4  -3  -8 60318.1 1395.43  10
   4   3  -8 48737.6 1100.37  17
  -4   3   8 53006.5 1145.71  26
  -3   3   8 12805.4 922.807  26
  -3   3   8 11981.9 823.506  14
  -3  -3   8 9947.51 967.161  23
   3   3  -8 12727.5 950.403  10
   3  -3  -8 13697.2 916.401  10
  -2   3   8 3710.36 532.155  26
   2   3  -8 1232.12 286.033  25
  -2   3   8 3343.93 466.725  14
  -2  -3   8 2087.30 401.723  14
  -2   3   8 2435.87 346.440   8
   2   3  -8 2299.77 863.131   2
  -2  -3   8 1998.62 494.452  23
  -2   3   8 3660.57 957.792   3
   2  -3  -8 2696.59 1131.64  18
   2   3  -8 2802.59 524.857  10
  -1   3   8 52675.8 3051.59   3
   1  -3  -8 48877.2 3794.43  18
   0  -3   8 82349.5 3503.60   1
   0   3   8 77575.3 3121.31  22
   0  -3   8 79173.5 2968.50   3
   0   3   8 76821.7 3573.89   3
   0   3  -8 80635.7 4092.10  20
   0   3  -8 79067.7 3658.78  18
   0  -3  -8 70248.6 4096.52  18
   0   3   8 79183.7 3006.25   5
   1   3   8 109972. 4317.60  22
  -1   3  -8 98976.7 4810.09  20
   1  -3   8 110154. 3937.18   1
   1   3   8 105663. 4262.22   5
   2   3   8 1923.57 721.383   5
   2  -3   8 3600.28 1116.41   5
   2   3   8 2076.47 883.661  22
   2  -3   8 2651.68 890.462  22
   2   3   8 2298.53 504.924   7
  -2  -3  -8 3384.94 895.892  20
  -2   3  -8 4686.71 1447.79  20
   2   3   8 3818.42 487.270  11
   2  -3   8 2361.90 578.834  11
   2  -3   8 3543.64 568.917  16
  -3   3  -8 907.091 464.312  26
   3  -3   8 1496.86 350.357  15
   3   3   8 1058.88 340.688  12
   3   3   8 1081.51 335.015  11
   3  -3   8 125.584 382.358  11
   3  -3   8 1096.66 475.030  16
  -4   3  -8 3110.44 341.750  26
   4   3   8 2698.50 282.382  12
  -4   4   8 1583.36 259.108  26
  -4   4   8 1591.34 238.776  14
  -4  -4   8 1834.99 301.611  23
   4   4  -8 1730.90 276.759  10
   4  -4  -8 1870.55 304.836  10
  -3   4   8 47819.4 1729.73  26
  -3   4   8 45036.6 1557.09  14
   3   4  -8 44019.3 1695.07  10
   3  -4  -8 46084.3 1594.87  10
  -2   4   8 20209.1 1162.56  26
   2   4  -8 13569.3 798.109  25
  -2   4   8 18873.7 919.219   8
  -2   4   8 21791.2 1122.77  14
  -2  -4   8 10138.0 959.880  23
   2   4  -8 9308.84 1673.73   2
  -2   4   8 17605.1 1971.45   3
   2  -4  -8 15457.0 2416.17  18
   2   4  -8 13850.4 1010.66  10
  -1  -4   8 144682. 4305.97  21
  -1   4   8 146719. 5091.24   3
   1  -4  -8 155473. 6709.55  18
   0   4   8 29261.4 2007.02  22
   0   4   8 31373.1 2408.98   3
   0   4  -8 28678.6 2584.59  20
   0   4   8 30659.3 2018.59  19
   0  -4  -8 28463.8 2675.79  18
   0  -4   8 32262.7 2350.57   1
   1   4   8 5433.52 1062.60  22
  -1   4  -8 5714.12 1282.98  20
   1  -4   8 6701.06 1083.89   1
   1   4   8 6723.77 1137.64   5
  -2   4  -8 96833.7 2752.76  24
   2   4   8 127265. 2985.17   7
   2   4   8 130458. 2669.32  12
  -2  -4  -8 147170. 5647.17  20
   2  -4   8 113027. 2999.86  11
   2   4   8 114947. 2677.28  17
   2  -4   8 127675. 2872.66  16
  -3   4  -8 4647.41 726.475  26
   3  -4   8 3529.01 459.310  15
   3   4   8 4235.39 526.924  12
   3  -4   8 3580.62 615.164  11
   3  -4   8 2973.14 571.289  16
  -4   4  -8 9347.13 507.831  26
   4   4   8 7507.94 402.416  12
  -4   5   8 293.057 184.615  26
  -4   5   8-140.414 146.311  14
  -4  -5   8 1097.10 230.454  23
   4   5  -8 664.224 184.936  10
   4  -5  -8 127.061 178.134  10
  -3   5   8 1437.72 432.350  26
  -3   5   8 1873.73 407.005  14
  -3  -5   8 2041.81 580.446  23
   3   5  -8 2555.89 553.270  10
   3  -5  -8 1615.56 394.965  10
  -2   5   8 23462.2 1251.22  26
   2   5  -8 20212.7 971.612  25
  -2   5   8 20372.8 979.725   8
  -2   5   8 24694.2 1201.03  14
  -2  -5   8 19283.8 1278.90  23
   2   5  -8 21037.4 1250.61  10
   1   5  -8 5905.80 556.431  25
  -1   5   8 6418.68 545.054   8
   1   5  -8 5637.96 1381.18   2
  -1  -5   8 5985.89 577.419  23
  -1  -5   8 5717.66 963.824  21
  -1   5   8 5298.17 1096.35   3
   1  -5  -8 6961.08 1470.60  18
   0  -5   8 2540.49 784.065   1
   0   5   8 2985.89 732.681  22
   0   5  -8 2101.94 876.860  20
   0   5   8 2294.32 663.392  19
   0   5   8 2931.61 873.339   3
   0  -5  -8 2251.42 763.247  18
   1   5   8 5204.77 1101.28   5
  -1   5  -8 5763.14 619.060  24
   1  -5   8 6097.92 647.150  23
   1   5   8 6293.25 1192.48  22
   1  -5   8 6946.15 1173.51   1
   1   5   8 5940.72 552.267  12
   1   5   8 6316.67 623.035   7
  -1   5  -8 5144.17 1316.10  20
   1  -5   8 5958.98 581.053  16
   1  -5   8 5508.86 595.198   9
  -2   5  -8 15276.8 1164.60  24
   2   5   8 16087.2 1076.47   7
   2   5   8 16956.8 1006.22  12
   2  -5   8 15744.4 1152.44  11
   2   5   8 15760.4 1123.90  17
   2  -5   8 16762.7 1118.86  16
  -3   5  -8 4037.85 636.913  26
   3  -5   8 3670.47 467.790  15
   3   5   8 4044.32 507.732  12
   3  -5   8 4097.70 598.608  11
   3   5   8 3671.28 521.690  17
   3  -5   8 3209.04 586.900  16
  -3   6   8 45035.1 1702.05  26
  -3   6   8 43501.9 1505.31  14
  -3  -6   8 43896.2 1754.49  23
   3   6  -8 43575.5 1598.20  10
  -2   6   8 42536.7 1672.88  26
   2   6  -8 41943.8 1378.90  25
  -2   6   8 40246.7 1387.29   8
  -2  -6   8 43770.8 1860.53  23
   2   6  -8 47673.3 1823.70  10
  -2   6   8 47870.0 1662.40  14
  -1  -6   8 71707.0 1902.94   9
   1   6  -8 76114.6 1907.28  25
  -1   6   8 76050.9 1915.67   8
  -1   6   8 74696.9 1977.07  26
  -1  -6   8 69046.9 1910.68  23
  -1  -6   8 68237.4 3331.34  21
  -1   6   8 71773.3 3775.38   3
   1  -6  -8 72291.9 4500.34  18
   1   6  -8 68969.0 1903.20  10
   0  -6   8 1564.23 702.485   1
   0   6   8 1246.19 559.440  22
   0   6  -8 897.564 749.548  20
   0   6   8 682.786 411.316  19
   0   6   8 1608.02 717.956   3
   0  -6  -8 760.325 611.400  18
   1   6   8 322.096 546.235   5
   1  -6   8 322.167 268.993   9
  -1   6  -8 661.822 310.847  24
   1  -6   8 718.944 302.565  23
   1  -6   8 2058.67 726.275   1
   1   6   8 849.545 698.287  22
   1   6   8 1040.79 313.868  12
   1   6   8 1155.09 364.803   7
  -1   6  -8 480.491 593.019  20
  -1  -6  -8 883.898 616.988  18
   1   6   8 858.759 405.602  17
   1  -6   8 803.916 313.098  16
   2  -6   8 96876.9 2166.52  15
   2   6   8 105882. 2608.88   7
   2   6   8 103721. 2510.90  12
  -2   6  -8 98606.3 2882.78  24
   2  -6   8 101178. 2625.45  11
   2   6   8 93206.7 2672.16  17
   2  -6   8 104305. 2739.59  16
   3  -6   8 5850.31 556.286  15
  -3   6  -8 6708.06 720.883  26
  -3   6  -8 5540.49 640.189  24
   3   6   8 7042.15 629.218  12
   3  -6   8 6854.08 648.031  11
   3   6   8 5948.74 657.938  17
   3  -6   8 7102.97 753.289  16
  -3   7   8 60.0797 298.301  26
  -3   7   8 59.1371 252.140  14
  -3  -7   8 285.478 343.152  23
   3   7  -8 387.434 312.137  10
  -2   7   8 133.926 283.685  26
   2   7  -8-408.244 259.562  25
  -2   7   8-618.462 399.773  14
  -2   7   8-95.5392 256.406   8
  -2  -7   8 89.4475 350.955  23
   2   7  -8 340.152 412.342  10
  -1  -7   8 20650.7 1023.33   9
   1   7  -8 21738.2 1082.43  25
  -1   7   8 20564.9 1049.50   8
  -1  -7   8 21110.0 1093.68  23
  -1  -7   8 17941.5 1811.34  21
  -1   7   8 20487.6 2128.15   3
  -1   7   8 20498.4 1067.41  26
   1  -7  -8 20542.6 2403.98  18
   1   7  -8 21990.1 1137.92  10
   1   7  -8 16568.3 2391.20   2
   0   7  -8 67963.2 1817.31  25
   0   7   8 69077.4 1788.16   8
   0   7  -8 66318.7 1934.52  24
   0   7   8 70899.6 2004.20  13
   0  -7   8 62472.7 1760.68  23
   0   7   8 69724.7 3547.73  22
   0   7   8 66357.5 1887.52  12
   0   7  -8 63413.9 3999.40  20
   0   7   8 65317.5 3445.36  19
   0  -7  -8 60840.0 3821.05  18
   0   7  -8 62328.1 1840.45   6
   0  -7   8 68222.2 3794.26   1
   0  -7   8 65809.8 1819.22   9
  -1   7  -8 36114.0 1585.23  24
   1  -7   8 36018.5 1516.90  23
   1   7   8 37117.8 2829.18  22
   1   7   8 38359.2 1423.43   7
   1   7   8 36164.3 1420.80  12
  -1   7  -8 34971.0 3130.18  20
   1  -7   8 35414.4 2805.83   1
  -1  -7  -8 33600.6 2775.80  18
   1   7   8 30702.5 1561.15  17
   1   7   8 33034.4 2643.95   5
   1  -7   8 34586.7 1475.29   9
   1  -7   8 37762.3 1412.33  16
  -2   7  -8 2076.81 452.773  26
   2  -7   8 1911.38 378.938  15
  -2   7  -8 2603.20 568.235  24
   2   7   8 2427.25 467.019  12
   2   7   8 2135.63 441.700   7
   2  -7   8 2810.98 484.294  11
   2   7   8 2026.23 549.099  17
   2  -7   8 2348.16 559.489  16
  -3   7  -8 1388.24 374.834  26
   3  -7   8 1317.70 337.317  15
  -3   7  -8 1349.63 413.620  24
   3   7   8 1201.27 308.287  12
   3  -7   8 936.793 282.763  11
   3   7   8 1120.74 357.332  17
   3  -7   8 2192.98 497.526  16
  -3   8   8 6104.40 618.092  26
  -3   8   8 5151.64 519.899  14
  -3  -8   8 6721.32 597.739  23
   3   8  -8 5274.82 552.991  10
  -2   8   8 750.119 358.009  26
   2   8  -8 364.460 231.757  25
  -2   8   8 416.176 272.613  14
  -2   8   8 535.950 258.408   8
  -2  -8   8 535.532 343.224  23
   2   8  -8 909.531 394.250  10
   1   8  -8 14918.4 925.877  25
   1   8  -8 15619.0 935.153  24
  -1   8   8 15231.3 958.013   8
  -1  -8   8 14706.3 922.378  23
   1   8  -8 14473.3 967.663  10
  -1   8   8 14285.7 937.558  26
   0   8  -8 133847. 2639.68  25
   0   8  -8 132645. 2796.67  24
   0   8   8 147561. 2726.02   8
   0   8   8 142616. 2979.54  13
   0  -8   8 125960. 2544.29  23
   0   8   8 139074. 2890.87  12
   0   8  -8 131496. 5782.02  20
   0   8   8 138686. 5165.26  19
   0  -8  -8 128226. 5420.51  18
   0   8  -8 116911. 2661.09   6
   0  -8   8 142307. 5570.98   1
   0  -8   8 128703. 2549.95   9
  -1   8  -8 43372.4 1409.69  25
  -1   8  -8 44841.8 1815.59  24
   1  -8   8 43843.1 1680.81  23
   1   8   8 45426.1 1593.43  13
   1   8   8 46371.5 1493.63   7
   1   8   8 47094.2 1696.51  12
  -1   8  -8 40132.5 1627.00   6
   1  -8   8 44549.4 1557.11  16
  -2   8  -8 190.408 254.262  26
   2  -8   8 79.8656 234.330  15
  -2   8  -8 495.822 403.221  24
   2   8   8 594.578 296.450   7
   2   8   8 297.832 269.628  12
   2  -8   8 368.047 255.464  11
   2   8   8 425.192 377.689  17
   2  -8   8-146.665 430.480  16
   3  -8   8 1986.39 341.448  15
  -3   8  -8 1108.17 324.280  26
  -3   8  -8 1335.33 391.370  24
   3   8   8 418.089 231.275  12
   3   8   8 381.871 285.476  17
   3  -8   8 2384.05 462.584  16
  -3   9   8 8645.32 584.026  14
  -3  -9   8 11066.6 634.896  23
   3   9  -8 9266.38 611.020  10
   3  -9  -8 7117.59 506.250  10
  -3   9   8 9873.75 696.595  26
   2   9  -8 4768.66 508.911  25
  -2   9   8 4076.99 492.499  14
  -2   9   8 4294.19 515.060   8
  -2  -9   8 5540.20 637.041  23
   2   9  -8 5938.38 679.701  10
  -2   9   8 4675.62 566.585  26
   1   9  -8 25027.8 1195.78  25
   1   9  -8 23445.0 1112.38  24
  -1   9   8 25071.3 1232.17   8
  -1  -9   8 22992.0 1130.25  23
   1   9  -8 23178.9 1221.83  10
  -1   9   8 22156.0 1117.63  26
   0   9  -8 20837.9 1103.68  25
   0   9  -8 21731.0 1179.40  24
   0   9   8 22785.5 1132.93   8
   0   9   8 23634.7 1305.46  13
   0  -9   8 19685.3 1047.21  23
   0   9   8 22145.7 1221.53  12
   0   9  -8 18514.0 1118.41   6
   0  -9   8 20435.0 1009.64   9
   1  -9   8 84786.7 1945.01  15
  -1   9  -8 86218.1 1999.30  25
  -1   9  -8 91262.3 2571.74  24
   1  -9   8 84441.9 2281.31  23
   1   9   8 84963.5 2269.14  13
   1   9   8 84048.5 1945.05   7
   1   9   8 89984.6 2399.01  12
  -1   9  -8 79984.4 2314.70   6
   1  -9   8 88284.4 2186.54  16
   2  -9   8 19963.2 995.649  15
  -2   9  -8 18362.6 954.647  26
  -2   9  -8 19611.6 1248.71  24
   2   9   8 20289.9 1095.65  12
   2   9   8 19553.0 1295.44  17
   2  -9   8 21552.3 1194.39  16
   3  -9   8 3123.16 333.359  15
  -3   9  -8 3312.20 345.634  26
  -3   9  -8 3537.74 421.485  24
   3   9   8 3682.58 379.359  12
  -3  10   8 8969.59 520.831  14
  -3 -10   8 10158.1 488.678  23
   3  10  -8 8814.96 537.790  13
   3  10  -8 9480.07 517.675  10
  -3  10   8 9209.18 591.253  26
   2  10  -8 47873.3 1340.46  25
  -2  10   8 50540.9 1486.92  14
  -2  10   8 51979.8 1573.38   8
  -2 -10   8 55862.5 1629.44  23
   2  10  -8 58475.2 1815.97  10
  -2  10   8 50039.7 1603.56  26
   1  10  -8 16735.6 996.903  25
  -1  10   8 16569.4 1040.10   8
  -1 -10   8 15759.4 899.737  23
   1  10  -8 14247.3 993.947  10
   0  10  -8 7962.14 732.892  25
   0  10  -8 8186.26 740.684  24
   0  10   8 7735.08 692.911   8
   0  10   8 7823.04 827.259  13
   0 -10   8 7429.56 648.280  23
   0  10   8 7848.96 774.384  12
   0  10  -8 7221.47 721.236   6
   1 -10   8 23583.8 1072.82  15
  -1  10  -8 23568.0 1063.62  25
  -1  10  -8 26238.5 1404.43  24
   1 -10   8 24470.9 1196.16  23
   1  10   8 27975.7 1339.60  13
   1  10   8 29124.2 1393.50  12
  -1  10  -8 22449.0 1250.00   6
   1 -10   8 25010.5 1181.17  16
   2 -10   8 4792.46 507.107  15
  -2  10  -8 5478.22 696.511  24
   2  10   8 5211.30 577.078  12
   2 -10   8 5987.78 638.739  16
  -3  10  -8 34924.1 1002.03  24
   3  10   8 38011.2 954.309  12
   3  11  -8-25.7946 116.260  13
   3  11  -8 367.410 178.765   6
   2  11  -8 1269.42 268.714  25
  -2  11   8 792.310 216.941  14
  -2  11   8 956.041 274.698   8
  -2 -11   8 1448.78 299.025  23
   2  11  -8 1389.17 339.786  13
  -2  11   8 1238.71 292.284  26
   1  11  -8 824.059 334.425  25
  -1 -11   8 631.117 274.346  23
  -1  11   8 653.543 310.330   8
   1  11  -8 225.102 196.986  13
   1  11  -8 311.568 338.556   6
   0 -11   8 178.640 213.459  15
   0  11  -8 75.3339 292.569  25
   0  11  -8 75.9677 261.176  24
   0 -11   8 139.515 242.190  23
   0  11   8 203.226 255.632   8
   0  11   8 46.1079 317.405  13
   0  11   8 16.0761 287.197  12
   0  11  -8 223.964 322.255   6
   1 -11   8 6450.33 568.381  15
  -1  11  -8 5812.24 534.532  25
  -1  11  -8 7052.62 732.870  24
   1  11   8 10436.9 841.348  13
   1  11   8 11529.2 883.073  12
  -1  11  -8 5554.93 659.673   6
   1 -11   8 6408.96 620.764  16
   2 -11   8 4571.28 477.285  15
  -2  11  -8 4820.59 589.900  24
   2  11   8 4990.03 530.666  12
   2 -11   8 6356.31 578.471  16
  -2  12   8 106673. 1925.36   8
   2  12  -8 102376. 1916.73  13
   1  12  -8-41.4479 264.970  25
  -1  12   8 195.682 303.866   8
   1  12  -8-5.58363 195.835  13
   1  12  -8-117.321 322.233   6
   0 -12   8 566.776 239.755  15
   0  12  -8 809.432 323.205  25
   0  12  -8 415.903 252.485  24
   0  12   8 504.009 267.077   8
   0  12   8 528.168 381.447  13
   0  12  -8 531.987 351.362   6
   1 -12   8 2717.14 386.849  15
  -1  12  -8 3089.17 389.475  25
  -1  12  -8 3261.16 499.532  24
   1  12   8 3309.53 492.857  13
   1  12   8 3814.02 539.181  12
   1 -12   8 3018.71 446.606  16
   2 -12   8 453.991 205.581  15
  -2  12  -8 568.700 275.323  24
   2  12   8 851.505 268.683  12
   2 -12   8 994.004 254.679  16
  -2  13   8 8008.27 466.033   8
   2  13  -8 7162.34 446.892  13
   2  13  -8 8557.32 573.226   6
   1  13  -8 15842.1 807.701  25
  -1  13   8 16615.3 890.861   8
   1  13  -8 16938.9 1000.66   6
   0 -13   8 26923.0 952.462  15
   0  13  -8 29719.7 1175.91  25
   0  13   8 26762.0 1069.06   8
   0  13   8 27303.7 1299.25  13
   0  13  -8 27860.3 1298.48   6
   1 -13   8 49346.6 1271.62  15
  -1  13  -8 47973.1 1209.51  25
  -1  13  -8 49202.6 1466.98  24
   1  13   8 46816.6 1468.14  13
  -2  13  -8 13632.2 647.093  24
   2  13   8 14179.4 618.915  12
   1  14  -8 4993.80 413.965  25
  -1  14   8 4908.78 448.800   8
   1  14  -8 5133.02 517.444   6
   0 -14   8 2212.41 284.416  15
   0  14  -8 2001.51 336.935  25
   0  14   8 1872.20 386.383  13
   0  14   8 1755.26 288.430   8
   0  14  -8 2079.15 389.981   6
   0 -14   8 2170.04 323.524  16
   1 -14   8 85.1009 153.449  15
  -1  14  -8-38.3774 161.472  24
   1  14   8 177.086 217.231  13
   1 -14   8 237.338 209.207  16
  -1  15   8 5520.03 361.569   8
   1  15  -8 5839.82 430.011   6
   0  15   8 6663.01 372.754   8
   0 -15   8 8830.63 458.202  16
   4   0  -9 194.777 208.508  10
   4   0  -9-11.7994 176.965  17
  -3   0   9 2572.23 415.400  26
  -3   0   9 2361.03 397.464  14
  -3   0   9 1698.62 469.739  23
   3   0  -9 1417.83 373.827  10
  -2   0   9 1152.36 403.713  26
  -2   0   9 1407.66 484.270  14
  -2   0   9-57.5949 276.831   8
  -2   0   9 755.830 412.749  23
  -2   0   9 1845.85 807.484   3
   2   0  -9 1281.29 510.882  10
  -1   0   9 607.557 655.274   3
   1   0  -9 1761.46 864.689  18
   0   0   9-223.854 466.815   5
   0   0   9 108.414 329.418  22
   0   0  -9 1600.84 819.338  20
   0   0   9 1759.23 706.657   3
   0   0  -9 1083.09 844.940  18
   1   0   9-1.71740 559.134   5
   1   0   9-505.850 623.882  22
  -1   0  -9 417.988 665.070  20
   2   0   9 556.455 362.447   7
   2   0   9 170.017 392.006  11
   2   0   9 384.511 315.762  16
  -3   0  -9 1072.51 499.761  26
   3   0   9 1761.11 596.826  11
   4   0   9 292.943 135.708  12
  -4  -1   9-139.050 148.627  23
   4   1  -9 5.53311 189.056  10
   4   1  -9 229.705 162.032  17
   4  -1  -9-130.848 205.077  10
  -3  -1   9 10662.3 754.769  14
  -3   1   9 5923.23 595.557  14
  -3  -1   9 7877.53 856.379  23
   3   1  -9 10247.2 840.644  10
   3  -1  -9 5975.51 631.039  10
  -3   1   9 5087.83 568.749  26
  -2  -1   9 153730. 2660.83   8
  -2   1   9 157871. 2667.61   8
  -2  -1   9 166054. 3010.57  14
  -2   1   9 178522. 3086.17  14
  -2  -1   9 130528. 2975.49  23
  -2  -1   9 169261. 6229.57   3
  -2   1   9 172977. 6242.89   3
   2  -1  -9 110233. 6212.77  18
   2   1  -9 170587. 3130.08  10
   2  -1  -9 182281. 3105.19  10
  -2  -1   9 153523. 2878.59  26
  -2   1   9 160234. 3131.50  26
  -1  -1   9 45753.0 2908.21   3
  -1   1   9 42361.6 2834.01   3
   1  -1  -9 37008.7 3392.19  18
   1   1  -9 39359.7 3148.30  18
   0  -1   9 31112.1 2221.47   5
   0   1   9 33536.7 2092.33  22
   0  -1   9 32854.2 2082.06  22
   0  -1   9 36264.6 2322.03   3
   0   1   9 35194.1 2428.15   3
   0   1  -9 34516.8 2618.17  20
   0   1  -9 36074.0 2850.81  18
   0  -1  -9 38699.2 3144.50  18
   0   1   9 33134.0 2175.15   5
   1   1   9 10949.8 1479.74  22
   1  -1   9 10841.2 1518.21  22
  -1  -1  -9 10852.1 1516.78  20
  -1   1  -9 9949.72 1573.81  20
   1   1   9 11073.7 1585.89   5
   1  -1   9 10936.3 1591.93   5
   2   1   9 7546.61 830.961   7
   2   1   9 16261.5 1109.58  11
   2  -1   9 10421.7 1005.56  11
   2   1   9 15591.0 897.257  16
   2  -1   9 16259.8 995.188  16
  -3  -1  -9 37298.4 1683.01  26
  -3   1  -9 43720.7 1920.21  26
   3   1   9 50519.3 1772.97  11
   3  -1   9 31517.0 1550.81  11
   4   1   9 6639.10 369.628  12
   4  -1   9 6152.14 349.764  12
   4   2  -9 6407.21 447.461  10
   4  -2  -9 6411.24 458.583  10
  -3   2   9 13839.9 868.955  14
  -3  -2   9 10910.4 972.176  23
   3   2  -9 13432.5 954.919  10
   3  -2  -9 14036.2 907.996  10
  -3   2   9 13917.1 923.894  26
  -2   2   9 70490.1 2135.25  26
   2   2  -9 67478.0 1820.69  25
  -2   2   9 68850.8 1766.35   8
  -2  -2   9 70568.4 1979.26  14
  -2   2   9 76419.7 2040.90  14
  -2  -2   9 60420.9 2111.92  23
   2   2  -9 76955.5 2171.38  10
   2  -2  -9 79613.7 2059.90  10
   1   2  -9 774.667 510.300   2
  -1  -2   9 2530.84 746.608   3
  -1   2   9 1519.57 641.192   3
   1  -2  -9 1493.10 827.528  18
   1   2  -9 3319.50 942.408  18
   0   2   9 11679.4 1269.24  22
   0  -2   9 11027.0 1253.93  22
   0  -2   9 13332.5 1364.50   3
   0   2   9 12271.6 1505.39   3
   0   2  -9 11456.1 1616.92  20
   0   2  -9 13385.6 1691.55  18
   0  -2  -9 13819.7 1981.19  18
   1  -2   9 64031.2 3761.16   5
   1   2   9 67873.5 3571.18  22
   1  -2   9 67613.9 3708.93  22
   1   2   9 66352.8 1942.58   7
  -1  -2  -9 76092.1 3783.26  20
  -1   2  -9 67219.4 4126.37  20
   1   2   9 68153.7 3651.22   5
   2   2   9 93442.8 2646.37   7
   2   2   9 120843. 2569.65  12
   2   2   9 135363. 2861.39  11
   2  -2   9 80991.7 2605.89  11
   2  -2   9 130231. 2748.51  16
  -3  -2  -9 7887.93 766.565  26
  -3   2  -9 7835.57 884.726  26
   3   2   9 8427.53 714.328  12
   3   2   9 8290.29 724.747  11
  -4  -3   9 7064.01 413.841  23
   4   3  -9 5552.76 390.113  10
   4  -3  -9 6391.26 427.969  10
  -3   3   9 3132.85 473.832  14
  -3  -3   9 4118.06 657.920  23
   3   3  -9 3408.76 570.299  10
   3  -3  -9 3549.78 499.677  10
  -3   3   9 3790.36 555.387  26
  -2   3   9 3816.56 555.069  26
  -2  -3   9 427.619 294.603  14
  -2   3   9 3088.86 423.863   8
   2   3  -9 279.084 253.544  25
  -2   3   9 3955.41 514.974  14
  -2  -3   9 587.677 398.406  23
   2   3  -9 642.882 361.755  10
   2  -3  -9 2822.46 429.612  10
  -1  -3   9 74920.1 1984.98   8
   1   3  -9 87141.2 2053.92  25
  -1   3   9 77003.0 1860.78   8
  -1  -3   9 78107.2 1945.43  23
  -1  -3   9 80787.1 3749.30   3
  -1   3   9 76698.9 3882.72   3
   1  -3  -9 67286.2 4668.33  18
   1   3  -9 61535.2 3816.19   2
  -1   3   9 72831.6 1953.40  26
   0  -3   9 65640.3 3293.06   1
   0   3   9 61335.2 2913.73  22
   0   3   9 62511.1 3445.96   3
   0   3  -9 59804.4 3667.90  20
   0   3  -9 60912.3 3362.96  18
   0  -3  -9 62542.2 4127.79  18
   1   3   9 3063.12 944.082   5
   1  -3   9 2094.52 906.042   5
  -1   3  -9 3032.51 458.411  24
   1  -3   9 3293.37 489.672  23
   1   3   9 2598.12 802.793  22
   1  -3   9 2286.45 860.221  22
   1   3   9 3465.12 515.047   7
  -1   3  -9 2645.00 968.905  20
   1  -3   9 3641.37 432.472  16
   1  -3   9 3920.52 529.982   9
   2   3   9 159.501 372.791   7
   2   3   9 287.595 256.615  12
   2   3   9 344.492 296.255  11
   2  -3   9 246.147 443.817  11
   2  -3   9 136.172 317.340  16
  -3   3  -9 797.835 450.432  26
   3   3   9 659.930 303.650  12
   3   3   9 810.972 311.302  11
   3  -3   9 1015.47 476.139  11
   4   4  -9 11885.7 493.868  10
  -3   4   9 16389.0 934.152  14
  -3  -4   9 18450.4 1176.76  23
   3   4  -9 17152.0 1090.81  10
   3  -4  -9 16664.4 929.991  10
  -3   4   9 16525.3 1035.00  26
  -2   4   9 23669.6 1313.51  26
   2   4  -9 15469.7 886.632  25
  -2   4   9 22179.0 1039.59   8
  -2   4   9 25403.3 1225.49  14
  -2  -4   9 17069.6 1187.54  23
   2   4  -9 16660.9 1116.11  10
   2  -4  -9 24670.8 1136.73  10
  -1   4   9 2440.32 472.430  26
   1   4  -9 1263.41 330.752  25
  -1   4   9 2559.87 363.401  14
  -1   4   9 2171.19 385.963   8
  -1  -4   9 1537.91 383.983  23
  -1  -4   9 1214.39 568.470   3
  -1   4   9 2338.94 890.672   3
   1  -4  -9 2391.33 997.078  18
   1   4  -9 1568.26 348.915  10
   0  -4   9 12818.7 1524.35   1
   0   4   9 12484.5 1395.78  22
   0   4   9 14502.9 1814.84   3
   0   4  -9 11508.4 1730.72  20
   0  -4  -9 12342.2 1923.61  18
  -1   4  -9 49163.2 1729.29  24
   1  -4   9 51974.2 1784.12  23
   1   4   9 50208.3 3152.24  22
   1   4   9 48482.8 1483.82  12
   1   4   9 54291.5 1775.41   7
  -1   4  -9 47038.8 3609.11  20
   1  -4   9 50276.8 2877.07   1
   1   4   9 46280.3 2959.45   5
   1  -4   9 50925.9 1543.01  16
   1  -4   9 53216.6 1801.66   9
  -2   4  -9 14573.7 1096.85  24
   2   4   9 15208.9 1102.16   7
   2   4   9 16152.5 981.031  12
   2  -4   9 16366.0 1220.24  11
   2  -4   9 17052.2 1095.98  16
  -3   4  -9 12257.2 988.982  26
   3   4   9 11801.9 785.660  12
   3  -4   9 12355.6 943.342  11
   3  -4   9 12617.2 955.960  16
  -3   5   9 611.116 378.299  26
  -3   5   9 382.214 264.998  14
  -3  -5   9 677.825 405.695  23
   3   5  -9 534.648 387.305  10
   3  -5  -9-341.803 329.451  10
  -2   5   9 78563.1 2351.15  26
   2   5  -9 71944.2 1859.05  25
  -2   5   9 71170.1 1865.91   8
  -2   5   9 83472.6 2172.51  14
  -2  -5   9 81584.8 2467.11  23
   2   5  -9 80509.9 2365.37  10
  -1  -5   9 156931. 3006.54   9
   1   5  -9 172132. 2983.14  25
  -1   5   9 156524. 2464.54  14
  -1   5   9 155161. 2824.78   8
  -1  -5   9 160718. 2910.08  23
  -1  -5   9 163702. 5287.75   3
  -1   5   9 146133. 5509.47   3
   1  -5  -9 158016. 7063.92  18
   1   5  -9 157255. 2820.79  10
   1   5  -9 136980. 6373.55   2
  -1   5   9 156615. 2996.47  26
   0  -5   9-34.9317 253.687   9
   0   5  -9-55.7163 256.103  25
   0   5   9 248.524 251.736  13
   0  -5   9 98.3741 243.653  23
   0   5   9-525.273 325.793   8
   0   5   9 326.497 346.184  22
   0   5  -9-493.047 768.809  20
   0   5   9 66.1189 603.976   3
   0  -5  -9 1626.15 902.242  18
   0  -5   9 241.669 444.570   1
  -1   5  -9 20338.9 1169.09  24
   1  -5   9 20934.0 1166.64  23
   1   5   9 18998.8 2004.56  22
   1   5   9 20107.4 1034.72  12
   1   5   9 22907.6 1177.84   7
  -1   5  -9 18948.8 2365.24  20
  -1  -5  -9 19066.0 2348.99  18
   1  -5   9 20113.8 1958.58   1
   1   5   9 17547.7 1869.50   5
   1  -5   9 21199.9 1049.46  16
   1  -5   9 21946.9 1196.35   9
  -2   5  -9 9326.87 910.546  24
   2   5   9 10592.5 895.144   7
   2   5   9 10131.1 799.031  12
   2  -5   9 10258.6 951.602  11
   2   5   9 9436.65 830.997  17
   2  -5   9 10594.2 895.522  16
  -3   5  -9 9604.27 829.721  26
   3   5   9 9094.56 674.160  12
   3  -5   9 10439.7 798.787  11
   3  -5   9 11165.5 870.195  16
  -3   6   9 364.938 353.065  26
  -3   6   9 159.707 252.465  14
  -3  -6   9 320.448 345.202  23
   3   6  -9 231.723 327.759  10
   3  -6  -9 76.8107 249.269  10
  -2   6   9 20173.5 1237.58  26
  -2  -6   9 18446.8 1030.61   9
   2   6  -9 18004.1 949.612  25
  -2   6   9 18201.8 975.312   8
  -2   6   9 21132.1 1122.29  14
  -2  -6   9 20251.1 1250.52  23
   2   6  -9 20180.5 1227.58  10
  -1   6   9 382.899 309.838  26
  -1  -6   9 494.557 248.368   9
   1   6  -9 118.064 276.923  25
   1   6  -9-775.208 696.548   2
  -1  -6   9-77.4251 277.132  23
  -1   6   9 606.940 320.415   8
  -1   6   9 1509.88 684.951   3
   1  -6  -9 29.8762 600.866  18
   1   6  -9 566.983 325.938  10
   0   6  -9 4179.40 501.421  25
   0   6  -9 4325.21 558.621  24
   0   6   9 4664.32 573.900  13
   0  -6   9 4239.94 497.238  23
   0   6   9 3577.75 410.622   8
   0   6   9 3127.09 812.731  22
   0   6   9 4099.05 487.619  12
   0   6   9 4377.66 454.323   7
   0  -6   9 3891.77 947.086   1
   0   6  -9 3885.26 1107.92  20
   0   6   9 3106.42 762.835  19
   0   6  -9 2941.36 407.466  10
   0   6   9 3757.57 1046.50   3
   0  -6  -9 4109.94 1193.43  18
   0  -6   9 4161.91 513.947   9
   1   6   9 1351.97 680.398   5
  -1   6  -9 4899.30 644.843  24
   1  -6   9 4146.18 617.571  23
   1   6   9 4254.20 1023.44  22
   1   6   9 5367.15 628.997  12
   1   6   9 4489.93 608.157   7
  -1   6  -9 4787.11 1194.68  20
  -1  -6  -9 5408.40 1312.12  18
   1  -6   9 2164.60 792.073   1
   1  -6   9 5192.62 614.594   9
   1  -6   9 4897.85 580.582  16
  -2   6  -9 35955.9 1698.35  24
   2   6   9 38504.6 1597.01   7
   2   6   9 35640.0 1447.65  12
   2  -6   9 39531.5 1653.79  11
   2   6   9 35143.3 1602.04  17
   2  -6   9 39238.7 1676.21  16
  -3   6  -9 1875.58 420.854  26
   3   6   9 2232.06 372.389  12
   3  -6   9 2246.90 384.412  11
   3   6   9 2162.11 377.001  17
   3  -6   9 2464.12 463.115  16
  -3   7   9 9676.37 673.202  14
  -3  -7   9 11598.3 776.715  23
   3   7  -9 9577.81 698.127  10
   3  -7  -9 8644.03 614.237  10
  -3   7   9 11207.4 810.880  26
  -2   7   9 1129.99 392.213  26
   2   7  -9 1345.82 346.944  25
  -2   7   9 1276.32 349.489  14
  -2   7   9 862.886 300.765   8
  -2  -7   9 1408.75 454.800  23
   2   7  -9 1341.84 484.367  10
   1   7  -9 22000.0 1119.22  25
  -1   7   9 19466.1 1089.38   8
  -1  -7   9 19243.9 1058.96  23
   1   7  -9 17847.6 1044.56  10
  -1  -7   9 19717.0 1047.02   9
  -1   7   9 19601.5 1107.97  26
   0   7  -9 39898.4 1467.48  25
   0   7   9 42867.2 1476.03   8
   0   7  -9 41618.3 1611.85  24
   0   7   9 41950.2 1614.32  13
   0  -7   9 38388.9 1449.29  23
   0   7   9 36058.1 2586.83  22
   0   7   9 38365.3 1478.91  12
   0   7   9 40112.7 1325.20   7
   0   7  -9 36593.1 3152.60  20
   0   7   9 37755.7 2625.94  19
   0  -7  -9 38900.9 3281.78  18
   0   7  -9 36478.7 1393.98   6
   0  -7   9 39594.1 1488.35   9
   0  -7   9 43056.0 3045.41   1
  -1   7  -9 25793.6 1378.60  24
   1  -7   9 26852.7 1365.36  23
   1   7   9 26687.5 1265.86  12
   1   7   9 27953.4 1264.89   7
   1  -7   9 26212.8 1322.38   9
   1  -7   9 26794.5 1217.45  16
  -2   7  -9 39959.2 1593.69  26
  -2   7  -9 43224.8 1838.72  24
   2   7   9 45645.5 1630.67   7
   2   7   9 42948.5 1566.25  12
   2  -7   9 41863.8 1555.07  11
   2   7   9 40985.3 1740.05  17
   2  -7   9 46419.3 1755.90  16
  -3   7  -9 1510.92 336.086  26
  -3   7  -9 1904.46 333.593  24
   3   7   9 1245.66 290.082  12
   3  -7   9 1404.45 274.968  11
   3  -7   9 2295.42 413.068  16
  -3   8   9 37552.0 1169.54  14
  -3  -8   9 42584.8 1259.61  23
   3   8  -9 36764.5 1197.44  10
  -3   8   9 40448.8 1369.89  26
   2   8  -9 18382.3 918.613  25
  -2   8   9 20960.6 1049.03  14
  -2   8   9 18600.0 982.239   8
  -2  -8   9 21969.2 1184.56  23
   2   8  -9 23058.4 1236.69  10
  -2   8   9 20046.9 1158.26  26
   1   8  -9 3981.21 562.792  25
  -1   8   9 5210.45 631.330  26
   1   8  -9 4228.86 566.391  24
  -1  -8   9 4246.60 539.864  23
   1   8  -9 4376.02 583.952  10
  -1  -8   9 4518.41 520.078   9
   0   8  -9 18587.5 1038.68  25
   0   8   9 19929.7 1044.16   8
   0   8  -9 19205.2 1129.87  24
   0   8   9 20019.9 1188.84  13
   0  -8   9 17551.8 996.515  23
   0   8   9 19138.3 1102.57  12
   0   8  -9 16573.6 993.870   6
   0  -8   9 17877.4 1008.68   9
  -1   8  -9 65100.3 2180.84  24
   1   8   9 62024.6 1845.60  13
   1  -8   9 63698.7 2031.58  23
   1   8   9 67444.2 1871.60   7
   1   8   9 62251.2 1957.24  12
   1  -8   9 63474.0 1800.72  11
   1  -8   9 64545.7 1866.80  16
  -2   8  -9 30503.4 1287.90  26
  -2   8  -9 34477.2 1599.55  24
   2   8   9 32253.6 1312.57   7
   2   8   9 31814.4 1380.26  12
   2  -8   9 31070.0 1215.25  11
  -3   8  -9 8983.19 563.786  26
  -3   8  -9 9456.01 572.562  24
   3   8   9 10804.6 604.784  12
  -3   9   9 7186.54 475.258  14
  -3  -9   9 8568.84 501.581  23
   3   9  -9 7210.45 488.783  10
  -3   9   9 8512.14 591.181  26
   2   9  -9 61892.0 1587.22  25
  -2   9   9 63758.1 1913.31  26
  -2   9   9 67029.8 1714.38  14
  -2   9   9 65016.1 1760.09   8
  -2  -9   9 71715.7 1929.74  23
   2   9  -9 73078.4 2084.28  10
   1   9  -9 4366.14 564.910  25
  -1   9   9 4059.27 554.610   8
   1   9  -9 4517.28 549.228  24
  -1  -9   9 4214.42 545.282  23
   1   9  -9 3902.19 553.626  10
   0   9  -9 12064.0 874.495  25
   0   9  -9 13614.2 968.349  24
   0   9   9 13953.5 904.785   8
   0   9   9 14295.9 1035.88  13
   0  -9   9 12058.2 829.806  23
   0   9   9 13384.3 957.061  12
   0   9  -9 11257.5 863.905   6
   0  -9   9 12414.2 817.425   9
  -1   9  -9 9788.20 700.439  25
  -1   9  -9 12428.6 987.116  24
   1   9   9 11837.9 842.742  13
   1  -9   9 12192.5 909.021  23
   1   9   9 11634.3 746.886   7
   1   9   9 11699.2 893.535  12
   1  -9   9 11836.9 858.192  16
  -2   9  -9 14195.3 1015.07  24
   2   9   9 14691.0 904.658  12
   2  -9   9 16178.3 992.221  16
  -3   9  -9 19856.1 647.625  26
  -3   9  -9 19137.1 687.293  24
   3   9   9 20499.1 726.194  12
  -3  10   9 11081.3 488.393  14
   3  10  -9 10396.8 497.148  13
   3  10  -9 12189.2 616.031   6
   2  10  -9 40.5544 239.319  25
  -2  10   9-407.533 238.088  14
  -2  10   9-207.334 247.684   8
  -2 -10   9 503.956 284.456  23
   2  10  -9 487.684 340.490  10
  -2  10   9 80.5131 243.844  26
   1  10  -9 557.095 304.463  25
   1  10  -9 339.497 221.889  24
  -1 -10   9 233.572 256.483  23
  -1  10   9 618.062 330.964   8
   1  10  -9 509.235 337.686   6
   0  10  -9 2466.35 463.926  25
   0  10  -9 2207.98 441.679  24
   0 -10   9 1868.23 404.869  23
   0  10   9 2015.96 395.567   8
   0  10   9 2057.69 488.704  13
   0  10   9 1726.02 431.057  12
   0  10  -9 1857.82 413.144   6
  -1  10  -9 16625.7 857.813  25
  -1  10  -9 19136.5 1177.79  24
   1  10   9 17651.2 1020.60  13
   1  10   9 16493.0 798.933   7
   1  10   9 19295.6 1124.73  12
   1 -10   9 19025.1 1009.10  16
  -2  10  -9 1149.23 400.185  24
   2  10   9 1387.40 358.359  12
   2 -10   9 1832.36 385.105  16
   2  11  -9 17944.7 707.390  25
  -2  11   9 20285.7 879.198   8
  -2 -11   9 20822.8 828.028  23
   2  11  -9 20566.3 891.305  13
   1  11  -9 4067.69 506.735  25
  -1  11   9 4793.93 560.694   8
  -1 -11   9 4208.08 468.082  23
   1  11  -9 3588.53 565.415   6
   0  11  -9 148013. 2761.23  25
   0  11  -9 142293. 2820.76  24
   0  11   9 143151. 2663.00   8
   0  11   9 149449. 3190.68  13
   0 -11   9 128866. 2459.56  23
   0  11  -9 127074. 2794.90   6
  -1  11  -9 336.799 229.967  25
  -1  11  -9 318.989 319.501  24
   1  11   9 382.890 274.805  13
   1  11   9 308.054 296.919  12
   1 -11   9 284.122 275.606  16
  -2  11  -9 3077.78 435.912  24
   2  11   9 3956.33 455.218  12
   2 -11   9 3831.28 419.349  16
   2  12  -9 5819.81 346.018  25
  -2  12   9 6996.26 471.014   8
   2  12  -9 7070.18 453.214  13
   2  12  -9 7909.48 592.348   6
   1  12  -9 4609.00 492.888  25
  -1  12   9 3879.31 489.458   8
  -1 -12   9 3820.42 393.468  23
   1  12  -9 4123.21 547.391   6
   0  12  -9 4188.53 509.274  25
   0  12  -9 3782.32 456.406  24
   0  12   9 3323.31 439.682   8
   0  12   9 3821.30 567.014  13
   0 -12   9 3743.93 421.237  23
   0  12  -9 3793.60 531.223   6
  -1  12  -9 21615.5 821.352  25
  -1  12  -9 23799.3 1107.99  24
   1  12   9 23300.2 1039.54  13
   1  12   9 23517.2 1107.06  12
   1 -12   9 25573.2 1027.74  16
  -2  12  -9 3489.46 384.216  24
   2  12   9 3426.21 356.296  12
   2 -12   9 4020.20 342.295  16
   2  13  -9 747.943 199.173   6
   1  13  -9 3588.18 392.962  25
  -1  13   9 3314.49 399.829   8
   1  13  -9 3449.78 456.029   6
   0  13  -9 33461.7 1143.41  25
   0  13  -9 30596.3 1218.71   6
  -1  13  -9 248.821 210.201  24
   1  13   9 850.924 253.544  13
   1 -13   9 405.105 244.969  16
   1  14  -9 921.953 209.521  25
  -1  14   9 816.335 209.705   8
   1  14  -9 951.316 252.614   6
   0  14  -9 14286.4 659.360  25
   0  14  -9 13531.5 712.267   6
   0 -14   9 14972.1 645.322  16
  -1  14  -9 17895.3 608.874  24
   1 -14   9 24889.9 726.652  16
  -3   0  10 2756.10 463.468  14
  -3   0  10 2848.72 447.174  23
   3   0 -10 3122.12 555.778  10
  -2   0  10 23177.6 1209.13  14
  -2   0  10 25289.6 1229.61  23
   2   0 -10 23964.3 1187.85  10
  -2   0  10 21620.6 1180.12  26
  -1   0  10 7215.05 665.017   8
  -1   0  10 7059.92 655.913  14
  -1   0  10 7806.48 1322.25   3
   1   0 -10 7705.82 1551.50  18
   0   0  10 283013. 6915.04   3
   0   0 -10 306945. 8958.59  18
   1   0  10 65940.4 3655.47  22
  -1   0 -10 63948.8 3967.34  20
   1   0  10 70105.6 4014.42   5
   1   0  10 68450.6 1963.41   9
   2   0  10 9101.16 843.118   7
   2   0  10 9033.69 889.926  11
   2   0  10 9929.14 747.283  16
  -3   0 -10 40455.0 1705.00  26
   3   0  10 40549.6 1328.97  12
  -3   1  10 47413.4 1517.01  14
  -3  -1  10 45320.3 1612.99  23
   3   1 -10 47542.4 1643.40  10
   3  -1 -10 48692.9 1592.76  10
  -2  -1  10 7267.55 657.440   8
  -2   1  10 7554.16 660.665   8
  -2  -1  10 10180.2 821.651  14
  -2   1  10 10033.2 837.279  14
  -2  -1  10 10416.2 852.614  23
   2   1 -10 10696.8 855.203  10
   2  -1 -10 10009.9 793.888  10
  -2   1  10 9940.59 849.531  26
  -1  -1  10 2063.78 419.498  14
  -1   1  10 2387.80 399.850  14
  -1  -1  10 1575.96 381.832   8
  -1   1  10 1874.32 388.059   8
  -1  -1  10 2654.42 380.627  23
  -1  -1  10 2745.49 837.013   3
  -1   1  10 2907.89 805.970   3
   1  -1 -10 1632.16 895.762  18
   1   1 -10 2790.96 740.684  18
   0  -1  10 1085.64 334.895   9
   0   1  10 9108.52 802.485   8
   0  -1  10 130.643 259.084   8
   0   1  10 6409.19 1583.40   3
   0  -1  10 1099.37 648.857   3
   0  -1 -10 6004.05 1938.56  18
   0   1 -10 1221.77 691.752  18
   1  -1  10 41148.4 1463.56  23
   1   1  10 38580.3 2824.90  22
   1  -1  10 41579.3 2971.96  22
  -1   1 -10 38381.6 3138.97  20
   1   1  10 40171.6 2966.57   5
   1  -1  10 43831.4 1629.30   9
   1  -1  10 37992.9 2992.70   5
   2   1  10 2308.75 404.065  12
   2  -1  10 1967.63 428.167   7
   2   1  10 1662.75 507.395   7
   2   1  10 2755.02 542.143  11
   2  -1  10 1672.45 519.078  11
   2  -1  10 1953.53 429.605  16
  -3  -1 -10 3665.83 581.906  26
  -3   1 -10 2867.55 542.658  26
   3   1  10 4182.24 509.158  12
   3   1  10 3913.69 571.775  11
   3  -1  10 2755.01 536.819  11
  -3   2  10 10685.7 762.120  14
  -3  -2  10 11009.1 852.428  23
   3   2 -10 9923.83 812.233  10
   3  -2 -10 9983.38 747.109  10
  -3   2  10 10208.5 764.382  26
  -2   2  10 28282.5 1204.75   8
   2   2 -10 23296.6 1127.10  25
  -2  -2  10 23799.0 1226.72  14
  -2   2  10 30587.9 1387.98  14
  -2  -2  10 26864.0 1358.52  23
   2   2 -10 25262.9 1298.39  10
   2  -2 -10 30158.7 1282.14  10
  -2   2  10 27973.8 1409.09  26
  -1  -2  10 4283.63 591.151   8
  -1   2  10 4869.79 562.726   8
  -1   2  10 5185.35 525.129  14
  -1  -2  10 5858.46 573.197  23
  -1  -2  10 5605.43 1068.43   3
  -1   2  10 5300.35 1160.11   3
   1  -2 -10 6222.66 1540.93  18
   0  -2  10 99018.7 2224.33   8
   0   2  10 95808.6 2076.57   8
   0  -2  10 89804.7 1991.22  23
   0   2  10 85481.9 4103.29   3
   0   2 -10 90693.3 4406.36  20
   0   2 -10 86138.6 4425.83  18
   0  -2 -10 98559.6 5314.52  18
   0  -2  10 93892.3 2247.83   9
   1   2  10 3441.23 957.771   5
   1  -2  10 4480.71 1189.63   5
  -1   2 -10 4334.78 547.233  24
   1  -2  10 5271.85 599.753  23
   1   2  10 4691.13 1110.14  22
   1  -2  10 4212.09 1105.83  22
   1   2  10 4749.60 640.537   7
  -1   2 -10 4852.81 1295.10  20
   1  -2  10 5728.14 557.955  16
   1  -2  10 6064.01 648.263   9
   2   2  10 15412.2 929.397  12
   2   2  10 16252.3 1032.49  11
   2  -2  10 15171.1 1169.32  11
   2  -2  10 15656.8 987.017  16
  -3  -2 -10 6130.08 655.032  26
  -3   2 -10 7593.04 787.264  26
   3   2  10 7209.53 590.418  12
   3   2  10 7383.62 618.198  11
   3  -2  10 7060.07 728.381  11
  -3   3  10 67117.2 1793.86  14
  -3  -3  10 65048.7 1940.32  23
   3   3 -10 60685.9 1853.60  10
   3  -3 -10 66401.7 1749.33  10
  -3   3  10 62249.1 1854.65  26
   2   3 -10 48288.1 1613.16  25
  -2   3  10 49251.6 1575.97   8
  -2   3  10 54427.1 1783.74  14
  -2  -3  10 53591.2 1931.17  23
   2   3 -10 47872.6 1825.66  10
   2  -3 -10 54670.7 1652.39  10
  -2   3  10 49938.0 1896.20  26
   1   3 -10 15736.6 982.705  25
  -1   3  10 13658.3 795.199  14
  -1   3  10 12796.3 864.275   8
  -1  -3  10 13463.7 842.250  23
  -1  -3  10 14310.2 1723.64   3
  -1   3  10 15501.2 1864.94   3
   1  -3 -10 12690.2 2265.03  18
   1   3 -10 11048.8 749.471  10
  -1   3  10 12999.9 902.155  26
   0  -3  10 149.250 234.854   9
   0   3 -10 282.100 276.841  25
   0   3  10-7.26579 226.912   8
   0  -3  10 64.1932 217.286  23
   0   3 -10 158.112 537.175  20
   0   3  10-123.860 485.567   3
   0  -3 -10 1421.46 897.837  18
  -1   3 -10 45459.8 1677.81  24
   1  -3  10 45132.8 1658.84  23
   1   3  10 44063.8 2981.39  22
   1  -3  10 41052.9 3028.39  22
   1   3  10 46315.0 1754.48   7
  -1   3 -10 43729.0 3476.67  20
   1   3  10 41278.4 2895.72   5
   1  -3  10 45320.5 1475.75  16
   1  -3  10 48193.4 1753.44   9
   1  -3  10 42403.6 3273.82   5
   2   3  10 37632.1 1699.15   7
   2   3  10 40363.2 1514.75  12
   2   3  10 43564.0 1519.57  11
   2  -3  10 42615.8 1890.74  11
   2  -3  10 41625.5 1584.51  16
  -3   3 -10 16348.6 1041.84  26
   3   3  10 14295.8 800.023  12
   3  -3  10 16191.1 1010.43  11
  -3   4  10 9812.09 725.373  14
  -3  -4  10 9413.50 773.212  23
   3   4 -10 9243.77 755.021  10
   3  -4 -10 8826.34 650.139  10
  -3   4  10 9889.49 802.577  26
  -2   4  10 236.086 352.586  26
   2   4 -10 176.661 276.589  25
  -2   4  10 165.546 269.351  14
  -2   4  10 128.007 263.967   8
  -2  -4  10 347.059 385.820  23
   2   4 -10 145.985 332.129  10
  -1  -4  10 253.022 281.521   9
   1   4 -10 1556.03 409.064  25
  -1   4  10 634.077 247.352  14
  -1   4  10 150.155 240.016   8
  -1  -4  10 576.683 266.579  23
  -1  -4  10 1332.97 584.370   3
  -1   4  10 807.617 542.410   3
   1  -4 -10 30.8112 832.390  18
   1   4 -10 700.911 325.271  10
  -1   4  10 1131.26 366.078  26
   0   4 -10 76265.1 1983.64  25
   0   4  10 76093.6 1911.42   8
   0  -4  10 73289.7 1918.43  23
   0   4  10 70112.2 4023.61   3
   0  -4 -10 68700.7 4598.93  18
   0  -4  10 71908.5 2019.81   9
   1  -4  10 109839. 5245.78   5
  -1   4 -10 119079. 2755.20  24
   1  -4  10 126350. 2835.02  23
   1   4  10 119492. 4884.20  22
   1  -4  10 113553. 5098.77  22
   1   4  10 120203. 2368.13  12
   1   4  10 132508. 2877.72   7
  -1   4 -10 119558. 5768.63  20
  -1  -4 -10 124465. 6106.99  18
   1   4  10 115106. 4657.63   5
   1  -4  10 124606. 2454.00  16
   1  -4  10 129503. 2895.63   9
  -2   4 -10 9017.34 855.322  24
   2   4  10 9542.83 873.063   7
   2   4  10 8882.51 746.239  12
   2  -4  10 9853.93 966.282  11
   2  -4  10 9916.11 827.073  16
  -3   4 -10 1371.67 410.891  26
   3   4  10 1043.32 299.015  12
   3  -4  10 1871.99 422.200  11
  -3   5  10 400.193 316.878  26
  -3   5  10 211.418 280.655  14
  -3  -5  10 294.504 297.692  23
   3   5 -10 379.632 335.371  10
   3  -5 -10-41.0043 251.946  10
  -2   5  10 212.534 351.782  26
  -2  -5  10-25.9138 260.152   9
   2   5 -10 62.8724 259.047  25
  -2   5  10 355.045 292.060  14
  -2   5  10 102.136 246.766   8
  -2  -5  10 562.724 348.894  23
   2   5 -10 24.9988 349.479  10
  -1  -5  10 13719.2 955.332   9
   1   5 -10 15687.8 974.784  25
  -1   5  10 13951.3 781.023  14
  -1   5  10 13468.9 903.673   8
  -1  -5  10 14105.7 903.809  23
   1   5 -10 13333.7 864.777  10
  -1   5  10 14522.0 990.981  26
   0  -5  10-17.2404 251.636   9
   0   5 -10 208.538 300.574  25
   0   5 -10 127.077 283.069  24
   0   5  10-177.916 264.241   8
   0  -5  10-22.4285 260.145  23
   0  -5  10 932.354 507.579   1
   0   5 -10 724.392 621.930  20
   0   5  10 99.1513 533.721   3
   0  -5 -10 1064.07 791.279  18
   1  -5  10 46.4455 250.796   9
  -1   5 -10 143.148 319.888  24
   1  -5  10 225.876 338.835  23
   1   5  10 786.552 295.088  12
   1   5  10-213.270 271.904   7
   1  -5  10 74.1539 275.341  16
  -2   5 -10 3689.58 589.993  24
   2   5  10 3996.36 637.428   7
   2   5  10 3939.40 531.838  12
   2  -5  10 3887.51 636.503  11
   2  -5  10 3935.13 560.023  16
  -3   5 -10 14286.9 880.172  26
   3   5  10 13432.0 729.641  12
   3  -5  10 14167.7 810.230  11
  -3   6  10 1422.46 378.599  26
  -3   6  10 853.838 281.644  14
  -3  -6  10 951.936 323.819  23
   3   6 -10 629.801 320.485  10
   3  -6 -10 54.1304 246.700  10
  -2   6  10 1698.48 488.482  26
  -2  -6  10 1350.91 365.971   9
   2   6 -10 1267.58 315.217  25
  -2   6  10 1767.67 396.015  14
  -2   6  10 1074.56 301.777   8
  -2  -6  10 1489.85 426.346  23
   2   6 -10 1602.16 455.512  10
   1   6 -10 80484.6 2152.78  25
  -1   6  10 81620.2 2155.36   8
  -1  -6  10 73820.3 2052.56  23
   1   6 -10 71134.3 1972.80  10
  -1   6  10 79096.8 2238.91  26
  -1  -6  10 71475.3 2087.29   9
   0   6 -10 25424.1 1204.47  25
   0   6  10 23645.0 1125.31   8
   0   6 -10 24635.4 1276.07  24
   0  -6  10 24128.3 1168.74  23
   0   6  10 23810.2 1104.45   7
   0  -6  10 24571.8 1209.16   9
  -1   6 -10 63170.2 2098.90  24
   1  -6  10 69530.7 2147.56  23
   1   6  10 64669.5 1916.84  12
   1   6  10 68890.5 2038.19   7
   1  -6  10 65907.0 2079.03   9
   1  -6  10 64906.7 1859.16  16
  -2   6 -10 544.373 357.761  24
   2   6  10 487.947 358.784   7
   2   6  10 687.581 321.655  12
   2  -6  10 463.038 344.778  11
   2  -6  10 391.213 395.376  16
  -3   6 -10 376.643 260.392  26
   3   6  10 295.870 183.921  12
   3  -6  10 210.073 203.783  11
  -3   7  10 58400.0 1424.80  14
  -3  -7  10 62739.9 1508.04  23
   3   7 -10 58329.5 1467.15  10
  -3   7  10 59237.6 1630.51  26
   2   7 -10 5312.04 536.822  25
  -2   7  10 4972.49 533.062   8
  -2   7  10 5632.42 591.893  14
  -2  -7  10 5958.73 681.361  23
   2   7 -10 6601.55 722.815  10
  -2   7  10 6063.16 712.159  26
   1   7 -10 26990.4 1270.44  25
  -1   7  10 24744.3 1237.21   8
   1   7 -10 27256.5 1346.84  24
  -1  -7  10 24984.8 1212.90  23
   1   7 -10 23498.9 1178.78  10
  -1  -7  10 25449.6 1218.62   9
   0  -7  10 866.775 317.801   9
   0   7 -10 1020.12 352.998  25
   0   7 -10 1024.18 370.435  24
   0  -7  10 1003.05 334.390  23
   0   7  10 875.418 276.890   8
   0   7  10 1242.78 346.082  12
   0   7  10 1113.02 296.748   7
  -1   7 -10 32735.3 1536.76  24
   1  -7  10 34373.0 1512.01  23
   1   7  10 31647.1 1366.74  12
   1   7  10 35109.8 1423.40   7
   1  -7  10 33903.3 1375.12  16
  -2   7 -10 12174.9 864.661  26
  -2   7 -10 13176.2 984.131  24
   2   7  10 13121.0 885.298   7
   2   7  10 13114.0 852.126  12
   2  -7  10 12353.2 832.759  11
   2  -7  10 15079.0 968.002  16
  -3   7 -10 12009.3 635.878  26
   3   7  10 11636.5 607.875  12
  -3   8  10 176.486 178.671  14
  -3  -8  10 223.704 192.398  23
   3   8 -10 367.296 212.257  10
  -2   8  10 1827.97 432.662  26
   2   8 -10 1334.45 337.784  25
  -2   8  10 1292.66 304.922  14
  -2   8  10 1352.18 325.259   8
  -2  -8  10 2470.78 468.451  23
   2   8 -10 1907.97 474.118  10
   1   8 -10 54009.9 1775.89  25
  -1   8  10 57108.0 1837.33   8
   1   8 -10 54468.6 1799.92  24
  -1  -8  10 50836.4 1699.78  23
   1   8 -10 47821.5 1642.50  10
  -1  -8  10 50858.7 1599.88   9
   0   8 -10 12181.2 870.370  25
   0   8  10 11958.7 848.125   8
   0   8 -10 11684.3 912.296  24
   0  -8  10 11191.2 820.358  23
   0   8  10 10750.9 838.396  12
   0  -8  10 11536.0 827.807   9
  -1   8 -10 8558.12 824.939  24
   1  -8  10 9699.88 816.161  23
   1   8  10 7918.21 684.852   7
   1   8  10 8583.96 766.115  12
   1  -8  10 9039.27 696.211  11
   1  -8  10 9270.36 757.761  16
  -2   8 -10 597.356 268.216  26
  -2   8 -10 583.147 358.973  24
   2   8  10 606.258 282.080  12
   2  -8  10 407.126 288.541  11
   2  -8  10 962.061 423.830  16
  -3   8 -10 7787.97 422.435  26
   3   8  10 8288.10 459.199  12
  -3   9  10 4822.90 338.574  14
  -3  -9  10 5603.88 342.407  23
   3   9 -10 5128.90 371.952  13
   3   9 -10 5293.75 363.059  10
   2   9 -10 24442.8 945.756  25
  -2   9  10 25321.4 962.160  14
  -2   9  10 26717.5 1079.89   8
  -2  -9  10 29523.6 1175.32  23
   2   9 -10 29082.4 1223.89  10
   1   9 -10 16038.2 976.533  25
  -1   9  10 16619.3 1006.71   8
   1   9 -10 15744.0 940.360  24
  -1  -9  10 14544.3 907.407  23
   1   9 -10 14224.6 986.115   6
   0  -9  10 665.723 260.939   9
   0   9 -10 457.708 300.004  25
   0   9 -10 626.925 328.667  24
   0  -9  10 470.044 311.002  23
   0   9  10 469.642 279.827   8
   0   9  10 347.743 264.833  12
   0   9 -10 426.567 278.454   6
  -1   9 -10 5425.85 682.090  24
   1   9  10 4404.63 521.308  13
   1  -9  10 4332.96 564.222  23
   1   9  10 4923.25 486.941   7
   1   9  10 4328.43 562.952  12
   1  -9  10 5500.43 592.019  16
  -2   9 -10 53504.3 1710.58  24
   2   9  10 51573.8 1543.17  12
   2  10 -10 18132.9 740.846  25
  -2  10  10 21474.2 906.934   8
  -2 -10  10 22673.3 934.102  23
   2  10 -10 25847.1 1199.37   6
   1  10 -10 2382.81 436.940  25
   1  10 -10 1555.62 340.168  24
  -1 -10  10 1051.47 324.852  23
  -1  10  10 1738.92 407.206   8
   1  10 -10 2012.42 435.926   6
   0  10 -10 139076. 2715.34  25
   0  10  10 139409. 2603.31   8
   0  10 -10 137775. 2866.19  24
   1  10  10 474.310 247.777  13
  -1  10 -10 833.408 367.961  24
   1  10  10 689.111 332.205  12
   1  10  10 724.274 223.339   7
   1 -10  10 749.209 327.178  16
  -2  10 -10 19827.0 964.064  24
   2  10  10 20700.7 907.839  12
   2 -10  10 23139.8 933.058  16
   2  11 -10 306.294 170.408  25
  -2  11  10 90.3120 207.689   8
  -2 -11  10 492.741 198.160  23
   2  11 -10 92.3541 161.111  13
   2  11 -10 687.236 290.459   6
   1  11 -10 205.058 287.695  25
  -1 -11  10 428.460 249.571  23
  -1  11  10-105.671 294.493   8
   1  11 -10-318.609 326.354   6
   0  11 -10-58.6871 288.186  25
   0  11 -10-50.2471 250.571  24
   0 -11  10 355.876 266.552  23
   0  11  10-15.4811 280.851   8
   0  11 -10 330.499 286.971   6
  -1  11 -10 1519.22 394.592  24
   1  11  10 1426.21 345.600  12
   1 -11  10 1973.61 384.706  16
  -2  11 -10 1640.13 302.405  24
   2  11  10 1846.60 287.922  12
   2 -11  10 2315.66 299.026  16
  -2  12  10 14763.6 561.903   8
   2  12 -10 15684.3 684.006   6
   1  12 -10 35061.5 1125.16  25
  -1  12  10 33873.4 1167.44   8
  -1 -12  10 32584.7 983.482  23
   1  12 -10 37021.4 1298.50   6
   0  12 -10 18204.8 873.524  25
   0  12  10 15744.7 781.067   8
   0  12 -10 17203.1 854.298  24
   0 -12  10 15330.8 738.759  23
   0  12 -10 16572.9 878.178   6
   0 -12  10 18164.3 839.099  16
  -1  12 -10 1740.89 328.790  24
   1 -12  10 3469.86 413.580  16
  -2  12 -10 14774.4 594.172  24
   2  12  10 15306.2 573.433  12
   1  13 -10 16510.0 675.913  25
  -1  13  10 17108.5 719.231   8
   1  13 -10 18914.8 822.572   6
   0  13 -10 512.073 242.213  25
   0  13 -10-92.7450 177.191  24
   0  13  10 284.598 168.773   8
   0  13 -10 313.331 210.852   6
   0 -13  10 534.179 223.752  16
  -1  13 -10 8346.89 501.299  24
   1 -13  10 10109.5 523.390  16
   0  14 -10-163.148 139.332  25
   0 -14  10 54.7944 145.282  16
   3   0 -11 657.938 387.092  10
  -2   0  11 211.515 313.504  14
  -2   0  11-195.570 268.821   8
   2   0 -11 42.5678 273.043  10
  -1   0  11 156.482 253.401  14
  -1   0  11-129.980 330.759   8
   1   0 -11 55.2162 809.483  18
   0   0  11 7110.33 1213.67   3
   0   0  11 6161.30 767.753   9
   1   0  11 301.688 234.962   9
   1   0  11-21.5830 269.984   7
   2   0  11 2202.93 603.628   7
   2   0  11 2492.64 476.281  12
   2   0  11 3347.09 739.872  11
   2   0  11 2182.68 507.122  16
  -3   0 -11 290.821 310.131  26
   3   0  11-20.4921 160.313  12
   3   0  11 182.448 279.997  11
  -3   1  11 61074.0 1637.36  14
  -3  -1  11 62659.0 1563.36  23
   3   1 -11 60094.9 1708.43  10
   3  -1 -11 60486.7 1650.12  10
  -2  -1  11 776.840 375.072  14
   2   1 -11 883.958 373.372  25
  -2   1  11 903.798 366.448  14
  -2   1  11 597.536 295.612   8
  -2  -1  11 1168.31 327.274  23
   2   1 -11 281.461 327.421  10
   2  -1 -11 659.451 333.090  10
  -1  -1  11 6277.36 669.836   8
  -1   1  11 6403.00 651.795   8
  -1   1  11 6217.96 613.382  14
  -1  -1  11 7644.84 614.229  23
   0   1  11 154250. 2870.58   9
   0  -1  11 151458. 2949.22   8
   0   1  11 152893. 2861.72   8
   0  -1  11 144033. 2475.23  23
   0   1  11 138654. 5208.83   3
   0   1 -11 151294. 6260.77  18
   0  -1 -11 162355. 6977.07  18
   0  -1  11 152513. 2971.07   9
   1  -1  11 2535.18 442.183   9
   1  -1  11 2603.83 428.604  23
   1   1  11 2685.01 520.725   7
   2  -1  11 71613.4 1943.62   7
   2   1  11 66070.8 2139.62   7
   2   1  11 71096.9 1841.58  12
   2   1  11 71189.2 2146.36  11
   2  -1  11 75791.5 2398.65  11
   2  -1  11 68577.9 1856.30  16
  -3  -1 -11-85.7732 247.115  26
  -3   1 -11 534.374 368.595  26
   3   1  11 170.296 198.401  12
   3  -1  11 382.561 210.815  12
   3   1  11 403.223 295.416  11
   3  -1  11 1144.97 431.744  11
  -3   2  11 2652.43 428.275  14
  -3  -2  11 2171.37 377.430  23
   3  -2 -11 2801.09 422.888  10
   3   2 -11 2161.42 424.450  10
  -2   2  11 22625.7 1120.65   8
   2   2 -11 24055.7 1168.07  25
  -2   2  11 26821.4 1300.77  14
  -2  -2  11 28008.1 1296.21  23
   2   2 -11 23669.9 1247.66  10
  -2   2  11 25774.6 1351.33  26
  -1  -2  11 80579.6 2316.25   9
  -1  -2  11 78249.1 2218.09   8
  -1   2  11 83123.1 2190.95   8
  -1   2  11 78019.1 1980.50  14
  -1  -2  11 81901.0 1973.28  23
   0  -2  11 8645.39 761.819   8
   0   2 -11 9323.50 760.659  25
   0   2  11 8228.65 693.597   8
   0  -2  11 9153.26 671.768  23
   0   2  11 8615.81 1461.73   3
   0   2 -11 9445.50 1494.37  18
   0  -2 -11 9423.21 1777.70  18
   0  -2  11 8876.56 764.111   9
   0   2  11 9256.78 709.403   9
  -1   2 -11 6150.86 677.703  24
   1  -2  11 7269.93 683.413  23
   1   2  11 7017.66 759.573   7
   1   2  11 7163.52 644.513  11
   1  -2  11 8188.56 620.314  16
   1  -2  11 8457.31 748.784   9
   2   2  11 18631.1 1190.38   7
   2   2  11 19675.4 1002.85  12
   2   2  11 20983.5 1109.82  11
   2  -2  11 22036.5 1342.78  11
   2  -2  11 20546.9 1074.19  16
  -3  -2 -11 65902.6 1614.48  26
  -3   2 -11 71552.8 1912.83  26
   3   2  11 59668.4 1423.90  12
   3  -2  11 57220.1 1250.90  12
   3   2  11 59333.9 1389.27  11
   3  -2  11 68846.2 1767.04  11
  -3  -3  11 1033.39 296.080   9
  -3  -3  11 1287.91 322.178  23
   3   3 -11 1102.94 356.906  10
   3  -3 -11 1843.76 333.450  10
  -2   3  11 14562.1 908.115   8
   2   3 -11 12714.0 854.009  25
  -2   3  11 18666.9 1091.59  14
  -2  -3  11 14784.9 986.262  23
   2   3 -11 14093.7 980.575  10
  -2   3  11 17139.4 1134.97  26
  -1  -3  11 38889.6 1629.26   9
   1   3 -11 43509.5 1664.77  25
  -1   3  11 39055.8 1386.87  14
  -1   3  11 40085.3 1532.15   8
  -1  -3  11 40544.4 1445.28  23
   0  -3  11 2159.27 403.718   9
   0   3 -11 1975.67 428.201  25
   0   3  11 1614.48 365.003   8
   0  -3  11 1875.04 391.796  23
   0   3 -11 1990.16 810.095  20
   0  -3 -11 3675.56 1188.91  18
   1  -3  11 828.483 342.325   9
  -1   3 -11 846.487 379.286  24
   1  -3  11 203.800 291.444  23
   1   3  11 400.777 368.827   7
   1  -3  11 731.928 298.671  16
   2   3  11 813.446 358.297   7
   2   3  11 1655.34 355.263  12
   2   3  11 1492.78 344.388  11
   2  -3  11 1744.15 516.487  11
   2  -3  11 1507.07 383.525  16
  -3   3 -11 10347.2 729.565  26
   3   3  11 8635.80 553.168  12
   3  -3  11 10667.2 712.203  11
  -3  -4  11 8992.04 577.952   9
  -3   4  11 8854.29 655.445  14
  -3  -4  11 9560.19 654.926  23
   3   4 -11 11070.7 725.031  10
   3  -4 -11 9828.31 599.616  10
  -2  -4  11 14139.9 1008.71   9
   2   4 -11 13741.4 857.664  25
  -2   4  11 14087.7 882.540   8
  -2   4  11 15213.2 973.116  14
  -2  -4  11 17439.2 1075.91  23
   2   4 -11 14765.7 1007.88  10
  -2   4  11 14853.6 1075.19  26
  -1  -4  11 54230.8 1902.15   9
   1   4 -11 58385.3 1902.60  25
  -1   4  11 51350.4 1527.90  14
  -1   4  11 53644.4 1773.45   8
  -1  -4  11 54371.0 1700.85  23
   0  -4  11 982.853 298.851   9
   0   4 -11 1331.49 367.121  25
   0   4 -11 1513.90 437.649  24
   0   4  11 995.876 290.176   8
   0  -4  11 1007.03 314.931  23
   1  -4  11 142.159 262.093   9
  -1   4 -11 447.609 316.410  24
   1  -4  11 466.244 324.441  23
   1   4  11 299.601 314.519   7
   1  -4  11 573.494 300.987  16
   2   4  11 10363.9 868.041   7
   2   4  11 11374.8 771.093  12
   2  -4  11 13307.9 1015.85  11
   2  -4  11 12281.1 855.904  16
  -3   4 -11 13491.3 783.340  26
   3   4  11 12429.3 635.803  12
  -3   5  11 25137.0 980.956  14
  -3  -5  11 26757.9 999.766  23
   3   5 -11 26393.5 1009.72  10
   3  -5 -11 25051.9 838.206  10
  -2  -5  11 27028.9 1284.58   9
   2   5 -11 25878.2 1127.87  25
  -2   5  11 27371.8 1185.95   8
  -2   5  11 31452.9 1320.11  14
  -2  -5  11 31561.9 1394.00  23
   2   5 -11 30797.1 1381.70  10
  -2   5  11 30114.2 1471.66  26
   1   5 -11 85657.0 2263.45  25
  -1   5  11 81360.4 2179.21   8
  -1  -5  11 76893.9 2069.00  23
   1   5 -11 73042.9 1899.81  10
  -1  -5  11 78048.0 2242.83   9
   0   5 -11 25181.2 1211.94  25
   0   5  11 26597.4 1205.45   8
   0   5 -11 24939.6 1301.85  24
   0  -5  11 25496.7 1194.86  23
   0  -5  11 25511.2 1031.67  16
   0  -5  11 24671.0 1260.39   9
  -1   5 -11 38795.9 1597.83  24
   1  -5  11 42535.9 1663.97  23
   1   5  11 43481.7 1461.84  12
   1   5  11 44085.6 1701.10   7
   1  -5  11 44127.7 1532.07  16
   1  -5  11 42414.8 1672.80   9
   2   5  11 13084.7 929.895   7
   2   5  11 11876.3 783.655  12
   2  -5  11 12341.3 932.416  11
   2  -5  11 11717.7 831.668  16
  -3   5 -11 11799.5 673.788  26
   3   5  11 10751.3 558.356  12
   3  -5  11 12356.6 634.044  11
  -3   6  11-46.5164 187.134  14
  -3  -6  11 355.654 204.164  23
   3   6 -11 318.037 234.372  10
  -2  -6  11-5.49905 232.842   9
   2   6 -11 23.1293 235.793  25
  -2   6  11 249.454 268.285  14
  -2   6  11-242.094 288.558   8
  -2  -6  11-77.6378 306.533  23
   2   6 -11 442.718 328.324  10
  -2   6  11 253.310 344.034  26
   1   6 -11 26294.0 1277.73  25
  -1   6  11 24418.3 1215.92   8
  -1  -6  11 23948.5 1173.92  23
   1   6 -11 22135.5 1075.30  10
  -1  -6  11 23120.6 1202.95   9
   0  -6  11-167.261 284.928   9
   0   6 -11-252.838 338.585  25
   0   6 -11 143.823 279.875  24
   0   6  11 48.6115 231.041   8
   0  -6  11-165.403 269.770  23
   0   6  11 159.319 245.699   7
   0  -6  11 55.9255 240.160  16
  -1   6 -11 4150.13 587.169  24
   1  -6  11 4814.19 624.132  23
   1   6  11 4660.95 537.389  12
   1   6  11 5033.52 633.407   7
   1  -6  11 5060.87 620.932   9
   1  -6  11 5123.00 578.205  16
  -2   6 -11 1739.95 428.469  24
   2   6  11 2115.32 459.616   7
   2   6  11 1763.76 364.345  12
   2  -6  11 1731.61 416.849  11
   2  -6  11 1951.90 433.910  16
  -3   6 -11 21774.3 788.406  26
   3   6  11 20454.5 715.163  12
   3  -6  11 21806.9 699.084  11
  -3   7  11 2422.26 309.523  14
  -3  -7  11 2832.70 308.983  23
   3   7 -11 2955.14 321.996  10
   2   7 -11 4505.11 469.774  25
  -2   7  11 7408.26 625.855   8
  -2   7  11 7123.82 616.172  14
   2   7 -11 5130.30 512.086  24
  -2  -7  11 6046.53 609.536  23
   2   7 -11 5493.26 611.682  10
  -2  -7  11 4699.91 453.409   9
  -1  -7  11 54.9127 245.660   9
   1   7 -11-0.91724 319.375  25
   1   7 -11 232.187 330.169  24
  -1  -7  11 345.611 313.605  23
   1   7 -11 271.190 244.870  10
   0  -7  11 183.747 257.682   9
   0   7 -11-95.3005 278.820  25
   0   7 -11-131.048 306.470  24
   0   7  11-283.786 282.743   8
   0  -7  11-69.4332 256.917  23
   0   7  11 134.077 207.491   7
  -1   7 -11 93426.4 2508.32  24
   1  -7  11 97616.5 2444.55  23
   1   7  11 95774.7 2288.02  12
   1   7  11 97952.2 2340.79   7
   1  -7  11 94506.5 2250.47  11
   1  -7  11 99789.0 2267.38  16
  -2   7 -11 2682.48 398.795  26
  -2   7 -11 3459.84 511.208  24
   2   7  11 2966.48 449.606   7
   2   7  11 3347.33 436.716  12
   2  -7  11 3045.26 442.234  11
   2  -7  11 3332.45 472.320  16
  -3   7 -11 913.598 180.118  26
   3   7  11 721.580 162.321  12
  -3  -8  11 9350.53 432.306  23
   3   8 -11 7358.51 396.204  10
   2   8 -11 34051.7 1111.54  25
  -2   8  11 39274.3 1288.78   8
  -2   8  11 37005.5 1165.55  14
  -2  -8  11 41873.8 1393.02  23
   2   8 -11 41901.5 1431.71  10
   1   8 -11 62288.8 1849.57  25
  -1   8  11 62344.6 1886.69   8
   1   8 -11 59353.5 1870.95  24
  -1  -8  11 55937.1 1727.24  23
   1   8 -11 51052.9 1601.64  10
   1   8 -11 54472.5 1746.95   6
  -1  -8  11 54447.7 1623.84   9
   0   8 -11 2867.35 473.522  25
   0   8  11 3236.73 452.305   8
   0   8 -11 2828.35 500.766  24
   0  -8  11 3177.22 478.727  23
   0   8  11 3027.91 443.872  12
   0  -8  11 2774.34 439.737   9
  -1   8 -11 604.424 362.093  24
   1  -8  11 257.102 285.504  23
   1   8  11 404.160 252.813  12
   1   8  11 564.094 275.153   7
   1  -8  11 390.304 259.129  11
   1  -8  11 423.232 305.071  16
  -2   8 -11 20201.1 856.798  26
  -2   8 -11 23248.8 1075.71  24
   2   8  11 21510.9 968.984  12
   2  -8  11 21209.9 847.327  11
   2  -8  11 23738.4 1011.08  16
   2   9 -11-6.46082 197.756  25
  -2   9  11-282.014 263.555   8
  -2  -9  11 184.748 233.604  23
   2   9 -11 244.735 260.216  10
   1   9 -11 3633.57 509.978  25
  -1   9  11 3922.03 518.201   8
   1   9 -11 3402.01 472.142  24
  -1  -9  11 4056.89 497.132  23
   1   9 -11 3492.33 494.982   6
   0   9 -11 43412.2 1519.04  25
   0   9  11 40592.4 1406.76   8
   0   9 -11 42024.9 1625.36  24
   0  -9  11 38994.7 1440.55  23
   0  -9  11 37956.7 1379.91   9
   0  -9  11 41264.9 1365.42  16
  -1   9 -11 2150.32 447.191  24
   1   9  11 1849.78 365.996  12
   1   9  11 1708.70 323.543   7
   1  -9  11 2274.69 370.234  11
   1  -9  11 2554.46 444.057  16
  -2   9 -11 19548.0 901.405  24
   2   9  11 17958.2 827.403  12
   2  -9  11 20547.0 862.950  16
   2  10 -11 3461.83 310.484  25
  -2  10  11 4235.11 383.297   8
  -2 -10  11 4443.83 393.657  23
   2  10 -11 3863.45 355.457  13
   2  10 -11 4754.43 470.148   6
   1  10 -11 4221.73 508.335  25
  -1  10  11 3823.51 481.418   8
   1  10 -11 3795.96 421.955  24
  -1 -10  11 3724.12 462.871  23
   1  10 -11 3992.30 496.373   6
   0  10 -11 2815.72 449.959  25
   0  10 -11 2704.35 478.212  24
   0  10  11 1515.23 305.609   8
   0 -10  11 2265.20 422.745  23
   0 -10  11 2713.18 403.771  16
  -1  10 -11 2801.90 461.587  24
   1  10  11 2189.91 282.887   7
   1  10  11 2509.02 388.244  12
   1 -10  11 3495.19 461.598  16
  -2  10 -11 3063.10 355.170  24
   2  10  11 2710.47 316.828  12
   2 -10  11 3142.35 338.749  16
  -2  11  11 353.663 164.558   8
  -2 -11  11 608.069 159.821  23
   2  11 -11 924.188 221.346   6
   1  11 -11 8899.26 627.326  25
  -1  11  11 8004.82 597.722   8
  -1 -11  11 8756.60 581.589  23
   1  11 -11 9233.85 659.748   6
   0  11 -11 41264.6 1287.52  25
   0  11  11 37776.7 1175.88   8
   0  11 -11 38616.1 1333.04  24
   0 -11  11 37503.7 1217.72  23
   0  11 -11 37032.3 1176.18   6
   0 -11  11 39951.8 1204.36  16
  -1  11 -11 32403.2 1198.21  24
   1  11  11 29131.2 1065.38  12
  -2  11 -11 50807.2 1063.04  24
   2  11  11 50674.1 1022.74  12
   2 -11  11 53255.7 982.182  16
   1  12 -11 12748.4 616.970  25
  -1  12  11 12817.5 642.344   8
  -1 -12  11 11739.3 529.551  23
   1  12 -11 14234.0 682.750   6
   0  12 -11 969.652 261.483  25
   0  12 -11 686.383 238.519  24
   0  12  11 587.079 171.844   8
   0  12 -11 883.804 216.871   6
   0 -12  11 924.722 245.337  16
  -1  12 -11 94.4777 175.152  24
   1 -12  11 256.044 196.563  16
   1  13 -11 14065.7 513.218  25
  -1  13  11 13870.9 540.198   8
   0  13 -11 6264.02 388.877  25
   0 -13  11 7250.07 433.859  16
   3   0 -12 30289.3 1039.38  10
  -2   0  12 561.053 324.822   8
   2   0 -12 1327.93 460.506  25
  -1   0  12 53200.7 1917.64   9
  -1   0  12 55403.8 1900.18   8
   0   0  12 2776.79 509.169   8
   0   0  12 4406.04 579.889   9
   1   0  12 21615.7 1192.41   7
   1   0  12 22507.5 1126.55   9
   2   0  12 181422. 2987.43   7
   2   0  12 192784. 3374.23  11
  -3   0 -12 239.687 221.606  26
   3   0  12 33.9088 113.041  12
   3   0  12 196.193 205.114  11
  -3  -1  12 611.135 281.056   9
   3   1 -12 761.019 279.099  10
   3  -1 -12 930.813 335.005  10
  -2   1  12 14959.6 933.552   8
   2   1 -12 15455.2 950.342  25
  -2   1  12 16853.4 1062.95  14
  -2  -1  12 18919.3 924.235  23
   2   1 -12 17329.9 962.583  10
  -1  -1  12 11518.8 922.638   9
  -1   1  12 13004.8 991.217   9
  -1  -1  12 9952.53 879.452   8
  -1   1  12 13743.2 1029.39   8
   0  -1  12 17526.0 1087.19   8
   0   1  12 16585.6 1032.49   8
   0   1 -12 18133.8 1062.47  25
   0  -1  12 17356.6 1040.05   9
   0   1  12 17235.2 998.840   9
   1   1  12 8843.40 845.969   7
   1  -1  12 7284.69 701.418   7
   1   1  12 9562.92 791.157  11
   1  -1  12 8374.06 731.636   9
   2  -1  12 17118.7 901.970   7
   2   1  12 27973.9 1337.52   7
   2   1  12 29668.4 1387.98  11
   2  -1  12 20876.2 1190.48  11
   2  -1  12 16390.7 855.781  16
  -3  -1 -12 1606.52 274.396  26
  -3   1 -12 1736.36 322.595  26
   3   1  12 1471.18 200.157  12
   3   1  12 1945.59 271.446  11
   3  -1  12 2261.83 326.895  11
  -3  -2  12 17956.3 843.749   9
  -3  -2  12 19909.8 728.662  23
   3   2 -12 18255.5 813.641  10
   3  -2 -12 17492.9 743.339  10
   2   2 -12-132.540 314.866  25
  -2   2  12 59.3195 308.259  14
  -2   2  12 66.4079 268.611   8
  -2  -2  12 240.552 246.108  23
   2   2 -12-66.0589 273.244  10
  -1  -2  12 5788.24 678.566   9
  -1   2  12 4764.39 596.581   8
   1   2 -12 5729.32 698.565  25
  -1  -2  12 5549.74 545.966  23
   0   2  12 4461.54 567.161   8
   0   2 -12 4490.81 579.695  25
   0  -2  12 4252.10 488.011  23
   0  -2  12 4699.41 602.131   9
   0   2  12 4380.68 512.564   9
  -1   2 -12 2483.57 444.870  24
   1   2  12 3334.09 563.882   7
   1  -2  12 3188.18 463.127   7
   1   2  12 3380.18 468.871  11
   1  -2  12 3191.36 484.446   9
   2   2  12 12099.9 873.893   7
   2   2  12 10242.3 659.175  12
   2   2  12 13301.6 835.231  11
   2  -2  12 13861.7 984.864  11
   2  -2  12 11272.1 732.125  16
  -3   2 -12 132.229 204.213  26
   3   2  12 8.09208 119.330  12
   3  -2  12 135.348 200.196  11
  -3  -3  12 1926.55 292.556   9
  -3  -3  12 2305.00 293.276  23
   3   3 -12 2255.58 330.061  10
  -2  -3  12 16179.4 1077.86   9
  -2   3  12 12867.1 854.548   8
   2   3 -12 13816.7 846.736  25
  -2   3  12 15718.0 975.185  14
  -2  -3  12 16862.6 946.264  23
   2   3 -12 13999.8 881.209  10
  -1  -3  12 74101.2 2244.84   9
  -1   3  12 78801.3 2206.21   8
  -1   3  12 71966.0 1861.28  14
  -1  -3  12 74582.6 1933.40  23
   0   3  12 35455.7 1435.87   8
   0   3 -12 33228.0 1410.42  25
   0   3 -12 31096.4 1425.91  24
   0  -3  12 33013.2 1306.71  23
   0  -3  12 33173.8 1450.59   9
  -1   3 -12 19578.1 1097.68  24
   1  -3  12 20971.8 1122.28  23
   1   3  12 20599.2 1181.79   7
   1  -3  12 20512.5 992.888   7
   1  -3  12 20529.0 969.939  16
   1  -3  12 22119.3 1186.64   9
   2   3  12 6226.93 665.468   7
   2   3  12 6896.93 553.648  12
   2  -3  12 6740.90 707.357  11
   2  -3  12 6315.90 574.745  16
  -3   3 -12 4389.19 412.181  26
   3   3  12 3953.81 303.127  12
   3  -3  12 4443.61 396.434  11
  -3   4  12 3249.39 369.086  14
  -3  -4  12 3045.40 318.741  23
   3   4 -12 2514.53 327.554  10
  -3  -4  12 2668.20 278.326   9
  -2  -4  12 2138.98 438.254   9
   2   4 -12 1689.61 346.832  25
  -2   4  12 1655.56 378.656  14
  -2   4  12 1967.24 391.273   8
  -2  -4  12 2223.01 425.867  23
   2   4 -12 2980.33 486.236  10
  -1  -4  12 564.544 354.078   9
  -1   4  12 403.646 236.051   9
  -1   4  12 648.655 267.126  14
   1   4 -12 496.027 374.623  25
  -1   4  12 280.942 289.181   8
  -1  -4  12 255.712 241.860  23
   0   4 -12 46123.3 1621.33  25
   0   4  12 47865.2 1643.43   8
   0   4 -12 42157.7 1650.14  24
   0  -4  12 44947.8 1551.72  23
   0  -4  12 46124.8 1702.81   9
   1  -4  12 122541. 2683.02  23
   1   4  12 126046. 2823.14   7
   1  -4  12 125459. 2407.60  16
   1  -4  12 122846. 2745.78   9
   2   4  12 15999.9 986.297   7
   2   4  12 15331.9 806.158  12
   2  -4  12 16241.2 883.738  16
  -3   4 -12 10268.5 547.169  26
   3   4  12 8680.49 413.748  12
   3  -4  12 10186.5 515.499  11
  -3   5  12 1443.91 259.361  14
  -3  -5  12 1392.38 229.812  23
   3   5 -12 1003.71 224.045  10
  -2  -5  12 233.364 256.231   9
   2   5 -12-291.186 259.433  25
  -2   5  12 1307.27 339.723  14
  -2   5  12 791.082 276.687   8
  -2  -5  12 29.2685 268.433  23
   2   5 -12 178.792 303.221  10
  -1  -5  12 15.8226 279.125   9
   1   5 -12-60.7548 361.097  25
  -1   5  12-175.401 321.190   8
  -1  -5  12-124.428 264.976  23
   0   5 -12 4417.56 570.479  25
   0   5  12 4911.91 566.306   8
   0   5 -12 4772.05 608.361  24
   0  -5  12 4908.59 558.589  23
   0   5  12 4838.57 576.016   7
   0  -5  12 4712.21 586.158   9
   1  -5  12 2332.46 488.218   9
  -1   5 -12 2202.49 487.874  24
   1  -5  12 2943.00 507.414  23
   1   5  12 2804.88 507.336   7
   1  -5  12 2976.19 461.073  16
  -2   5 -12 1631.96 366.660  24
   2   5  12 1992.93 437.306   7
   2   5  12 1450.93 297.700  12
   2  -5  12 1724.06 417.152  11
   2  -5  12 1462.58 363.582  16
  -3   5 -12 1552.77 222.498  26
   3  -5  12 1954.80 221.418  11
  -3  -6  12 13333.4 524.988  23
   3   6 -12 10550.9 485.473  10
   2   6 -12 41616.5 1267.29  25
  -2   6  12 50035.2 1473.05   8
  -2   6  12 47690.7 1430.62  14
   2   6 -12 45179.9 1469.15  24
  -2  -6  12 50335.8 1554.96  23
   2   6 -12 52338.4 1548.03  10
  -2  -6  12 46079.9 1411.20   9
  -1  -6  12 1320.73 357.061   9
   1   6 -12 1745.24 420.978  25
   1   6 -12 1156.83 419.283  24
  -1   6  12 653.363 311.777   8
  -1  -6  12 1021.49 337.883  23
   1   6 -12 1070.39 273.842  10
   0  -6  12 176.468 250.193   9
   0   6 -12 92.6277 256.029  25
   0   6 -12-102.898 316.933  24
   0   6  12-93.1140 261.850   8
   0  -6  12-125.162 266.029  23
   0   6  12-45.1637 251.925   7
   0  -6  12-53.7953 219.781  16
  -1   6 -12 58788.8 1893.27  24
   1  -6  12 63209.2 1907.91  23
   1   6  12 62781.7 1673.96  12
   1   6  12 66787.0 1944.31   7
   1  -6  12 61567.6 1833.69  11
   1  -6  12 65156.0 1789.81  16
  -2   6 -12 11779.5 744.377  26
  -2   6 -12 12895.0 755.907  24
   2   6  12 13112.0 803.060   7
   2   6  12 12025.1 694.344  12
   2  -6  12 13112.4 781.379  11
   2  -6  12 12279.8 739.167  16
   2   7 -12 10992.5 638.618  25
  -2   7  12 13000.0 738.163   8
  -2   7  12 11284.4 653.282  14
   2   7 -12 11458.6 670.064  24
  -2  -7  12 13194.5 775.675  23
   2   7 -12 14218.3 788.474  10
  -2  -7  12 11669.6 622.474   9
   1   7 -12 26118.0 1224.55  25
  -1   7  12 25050.0 1203.49   8
   1   7 -12 26124.2 1262.92  24
  -1  -7  12 24786.3 1155.26  23
  -1  -7  12 22061.6 1097.17   9
   0   7 -12 33592.6 1336.35  25
   0   7  12 33328.4 1314.78   8
   0   7 -12 34341.0 1495.38  24
   0  -7  12 33909.1 1350.96  23
   0   7  12 33091.7 1244.52   7
   0  -7  12 34466.8 1206.40  16
   0  -7  12 33394.0 1369.88   9
  -1   7 -12 6476.14 662.267  24
   1   7  12 7276.34 599.477  12
   1   7  12 7961.60 676.522   7
   1  -7  12 7703.67 653.940  11
   1  -7  12 7641.14 651.651  16
  -2   7 -12 6698.03 509.317  26
  -2   7 -12 7676.76 567.243  24
   2   7  12 6541.92 543.703   7
   2   7  12 7007.53 522.760  12
   2  -7  12 7171.65 529.223  11
   2  -7  12 7991.48 575.057  16
  -2   8  12 33915.6 1088.48   8
  -2  -8  12 35931.3 1150.51  23
   2   8 -12 35543.0 1116.33  10
   2   8 -12 34888.7 1175.39   6
   1   8 -12 18170.1 977.673  25
  -1   8  12 17700.1 987.027   8
   1   8 -12 16817.4 968.764  24
  -1  -8  12 17649.7 954.152  23
  -1  -8  12 15936.5 849.296   9
   0  -8  12 1894.25 368.386   9
   0   8 -12 1814.69 394.551  25
   0   8 -12 2947.53 497.435  24
   0   8  12 2212.98 376.690   8
   0  -8  12 2508.12 433.033  23
   0   8  12 2693.50 376.786   7
   0  -8  12 2323.89 371.221  16
  -1   8 -12 3.52792 283.400  24
   1   8  12 28.7164 205.663  12
   1   8  12 188.732 227.137   7
   1  -8  12 280.857 259.675  11
   1  -8  12 165.487 280.845  16
  -2   8 -12 17434.8 651.958  26
  -2   8 -12 19504.4 810.801  24
   2   8  12 19027.6 776.038  12
   2  -8  12 18359.0 660.053  11
   2  -8  12 20320.8 801.239  16
   2   9 -12 1005.78 199.922  25
  -2   9  12 1206.92 246.454   8
  -2  -9  12 1481.19 267.428  23
   2   9 -12 1245.64 246.903   6
   1   9 -12 30565.4 1182.75  25
  -1   9  12 31788.7 1229.34   8
   1   9 -12 28049.6 1122.78  24
  -1  -9  12 29383.9 1133.91  23
  -1  -9  12 27643.9 946.484   9
   0   9 -12 16050.2 873.912  25
   0   9  12 12979.9 754.061   8
   0   9 -12 15637.8 956.994  24
   0  -9  12 15098.0 865.362  23
   0  -9  12 14738.8 776.435  16
  -1   9 -12 23982.0 1128.80  24
   1   9  12 20831.9 813.504   7
   1   9  12 21710.8 954.101  12
   1  -9  12 22891.9 850.995  11
   1  -9  12 25265.1 1016.61  16
  -2   9 -12 197.658 175.513  24
   2   9  12 274.047 156.969  12
   2  -9  12 562.043 200.828  16
  -2  10  12 3309.29 292.142   8
  -2 -10  12 3320.48 289.808  23
   1  10 -12 9078.69 611.171  25
  -1  10  12 8912.68 619.581   8
   1  10 -12 8317.37 548.759  24
  -1 -10  12 8906.57 587.798  23
   1  10 -12 8176.28 529.339   6
  -1 -10  12 8811.99 495.668  16
   0  10 -12 17300.2 826.375  25
   0  10  12 14204.7 717.998   8
   0  10 -12 16867.6 909.340  24
   0 -10  12 15851.5 813.161  23
   0 -10  12 16460.3 774.259  16
  -1  10 -12 14905.7 817.057  24
   1 -10  12 15588.1 739.115  16
   2 -10  12 21628.2 607.535  16
   1  11 -12 46.6219 189.773  25
  -1  11  12-280.845 213.445   8
  -1 -11  12 102.019 175.045  23
  -1 -11  12 39.0230 155.845  16
   0  11 -12 2310.08 317.019  25
   0  11 -12 2221.57 350.025  24
   0 -11  12 2537.97 323.092  23
   0  11  12 1768.01 258.692   8
   0 -11  12 2418.52 310.443  16
  -1  11 -12-237.329 211.556  24
   1 -11  12 271.389 202.490  16
   1  12 -12 748.730 183.116  25
  -1  12  12 386.572 156.360   8
   0  12 -12 45351.1 968.075  25
   0  12 -12 42702.4 979.934  24
  -3   0  13 582.764 225.863   9
  -2   0  13 3034.18 629.881   9
   2   0 -13 2632.02 565.775  25
  -1   0  13 2673.12 587.727   9
  -1   0  13 1459.23 565.981   8
   0   0  13 155.330 282.453   9
   0   0 -13 306.618 365.145  25
   0   0  13-6.72001 279.863   8
   1   0  13 794.972 285.632   9
   1   0  13-13.2916 267.714   7
   1   0  13 43.1169 305.913  11
   2   0  13 459.968 282.701   7
   2   0  13 836.229 354.243  11
  -3  -1  13 12591.0 618.375   9
  -3   1  13 12424.0 642.759   9
  -2  -1  13 47238.7 1740.05   9
  -2   1  13 46715.5 1707.63   9
   2   1 -13 38527.7 1345.92  25
   2  -1 -13 34555.8 1287.11  25
  -1  -1  13 57688.9 1948.06   9
  -1   1  13 54945.8 1854.72   9
  -1   1  13 55554.9 1932.79   8
   1   1 -13 61588.8 2009.75  25
   0   1  13 14368.6 968.663   8
   0   1 -13 15235.0 974.704  25
   0  -1  13 14876.8 955.209   9
   0   1  13 14784.9 912.557   9
   1  -1  13 1803.85 372.776   9
   1   1  13 1564.66 395.073   7
   1  -1  13 1242.82 356.730   7
   1   1  13 1448.07 363.733  11
   1  -1  13 1589.53 425.833  11
   2   1  13 10185.0 684.473   7
   2   1  13 11375.4 727.047  11
   2  -1  13 11495.6 799.604  11
  -3  -2  13 4843.56 372.140   9
  -3   2  13 5331.82 429.589   9
  -2  -2  13 2183.60 482.606   9
   2   2 -13 1104.43 303.025  25
  -2   2  13 1957.40 402.062   8
  -2  -2  13 1711.04 303.491  23
  -1  -2  13 20475.5 1193.74   9
  -1   2  13 19735.9 1091.51   9
  -1   2  13 19555.3 1177.96   8
   1   2 -13 21102.8 1204.16  25
  -1  -2  13 19663.9 935.382  23
   0   2  13 22484.3 1186.10   8
   0   2 -13 23216.3 1181.63  25
   0   2 -13 21211.6 1158.08  24
   0  -2  13 22470.0 1024.06  23
   0  -2  13 23416.8 1185.56   9
   0   2  13 22414.8 1050.62   9
  -1   2 -13 46266.1 1499.44  24
   1   2  13 49698.3 1733.86   7
   1  -2  13 42500.3 1443.73   7
   1   2  13 48547.4 1522.28  11
   1  -2  13 50600.5 1733.74  11
   1  -2  13 45994.7 1600.07   9
   2   2  13 19238.0 924.164   7
   2   2  13 17587.8 801.336  11
   2  -2  13 20664.9 1042.19  11
  -3   3  13 3363.19 326.178   9
  -2  -3  13 39406.2 1495.47   9
  -2   3  13 36794.6 1290.08   8
  -2  -3  13 37580.5 1227.80  23
  -1  -3  13 16.7431 284.967   9
  -1   3  13 158.347 244.053   9
   1   3 -13-185.523 359.833  25
  -1   3  13 171.908 303.854   8
  -1  -3  13-168.392 217.222  23
   0  -3  13 902.276 328.956   9
   0   3 -13 450.754 300.067  25
   0   3 -13 607.821 320.954  24
   0   3  13 724.224 333.094   8
   0  -3  13 670.012 287.991  23
  -1   3 -13 15823.1 916.801  24
   1   3  13 16347.2 1030.60   7
   1  -3  13 14003.3 788.980   7
   1  -3  13 17606.7 1045.90  11
   1  -3  13 16151.8 972.541   9
   2   3  13 14811.0 845.513   7
   2  -3  13 16092.8 895.901  11
   2  -3  13 13404.1 698.465  16
  -2  -4  13 68.4006 251.711   9
  -2   4  13 218.897 253.193   9
   2   4 -13-40.5067 243.169  25
  -2   4  13 36.2212 242.212   8
  -2  -4  13 26.0456 220.581  23
   2   4 -13 287.958 234.578  10
  -1   4  13 10097.4 697.360   9
  -1   4  13 10408.1 839.258   8
   1   4 -13 10539.3 834.884  25
  -1  -4  13 10315.3 728.481  23
  -1  -4  13 10255.9 824.850   9
   0   4  13 29825.8 1309.26   8
   0   4 -13 29825.4 1273.70  25
   0   4 -13 28883.0 1344.22  24
   0  -4  13 28715.8 1221.43  23
   0   4  13 29995.5 1295.65   7
   0  -4  13 28398.2 1324.24   9
  -1   4 -13 13117.1 851.143  24
   1   4  13 14090.7 955.858   7
   1  -4  13 14576.4 943.801  11
   1  -4  13 12198.3 700.698  16
   1  -4  13 13119.6 874.643   9
   2   4  13 6082.39 565.417   7
   2  -4  13 6486.64 583.300  11
   2  -4  13 5328.68 459.980  16
  -2   5  13 119335. 2131.52   9
  -2   5  13 124265. 2209.83   8
   2   5 -13 119045. 2312.97  24
  -2  -5  13 121780. 2150.28  23
   2   5 -13 117873. 2010.83  10
  -2  -5  13 122037. 2246.99   9
   1   5 -13 7970.91 720.236  25
  -1   5  13 8013.47 724.736   8
   1   5 -13 8799.37 795.502  24
  -1  -5  13 7434.30 635.462  23
  -1  -5  13 7921.60 714.375   9
   0  -5  13 2617.80 456.342   9
   0   5 -13 2396.87 401.774  25
   0   5 -13 2148.45 445.749  24
   0   5  13 2027.05 393.595   8
   0  -5  13 2576.03 429.280  23
   0   5  13 2396.01 411.613   7
  -1   5 -13 31508.2 1311.41  24
   1   5  13 32631.2 1349.86   7
   1  -5  13 33109.0 1346.63  11
   1  -5  13 31755.1 1131.01  16
   2   5  13 267.763 247.031   7
   2   5  13 267.424 141.873  12
   2  -5  13 207.747 243.045  11
   2  -5  13 332.387 223.927  16
  -2   6  13 5354.37 475.477   8
   2   6 -13 3380.94 363.071  25
   2   6 -13 3974.21 411.280  24
  -2  -6  13 5044.22 474.100  23
   2   6 -13 4265.49 419.979  10
  -2  -6  13 4648.15 414.115   9
   1   6 -13 3928.01 543.528  25
   1   6 -13 3836.65 554.705  24
  -1  -6  13 3423.24 454.302  23
  -1   6  13 3330.14 492.081   8
  -1  -6  13 3313.55 490.126   9
   0  -6  13 2188.74 422.196   9
   0   6 -13 1360.53 352.554  25
   0   6 -13 1937.39 440.099  24
   0   6  13 1096.98 289.275   8
   0  -6  13 2116.33 398.369  23
   0   6  13 2104.97 393.932   7
  -1   6 -13 3508.34 490.404  24
   1   6  13 3229.63 463.886   7
   1  -6  13 3568.04 478.600  11
   1  -6  13 3447.55 415.457  16
  -2   6 -13 10455.3 590.932  26
   2   6  13 10541.1 608.901   7
   2   6  13 10957.3 526.830  12
   2  -6  13 12036.1 628.627  11
   2  -6  13 10979.2 581.104  16
   2   7 -13 2286.49 282.290  25
  -2   7  13 2500.45 332.368   8
   2   7 -13 2141.85 284.441  24
  -2  -7  13 2971.16 356.483  23
  -2  -7  13 2388.60 250.307   9
  -1  -7  13 209.951 240.676   9
   1   7 -13 74.2830 279.130  25
   1   7 -13-145.181 289.739  24
  -1   7  13-319.028 336.363   8
  -1  -7  13-42.4442 260.315  23
   0   7 -13 49307.3 1489.48  25
   0   7  13 45188.8 1418.30   8
   0   7 -13 45473.3 1600.12  24
   0  -7  13 46035.5 1486.90  23
   0   7  13 41718.7 1307.59   7
   0  -7  13 45099.9 1257.12  16
   0  -7  13 43977.6 1486.81   9
  -1   7 -13 8608.27 687.251  24
   1   7  13 7295.64 573.863   7
   1  -7  13 7949.04 605.257  11
   1  -7  13 8251.10 585.596  16
  -2   7 -13 4709.75 340.568  26
  -2   7 -13 4411.24 330.898  24
   2   7  13 5163.19 346.196  12
   2  -7  13 5530.13 373.725  11
   2  -7  13 5861.12 403.293  16
   2   8 -13 549.086 170.399  25
  -2  -8  13 534.209 189.401  23
   1   8 -13 29797.8 1129.65  25
  -1   8  13 30165.8 1168.20   8
   1   8 -13 27848.3 1121.75  24
  -1  -8  13 29866.3 1103.97  23
  -1  -8  13 27654.6 992.592   9
   0   8 -13 29227.4 1101.45  25
   0   8  13 25982.4 1036.44   8
   0   8 -13 28560.6 1239.25  24
   0  -8  13 27631.6 1109.52  23
   0   8  13 24459.2 891.521   7
   0  -8  13 27815.4 1110.80   9
   0  -8  13 28296.4 971.560  16
  -1   8 -13 29589.1 1154.22  24
   1  -8  13 29484.3 996.789  11
   1  -8  13 30172.1 1005.17  16
   2  -8  13 5246.25 339.523  16
  -2  -9  13 8401.69 403.787  23
   1   9 -13 25238.6 949.299  25
  -1   9  13 25201.8 972.745   8
   1   9 -13 24550.4 928.255  24
  -1  -9  13 25627.0 943.188  23
   0   9 -13 15756.1 756.552  25
   0   9  13 13386.9 670.281   8
   0   9 -13 15177.0 841.292  24
   0  -9  13 15289.9 786.527  23
   0  -9  13 15201.3 666.064  11
   0  -9  13 15689.4 703.316  16
  -1   9 -13 191.536 219.806  24
   1   9  13 113.237 150.185   7
   1  -9  13-42.3796 183.600  16
   1  10 -13-26.4734 165.824  25
   1  10 -13 43.6090 143.071  24
  -1  10  13 568.499 197.922   8
  -1 -10  13 45.0825 172.158  23
   0  10 -13 9250.94 518.349  25
   0  10  13 7549.38 448.235   8
   0  10 -13 8816.90 594.739  24
   0 -10  13 9588.92 559.937  23
   0 -10  13 9762.11 520.149  16
  -1  10 -13 7554.53 497.635  24
   1 -10  13 7836.42 440.550  16
   1  11 -13 18087.9 571.913  25
   0  11 -13 3679.03 281.562  25
   0  11 -13 4556.70 357.717  24
   0 -11  13 4848.98 329.883  16
  -2   0  14 890.107 305.034   9
   2   0 -14 494.728 265.103  25
   1   0 -14 21596.3 1165.16  25
  -1   0  14 21406.6 1109.11   9
   0   0 -14 37658.2 1349.67  24
   0   0  14 40810.8 1418.93   9
   1   0  14 28493.8 1193.00   7
   1   0  14 26367.3 1148.55  11
   2   0  14 10327.0 502.629   7
   2   0  14 10860.6 619.950  11
  -2  -1  14 208.939 248.752   9
  -2   1  14 242.775 254.136   9
   2   1 -14-49.8788 226.517  25
   2  -1 -14 72.8637 238.131  25
  -1  -1  14 391.816 318.342   9
  -1   1  14 438.000 303.571   9
  -1   1  14 1359.15 534.785   8
   1   1 -14-9.43020 375.228  25
   1  -1 -14 692.289 473.137  25
   0   1  14 7333.84 794.709   8
   0   1 -14 4534.50 518.295  25
   0  -1 -14 8111.00 781.227  25
   0   1 -14 4508.42 510.695  24
   0  -1  14 4854.64 542.656   9
   0   1  14 7085.17 612.436   9
   1   1  14 30210.9 1252.02   7
   1  -1  14 27297.3 1128.38   7
   1   1  14 28315.1 1147.25  11
   1  -1  14 27879.0 1209.40  11
   2   1  14 2343.99 301.853   7
   2   1  14 2100.67 304.438  11
   2  -1  14 2175.56 339.070  11
  -2  -2  14 184.081 272.295   9
  -2   2  14 243.432 256.474   9
   2   2 -14 190.770 221.142  25
   2  -2 -14 385.648 261.364  25
  -1   2  14 15919.2 1040.37   8
   1   2 -14 17071.3 1034.22  25
  -1  -2  14 16157.2 977.924   9
  -1   2  14 15824.9 893.076   9
   0  -2  14 70.2300 226.207   9
   0   2 -14-493.760 338.372  25
   0   2 -14 396.832 279.417  24
   0   2  14 100.343 263.189   8
   0  -2  14-175.098 225.632  23
   1   2  14 10076.8 762.695   7
   1  -2  14 8808.04 621.699   7
   1   2  14 8991.11 613.090  11
   1  -2  14 9424.86 738.674  11
   2   2  14 13402.1 641.657   7
   2  -2  14 13593.9 712.542  11
  -2   3  14 3352.59 402.143   9
   2   3 -14 2424.61 341.727  25
   2  -3 -14 2022.17 357.935  25
  -2  -3  14 3458.87 329.421  23
  -2  -3  14 3751.55 443.751   9
  -1  -3  14-226.533 324.819   9
  -1   3  14-118.317 209.660   9
   1   3 -14 7.81704 353.359  25
  -1   3  14 68.1440 303.137   8
  -1  -3  14 94.1260 206.720  23
   0   3  14 28859.4 1245.48   8
   0   3 -14 32185.7 1241.74  25
   0   3 -14 28446.1 1234.75  24
   0  -3  14 29053.1 1115.56  23
   0   3  14 30815.8 1292.04   7
   0  -3  14 30420.5 1276.10   9
  -1   3 -14 33961.3 1175.46  24
   1   3  14 37709.6 1388.29   7
   1  -3  14 37488.8 1382.88  11
   2   3  14 18423.0 740.518   7
   2  -3  14 18148.5 793.242  11
  -2   4  14 11298.8 608.564   9
  -2   4  14 11926.4 654.100   8
   2   4 -14 9647.79 560.983  25
   2   4 -14 11722.7 704.904  24
  -2  -4  14 11544.0 578.092  23
  -2  -4  14 11924.2 678.858   9
  -1   4  14 5332.29 612.558   8
   1   4 -14 5826.59 605.003  25
   1   4 -14 6255.08 670.603  24
  -1  -4  14 5439.57 495.074  23
  -1  -4  14 5858.27 610.613   9
   0   4  14 78894.8 1974.08   8
   0   4 -14 80421.5 2054.90  24
   0  -4  14 77191.9 1831.47  23
   0   4  14 77430.6 1947.84   7
   0  -4  14 79333.1 2018.30   9
  -1   4 -14 2502.51 374.179  24
   1   4  14 2574.87 423.379   7
   1  -4  14 2491.15 424.323  11
  -2   4 -14 2401.53 313.076  26
   2   4  14 2402.73 305.759   7
   2  -4  14 2088.97 297.805  11
   2   5 -14 1393.36 240.872  25
   2   5 -14 1684.08 301.326  24
  -2   5  14 1802.33 289.916   8
  -2  -5  14 1892.45 268.608  23
  -2  -5  14 1835.38 272.804   9
  -1  -5  14-206.985 290.295   9
   1   5 -14-365.023 357.699  25
   1   5 -14-180.236 302.481  24
  -1   5  14-80.6238 281.715   8
  -1  -5  14-176.099 253.372  23
  -1   5  14-383.076 249.731   7
   0  -5  14-20.5988 241.736   9
   0   5 -14 174.114 274.607  25
   0   5 -14-62.9767 278.855  24
   0   5  14-365.099 302.506   8
   0  -5  14-3.17701 215.354  23
   0   5  14 13.6636 252.271   7
  -1   5 -14 8.05897 231.562  24
   1   5  14 131.095 270.425   7
   1  -5  14 426.823 279.944  11
  -2   5 -14 4483.27 365.266  26
   2  -5  14 5105.86 381.393  11
  -2   6  14 41369.6 1038.86   8
   2   6 -14 35298.8 862.622  25
   2   6 -14 36859.1 949.032  24
  -2  -6  14 42406.6 1003.45  23
  -2  -6  14 36036.2 848.761   9
  -1   6  14 8308.95 650.910   8
   1   6 -14 8890.68 642.538  25
   1   6 -14 8644.10 682.875  24
  -1  -6  14 8610.17 597.143  23
  -1  -6  14 8978.74 629.232   9
   0   6  14 51186.6 1456.80   8
   0   6 -14 57097.2 1478.65  25
   0   6 -14 57091.6 1677.83  24
   0  -6  14 54165.3 1494.28  23
   0   6  14 50841.2 1407.25   7
   0  -6  14 56718.0 1597.36   9
  -1   6 -14 4419.28 453.290  24
   1   6  14 4697.31 450.093   7
   1  -6  14 4716.57 483.556  11
   1  -6  14 4224.44 364.177  16
   2  -6  14 655.767 166.331  11
  -2  -7  14 3140.26 273.771  23
  -1  -7  14 578.478 223.949   9
   1   7 -14 439.722 251.832  25
   1   7 -14 667.004 269.338  24
  -1   7  14 297.172 232.671   8
  -1  -7  14 632.944 246.390  23
   0   7 -14 6577.65 517.511  25
   0   7  14 5626.14 466.952   8
   0   7 -14 7333.04 616.984  24
   0  -7  14 7099.47 555.434  23
   0   7  14 5854.21 461.460   7
   0  -7  14 6579.14 549.645   9
  -1   7 -14 33478.1 1097.69  24
   1   7  14 29574.1 936.399   7
   1  -7  14 35958.8 1048.90  11
   1  -7  14 32072.0 872.584  16
   1   8 -14 9086.22 550.202  25
  -1   8  14 8090.16 547.158   8
   1   8 -14 8082.25 538.876  24
  -1  -8  14 9101.62 541.021  23
  -1  -8  14 7826.83 448.745   9
   0   8 -14 1444.89 283.568  25
   0   8 -14 1358.91 312.656  24
   0   8  14 1170.27 230.903   8
   0  -8  14 1487.01 295.354  23
   0  -8  14 1528.04 270.974  11
  -1   8 -14 12962.5 638.407  24
   1  -8  14 12227.8 515.688  11
   1  -8  14 11736.6 489.732  16
   1   9 -14 212.361 155.293  25
   1   9 -14 145.617 136.518  24
  -1   9  14-90.6280 180.002   8
  -1  -9  14 180.202 155.713  23
   0   9 -14 4599.62 344.905  25
   0   9 -14 5174.84 434.526  24
  -1   9 -14 12450.4 548.695  24
   0  10 -14 4567.86 342.776  24
  -2   0  15 186.615 196.149   9
   2   0 -15-477.368 235.565  25
   1   0 -15 11739.6 1091.07  25
  -1   0  15 6072.26 619.709   9
   0   0  15 433.366 231.164   9
   0   0 -15 447.898 252.669  24
   1   0  15 602.028 295.147   7
   1   0  15 420.094 280.125  11
  -2  -1  15 1790.52 292.709   9
  -2   1  15 1615.73 266.569   9
   2   1 -15 1297.06 285.399  25
   1   1 -15 107489. 2175.06  25
   1  -1 -15 104058. 2178.51  25
  -1  -1  15 96547.6 2065.04   9
  -1   1  15 90405.6 1912.43   9
   0   1 -15 8172.36 585.604  25
   0  -1 -15 8136.01 595.102  25
   0   1 -15 8589.54 605.398  24
   0   1  15 8961.74 678.537   7
   0   1  15 8017.74 545.564   9
   0  -1  15 7961.44 593.023   9
   1   1  15 10593.4 666.572   7
   1  -1  15 9566.54 585.134   7
   1   1  15 9547.91 576.578  11
   1  -1  15 9844.88 641.235  11
   2  -1  15 418.676 165.265  11
   2   2 -15 24789.3 910.971  24
  -2  -2  15 24431.5 870.695   9
  -2   2  15 22652.3 791.901   9
   1   2 -15 10763.4 714.649  25
   1  -2 -15 10225.4 723.945  25
   1   2 -15 11538.9 789.715  24
  -1  -2  15 10790.4 718.997   9
  -1   2  15 10210.9 630.434   9
   0  -2  15 1012.64 276.019   9
   0   2 -15 797.084 272.615  25
   0  -2 -15 1243.03 316.966  25
   0   2 -15 1120.10 315.013  24
   0   2  15 897.367 301.448   7
   1   2  15 1011.14 294.568   7
   1  -2  15 553.878 198.882   7
   1  -2  15 840.017 296.468  11
   2  -2  15 30503.9 778.546  11
  -2  -3  15 400.593 172.004   9
  -2   3  15 230.959 146.106   9
   2   3 -15 385.314 153.563  25
   2  -3 -15 116.489 171.161  25
   2   3 -15 512.199 203.188  24
  -1   3  15 7895.22 661.736   8
   1   3 -15 8032.57 619.936  25
   1  -3 -15 7750.59 627.099  25
   1   3 -15 8810.24 686.808  24
  -1  -3  15 8526.09 630.556   9
   0   3 -15 10593.5 642.634  25
   0  -3 -15 9868.61 630.927  25
   0   3 -15 9038.60 641.842  24
   0  -3  15 8951.33 552.685  23
   0   3  15 9877.78 678.620   7
   0  -3  15 9066.67 640.913   9
   1   3  15 14500.2 759.922   7
   1  -3  15 14309.6 752.210  11
  -2   3 -15 2663.24 256.512  26
   2  -3  15 3498.14 278.620  11
   2   4 -15 12174.3 553.487  24
  -2  -4  15 12022.9 520.671   9
  -1   4  15 6221.52 555.527   8
   1   4 -15 7872.27 578.984  25
   1   4 -15 7322.74 597.934  24
  -1  -4  15 6336.63 448.442  23
  -1   4  15 5573.02 445.238   7
  -1  -4  15 7176.24 559.649   9
   0  -4  15 1367.76 304.540   9
   0   4  15 1004.36 285.958   8
   0  -4 -15 2397.87 370.813  25
   0   4 -15 1658.74 312.036  25
   0   4 -15 1495.23 326.794  24
   0  -4  15 1429.65 275.029  23
   0   4  15 1277.77 314.782   7
  -1   4 -15 2767.40 315.586  24
   1   4  15 3237.39 379.060   7
   1  -4  15 3592.55 408.514  11
  -1   5  15 28058.8 1057.69   8
   1   5 -15 31284.9 1036.17  25
   1   5 -15 29760.2 1085.89  24
  -1  -5  15 27537.1 883.871  23
  -1  -5  15 29523.4 1025.12   9
   0   5  15 58732.8 1401.69   8
   0   5 -15 66531.4 1408.38  25
   0  -5 -15 54643.1 1264.27  25
   0   5 -15 66046.1 1610.91  24
   0  -5  15 60220.3 1384.33  23
   0   5  15 59906.7 1429.70   7
   0  -5  15 61269.5 1524.06   9
  -1   5 -15 312.905 177.267  24
   1   5  15 247.501 185.131   7
   1  -5  15 220.342 213.547  11
  -1  -6  15 1733.88 268.191   9
   1   6 -15 1628.43 282.253  25
   1   6 -15 1759.75 306.809  24
  -1   6  15 1445.59 284.278   8
  -1  -6  15 1660.03 244.280  23
   0   6 -15 503.830 215.524  25
   0   6 -15 558.444 265.478  24
   0  -6  15 569.556 219.840  23
   0   6  15 221.460 177.016   8
   0   6  15 460.749 196.335   7
   0  -6  15 246.808 186.701   9
  -1   6 -15 147.489 150.790  24
   1   6  15 464.331 177.983   7
   1  -6  15 431.514 187.564  11
  -1   7  15 3263.60 331.286   8
   1   7 -15 4163.02 346.332  25
   1   7 -15 4314.16 369.530  24
  -1  -7  15 4144.96 329.591  23
  -1  -7  15 3968.52 303.283   9
   0   7  15 14933.0 569.139   8
   0   7 -15 18227.3 620.145  25
   0   7 -15 19412.0 801.303  24
   0   7  15 14358.3 531.181   7
   0  -7  15 18724.5 700.027  11
   1   7  15 6855.09 354.924   7
   0   8 -15 2757.84 299.868  24
  -1   0  16 1547.48 252.807   9
   1   0 -16 667.025 234.340  25
   1   0 -16 1392.93 263.460  24
   0   0  16 377.517 177.659   9
   0   0 -16 28.8106 258.824  25
   0   0  16 631.435 267.509   7
   0   0  16 415.419 215.849  11
   1   0  16 87245.6 1364.57   7
   1   0  16 83430.9 1301.93  11
  -1   1  16 1671.26 243.690   9
  -1  -1  16 1701.54 266.085   9
   1   1 -16 987.788 254.245  25
   1  -1 -16 727.523 239.757  25
   1   1 -16 1431.73 279.507  24
   1  -1 -16 1415.28 247.331  24
   0   1 -16 9574.20 499.162  25
   0  -1 -16 8168.51 462.888  25
   0   1  16 10427.0 611.051   7
   0  -1  16 9944.63 572.029   7
   0  -1  16 9203.40 550.032  11
   0  -1  16 8296.29 495.814   9
   1  -1  16 1909.46 225.788   7
   1  -1  16 2148.18 265.697  11
   1   2 -16 3897.56 380.745  25
   1  -2 -16 2759.54 342.828  25
   1   2 -16 3483.53 379.866  24
  -1   2  16 2681.34 308.993   7
  -1  -2  16 3882.83 372.191   9
   0  -2  16-92.2762 170.529   9
   0   2 -16 25.3436 166.569  25
   0  -2 -16-158.084 199.733  25
   0   2 -16-154.483 178.732  24
   0   2  16 55.6702 189.073   7
   0  -2  16-119.843 176.484   7
   0  -2  16 143.250 186.781  11
   1   2  16 18211.2 674.101   7
   1  -2  16 17955.5 665.233  11
   1   3 -16 20555.3 753.580  25
   1  -3 -16 12105.7 612.550  25
   1   3 -16 20122.6 796.799  24
  -1   3  16 14907.5 611.412   7
  -1  -3  16 18620.7 736.788   9
   0   3 -16 9600.56 458.832  25
   0   3 -16 10493.7 561.013  24
   0   3  16 9894.04 577.350   7
   0  -3  16 9828.78 489.861   7
   0  -3  16 11016.5 595.065  11
   0  -3  16 10304.5 564.417   9
   1   3  16 1146.36 214.970   7
   1  -3  16 1209.33 216.239  11
   1   4 -16 11164.6 530.717  25
   1   4 -16 10846.9 576.029  24
  -1  -4  16 10892.2 536.130   9
   0   4 -16 3151.76 264.945  25
   0   4 -16 3744.67 350.214  24
   0   4  16 4246.58 369.269   7
   0  -4  16 4632.20 396.865  11
   0  -4  16 3964.31 356.151   9
   1   4  16 16893.1 578.747   7
   1  -4  16 18219.5 621.326  11
   1   5 -16 1540.28 218.752  25
   1   5 -16 1818.39 246.793  24
  -1  -5  16 2038.46 229.746   9
   0   5 -16-6.58954 157.901  24
   0   5  16-114.230 164.064   7
   0  -5  16 60.6035 163.444  11
   0   6 -16 28989.3 790.459  24
   0  -6  16 30125.8 766.311  11
   0   0  17 685.803 186.886   7
   0   1  17 10359.9 464.517   7
   0   0   0    0.00    0.00   0
;
_shelx_hkl_checksum     46337
_shelx_res_file
;
TITL CPL1J in P2(1)/c
    cpl1j.res
    created by SHELXL-2019/3 at 12:59:55 on 22-Sep-2024
REM P2(1)/c (#14 in standard setting)
CELL 1.54184   3.866830  14.194319  13.734737  90.0000  91.4526  90.0000
ZERR    2.00   0.000169   0.000594   0.000557   0.0000   0.0036   0.0000
LATT  1
SYMM -x, y+1/2,-z+1/2
SFAC C H N Cl Cu Br
UNIT 20.00 12.00 4.00 8.00 2.0 4.0
TEMP -153
L.S. 8
OMIT 1 2 0
ACTA
HTAB
CONF
BOND $H
EQIV $1 x+1, y, z
HTAB C2 Br1_$1
EQIV $2 -x+1, y-1/2, -z+3/2
HTAB C4 Br1_$2
EQIV $3 -x, -y+1, -z+2
HTAB C6 Br1_$3
WGHT    0.066300    1.739200
FVAR       4.53173
CU1   5    0.500000    0.500000    1.000000    10.50000    0.02316    0.01671 =
         0.01793   -0.00307   -0.00223    0.00335
BR1   6    0.101734    0.593374    0.900786    11.00000    0.01726    0.01874 =
         0.01940    0.00106    0.00064    0.00076
N1    3    0.487124    0.397254    0.896171    11.00000    0.01986    0.01848 =
         0.02198   -0.00132   -0.00071    0.00255
C2    1    0.572591    0.417303    0.804243    11.00000    0.01993    0.02038 =
         0.01967   -0.00109   -0.00074   -0.00016
AFIX  43
H2    2    0.642863    0.479406    0.788200    11.00000   -1.20000
AFIX   0
C3    1    0.559577    0.348261    0.732113    11.00000    0.01988    0.02406 =
         0.01838   -0.00218    0.00315   -0.00068
CL3   4    0.685390    0.377009    0.615940    11.00000    0.03858    0.02857 =
         0.02037   -0.00283    0.00734   -0.00384
C4    1    0.449324    0.258547    0.752319    11.00000    0.02568    0.02044 =
         0.02067   -0.00382   -0.00014    0.00154
AFIX  43
H4    2    0.435302    0.211395    0.703291    11.00000   -1.20000
AFIX   0
C5    1    0.359172    0.239834    0.847727    11.00000    0.01960    0.01896 =
         0.02314   -0.00135   -0.00092    0.00162
CL5   4    0.216340    0.129244    0.879925    11.00000    0.03458    0.01995 =
         0.02811   -0.00147    0.00209   -0.00473
C6    1    0.386102    0.309494    0.918716    11.00000    0.01980    0.01929 =
         0.02366   -0.00090    0.00044    0.00298
AFIX  43
H6    2    0.332306    0.294833    0.984100    11.00000   -1.20000
AFIX   0
HKLF 4
REM  CPL1J in P2(1)/c
REM wR2 = 0.1020, GooF = S = 1.050, Restrained GooF = 1.050 for all data
REM R1 = 0.0393 for 1406 Fo > 4sig(Fo) and 0.0422 for all 1513 data
REM 88 parameters refined using 0 restraints
END
WGHT      0.0646      1.1834
REM Instructions for potential hydrogen bonds
HTAB C2 Br1_$1
HTAB C4 Br1_$2
HTAB C6 Br1_$3
REM Highest difference peak  1.147,  deepest hole -0.853,  1-sigma level  0.176
Q1    1   0.0665  0.5448  0.8644  11.00000  0.05    1.15
Q2    1   0.0649  0.6373  0.8620  11.00000  0.05    1.13
Q3    1   0.1504  0.6413  0.9407  11.00000  0.05    1.12
Q4    1   0.5182  0.5462  1.0554  11.00000  0.05    1.05
Q5    1   0.1604  0.5436  0.9388  11.00000  0.05    0.98
Q6    1   0.4151  0.5524  0.9604  11.00000  0.05    0.76
Q7    1   0.2520  0.1884  0.8679  11.00000  0.05    0.60
Q8    1  -0.1060  0.6176  0.9407  11.00000  0.05    0.54
Q9    1   0.3750  0.2619  0.8655  11.00000  0.05    0.49
Q10   1   0.1560  0.1025  0.8273  11.00000  0.05    0.47
Q11   1   0.5535  0.3910  0.7751  11.00000  0.05    0.46
Q12   1   0.2539  0.0696  0.9082  11.00000  0.05    0.46
Q13   1   0.7010  0.3399  0.6617  11.00000  0.05    0.45
Q14   1   0.2762  0.6220  0.8590  11.00000  0.05    0.45
Q15   1   0.6575  0.3272  0.5765  11.00000  0.05    0.44
Q16   1   0.3605  0.5584  0.8621  11.00000  0.05    0.43
Q17   1   0.3791  0.2491  0.8052  11.00000  0.05    0.43
Q18   1   0.2566  0.5300  1.0373  11.00000  0.05    0.42
Q19   1   0.7435  0.4299  0.6385  11.00000  0.05    0.42
Q20   1   0.6175  0.4268  0.5768  11.00000  0.05    0.41
;
_shelx_res_checksum     4749
data_2
_audit_creation_method     'SHELXL-2019/3'
_chemical_name_systematic
;
<i>catena</i>-Poly[[bis(3,5-dimethylpyridine)copper(II)]-di-\m-bromido]
;
_chemical_name_common     ?
_chemical_formula_moiety     'C14 H18 Br2 Cu N2'
_chemical_formula_sum     'C14 H18 Br2 Cu N2'
_chemical_formula_iupac     '[Cu Br2 (C7 H9 N)2]'
_chemical_formula_weight     437.66
_chemical_melting_point     ?
_space_group_crystal_system     monoclinic
_space_group_name_H-M_alt     'P 21/c'
_space_group_name_Hall     '-P 2ybc'
loop_
    _space_group_symop_operation_xyz
    'x, y, z'
    '-x, y+1/2, -z+1/2'
    '-x, -y, -z'
    'x, -y-1/2, z-1/2'
_cell_length_a     3.9901(2)
_cell_length_b     14.2902(9)
_cell_length_c     13.8338(8)
_cell_angle_alpha     90
_cell_angle_beta     93.638(2)
_cell_angle_gamma     90
_cell_volume     787.20(8)
_cell_formula_units_Z     2
_cell_measurement_reflns_used     3415
_cell_measurement_theta_min     2.85
_cell_measurement_theta_max     28.24
_cell_measurement_temperature     100(2)
_exptl_crystal_description     needle
_exptl_crystal_colour     green
_exptl_crystal_size_max     0.455
_exptl_crystal_size_mid     0.033
_exptl_crystal_size_min     0.026
_exptl_crystal_density_diffrn     1.846
_exptl_crystal_density_meas     ?
_exptl_crystal_density_method     'not measured'
_exptl_crystal_F_000     430
_exptl_absorpt_coefficient_mu     6.451
_exptl_absorpt_correction_type     multi-scan
_exptl_absorpt_process_details
;
(<i>TWINABS</i>; Sheldrick, 2012)
;
_exptl_absorpt_correction_T_min     0.6497
_exptl_absorpt_correction_T_max     0.7457
_diffrn_ambient_temperature     100(2)
_diffrn_source     ?
_diffrn_radiation_type     MoK\a
_diffrn_radiation_wavelength     0.71073
_diffrn_measurement_device_type     'Bruker APEXII CCD'
_diffrn_measurement_method     '\f and \w scans'
_diffrn_detector_area_resol_mean     ?
_diffrn_reflns_number     3775
_diffrn_reflns_av_R_equivalents     0.0577
_diffrn_reflns_av_unetI/netI     0.0636
_diffrn_reflns_theta_min     2.851
_diffrn_reflns_theta_max     28.287
_diffrn_reflns_theta_full     25.242
_diffrn_measured_fraction_theta_max     0.987
_diffrn_measured_fraction_theta_full     0.989
_diffrn_reflns_limit_h_min     -5
_diffrn_reflns_limit_h_max     5
_diffrn_reflns_limit_k_min     0
_diffrn_reflns_limit_k_max     19
_diffrn_reflns_limit_l_min     0
_diffrn_reflns_limit_l_max     18
_refine_special_details
;
Refined as a 4-component twin.
Rint = 0.0762 for all 26103 observations and Rint = 0.0577 for all 8044
observations with I > 3sigma(I). Rint is based on agreement between observed
single and composite intensities and those calculated from refined unique
intensities and twin fractions. 2022 corrected reflections were written to
file a HKLF 4-type file. Reflections were merged according
to point-group 2/m. Minimum and maximum apparent transmission: 0.649678
0.745686. Additional spherical absorption correction were applied with \m*r =
0.2000. The HKLF 5 dataset was constructed from all observations involving
domain 1. 10695 corrected reflections written to
HKLF 5-type file. Reflections were merged according to
point-group 2/m. Single reflections that also occurred in composites were
omitted. Minimum and maximum apparent transmission: 0.649545 0.745686.
Additional spherical absorption correction applied with \m*r = 0.2000
;
_reflns_number_total     3775
_reflns_number_gt     3425
_reflns_threshold_expression     'I > 2\s(I)'
_refine_ls_structure_factor_coef     Fsqd
_refine_ls_matrix_type     full
_refine_ls_R_factor_all     0.0514
_refine_ls_R_factor_gt     0.0438
_refine_ls_wR_factor_gt     0.0845
_refine_ls_wR_factor_ref     0.0873
_refine_ls_goodness_of_fit_ref     1.048
_refine_ls_restrained_S_all     1.048
_refine_ls_number_reflns     3775
_refine_ls_number_parameters     91
_refine_ls_number_restraints     0
_refine_ls_hydrogen_treatment     constr
_refine_ls_weighting_scheme     calc
_refine_ls_weighting_details
              'w=1/[\s^2^(Fo^2^)+(0.0241P)^2^+1.7185P] where P=(Fo^2^+2Fc^2^)/3'
_atom_sites_solution_hydrogens     geom
_atom_sites_solution_primary     direct
_atom_sites_solution_secondary     difmap
_refine_ls_shift/su_max     0.001
_refine_ls_shift/su_mean     0.000
_refine_diff_density_max     0.685
_refine_diff_density_min     -0.642
_refine_ls_extinction_method     none
_refine_ls_extinction_coef     .
loop_
    _atom_type_symbol
    _atom_type_description
    _atom_type_scat_dispersion_real
    _atom_type_scat_dispersion_imag
    _atom_type_scat_source
    'C' 'C' 0.0033 0.0016
                         'International Tables Vol C Tables 4.2.6.8 and 6.1.1.4'
    'H' 'H' 0.0000 0.0000
                         'International Tables Vol C Tables 4.2.6.8 and 6.1.1.4'
    'N' 'N' 0.0061 0.0033
                         'International Tables Vol C Tables 4.2.6.8 and 6.1.1.4'
    'Cu' 'Cu' 0.3201 1.2651
                         'International Tables Vol C Tables 4.2.6.8 and 6.1.1.4'
    'Br' 'Br' -0.2901 2.4595
                         'International Tables Vol C Tables 4.2.6.8 and 6.1.1.4'
_computing_data_collection
;
APEX4 (Bruker, 2022)
;
_computing_cell_refinement
;
SAINT (Bruker, 2022)
;
_computing_data_reduction
;
SAINT (Bruker, 2022)
;
_computing_structure_solution
;
SHELXS (Sheldrick, 2008)
;
_computing_structure_refinement
;
SHELXL (Sheldrick, 2015)
;
_computing_molecular_graphics
;
SHELXTL (Sheldrick, 2008)
;
_computing_publication_material
;
publCIF (Westrip, 2010)
;
loop_
    _atom_site_type_symbol
    _atom_site_label
    _atom_site_fract_x
    _atom_site_fract_y
    _atom_site_fract_z
    _atom_site_U_iso_or_equiv
    _atom_site_adp_type
    _atom_site_calc_flag
    _atom_site_occupancy
    _atom_site_disorder_assembly
    _atom_site_disorder_group
    Cu Cu1 0.500000 0.500000 0.500000 0.0159(2) Uani d 1 . .
    Br Br1 0.88458(12) 0.40484(3) 0.60226(4) 0.01099(12) Uani d 1 . .
    N N1 0.4753(11) 0.3991(3) 0.3989(3) 0.0148(8) Uani d 1 . .
    C C2 0.5684(13) 0.4157(4) 0.3100(4) 0.0151(11) Uani d 1 . .
    H H2 0.644319 0.476702 0.295266 0.018 Uiso calc 1 . .
    C C3 0.5605(13) 0.3482(4) 0.2376(4) 0.0134(11) Uani d 1 . .
    C C4 0.4344(13) 0.2605(4) 0.2590(4) 0.0144(10) Uani d 1 . .
    H H4 0.419115 0.213034 0.210788 0.017 Uiso calc 1 . .
    C C5 0.3306(13) 0.2424(4) 0.3513(4) 0.0147(11) Uani d 1 . .
    C C6 0.3613(13) 0.3133(4) 0.4192(4) 0.0148(10) Uani d 1 . .
    H H6 0.298962 0.300820 0.483049 0.018 Uiso calc 1 . .
    C C7 0.6748(16) 0.3708(4) 0.1379(4) 0.0210(12) Uani d 1 . .
    H H7A 0.651403 0.315085 0.096682 0.025 Uiso calc 1 . .
    H H7B 0.536313 0.421464 0.109048 0.025 Uiso calc 1 . .
    H H7C 0.910514 0.390453 0.143358 0.025 Uiso calc 1 . .
    C C8 0.1978(15) 0.1474(4) 0.3771(4) 0.0205(12) Uani d 1 . .
    H H8A 0.194168 0.106560 0.320159 0.025 Uiso calc 1 . .
    H H8B 0.343355 0.120063 0.429397 0.025 Uiso calc 1 . .
    H H8C -0.030447 0.153981 0.398525 0.025 Uiso calc 1 . .
loop_
    _atom_site_aniso_label
    _atom_site_aniso_U_11
    _atom_site_aniso_U_22
    _atom_site_aniso_U_33
    _atom_site_aniso_U_12
    _atom_site_aniso_U_13
    _atom_site_aniso_U_23
    Cu1 0.0231(4) 0.0114(4) 0.0122(4) 0.0079(4) -0.0074(4) -0.0055(3)
    Br1 0.01092(18) 0.0107(2) 0.0112(2) 0.0017(2) -0.00078(16) 0.0002(2)
    N1 0.0191(19) 0.012(2) 0.013(2) 0.0028(18) -0.0045(18) -0.0028(16)
    C2 0.016(2) 0.012(2) 0.016(2) 0.002(2) -0.003(2) -0.003(2)
    C3 0.014(3) 0.015(2) 0.011(2) 0.003(2) 0.001(2) -0.002(2)
    C4 0.012(2) 0.014(2) 0.017(3) 0.002(2) -0.004(2) -0.0072(19)
    C5 0.013(3) 0.014(2) 0.017(3) 0.002(2) 0.000(2) -0.004(2)
    C6 0.014(2) 0.016(2) 0.014(2) 0.001(2) 0.000(2) 0.001(2)
    C7 0.023(3) 0.022(3) 0.019(3) -0.001(2) 0.005(2) -0.001(2)
    C8 0.020(3) 0.020(3) 0.022(3) -0.005(2) 0.001(2) -0.001(2)
_geom_special_details
;
 All esds (except the esd in the dihedral angle between two l.s. planes)
 are estimated using the full covariance matrix.  The cell esds are taken
 into account individually in the estimation of esds in distances, angles
 and torsion angles; correlations between esds in cell parameters are only
 used when they are defined by crystal symmetry.  An approximate (isotropic)
 treatment of cell esds is used for estimating esds involving l.s. planes.
;
loop_
    _geom_bond_atom_site_label_1
    _geom_bond_atom_site_label_2
    _geom_bond_site_symmetry_2
    _geom_bond_distance
    _geom_bond_publ_flag
    Cu1 N1 . 2.007(4) y
    Cu1 N1 3_666 2.007(4) ?
    Cu1 Br1 . 2.4350(5) y
    Cu1 Br1 3_666 2.4350(5) ?
    N1 C2 . 1.328(7) ?
    N1 C6 . 1.343(7) ?
    C2 C3 . 1.389(7) ?
    C2 H2 . 0.9500 ?
    C3 C4 . 1.390(7) ?
    C3 C7 . 1.515(7) ?
    C4 C5 . 1.391(8) ?
    C4 H4 . 0.9500 ?
    C5 C6 . 1.382(7) ?
    C5 C8 . 1.507(7) ?
    C6 H6 . 0.9500 ?
    C7 H7A . 0.9800 ?
    C7 H7B . 0.9800 ?
    C7 H7C . 0.9800 ?
    C8 H8A . 0.9800 ?
    C8 H8B . 0.9800 ?
    C8 H8C . 0.9800 ?
loop_
    _geom_angle_atom_site_label_1
    _geom_angle_atom_site_label_2
    _geom_angle_atom_site_label_3
    _geom_angle_site_symmetry_1
    _geom_angle_site_symmetry_3
    _geom_angle
    _geom_angle_publ_flag
    N1 Cu1 N1 . 3_666 180.0(2) ?
    N1 Cu1 Br1 . . 90.27(12) y
    N1 Cu1 Br1 3_666 . 89.73(12) ?
    N1 Cu1 Br1 . 3_666 89.73(12) ?
    N1 Cu1 Br1 3_666 3_666 90.27(12) ?
    Br1 Cu1 Br1 . 3_666 180.0 ?
    C2 N1 C6 . . 118.3(4) ?
    C2 N1 Cu1 . . 120.9(4) ?
    C6 N1 Cu1 . . 120.9(3) ?
    N1 C2 C3 . . 123.3(5) ?
    N1 C2 H2 . . 118.3 ?
    C3 C2 H2 . . 118.3 ?
    C2 C3 C4 . . 117.6(5) ?
    C2 C3 C7 . . 121.0(5) ?
    C4 C3 C7 . . 121.3(5) ?
    C3 C4 C5 . . 119.8(4) ?
    C3 C4 H4 . . 120.1 ?
    C5 C4 H4 . . 120.1 ?
    C6 C5 C4 . . 117.9(5) ?
    C6 C5 C8 . . 121.1(5) ?
    C4 C5 C8 . . 121.0(5) ?
    N1 C6 C5 . . 123.0(5) ?
    N1 C6 H6 . . 118.5 ?
    C5 C6 H6 . . 118.5 ?
    C3 C7 H7A . . 109.5 ?
    C3 C7 H7B . . 109.5 ?
    H7A C7 H7B . . 109.5 ?
    C3 C7 H7C . . 109.5 ?
    H7A C7 H7C . . 109.5 ?
    H7B C7 H7C . . 109.5 ?
    C5 C8 H8A . . 109.5 ?
    C5 C8 H8B . . 109.5 ?
    H8A C8 H8B . . 109.5 ?
    C5 C8 H8C . . 109.5 ?
    H8A C8 H8C . . 109.5 ?
    H8B C8 H8C . . 109.5 ?
loop_
    _geom_torsion_atom_site_label_1
    _geom_torsion_atom_site_label_2
    _geom_torsion_atom_site_label_3
    _geom_torsion_atom_site_label_4
    _geom_torsion_site_symmetry_1
    _geom_torsion_site_symmetry_2
    _geom_torsion_site_symmetry_3
    _geom_torsion_site_symmetry_4
    _geom_torsion
    _geom_torsion_publ_flag
    C6 N1 C2 C3 . . . . -1.4(8) ?
    Cu1 N1 C2 C3 . . . . 179.2(4) ?
    N1 C2 C3 C4 . . . . 2.9(8) ?
    N1 C2 C3 C7 . . . . -179.1(5) ?
    C2 C3 C4 C5 . . . . -1.7(8) ?
    C7 C3 C4 C5 . . . . -179.8(5) ?
    C3 C4 C5 C6 . . . . -0.7(8) ?
    C3 C4 C5 C8 . . . . -179.1(5) ?
    C2 N1 C6 C5 . . . . -1.3(8) ?
    Cu1 N1 C6 C5 . . . . 178.1(4) ?
    C4 C5 C6 N1 . . . . 2.3(8) ?
    C8 C5 C6 N1 . . . . -179.3(5) ?
loop_
    _geom_hbond_atom_site_label_D
    _geom_hbond_atom_site_label_H
    _geom_hbond_atom_site_label_A
    _geom_hbond_site_symmetry_A
    _geom_hbond_distance_DH
    _geom_hbond_distance_HA
    _geom_hbond_distance_DA
    _geom_hbond_angle_DHA
    _geom_hbond_publ_flag
    C2 H2 Br1 3_666 0.95 3.12 3.406(5) 99.6 yes
    C6 H6 Br1 1_455 0.95 2.83 3.515(5) 129.8 yes
_shelx_space_group_comment
;
The symmetry employed for this shelxl refinement is uniquely defined
by the following loop, which should always be used as a source of
symmetry information in preference to the above space-group names.
They are only intended as comments.
;
_shelx_estimated_absorpt_T_min     0.157
_shelx_estimated_absorpt_T_max     0.850
_shelx_hkl_file
;
   1   0   0 986.292 24.6916   1
  -2   0   1 1169.97 27.1192  -3
   2   0   0 1169.97 27.1192   1
   3   0   0 1245.70 33.2801   1
  -4   1   1 728.245 23.7193  -4
  -4   0   2 728.245 23.7193  -3
  -4   1   1 728.245 23.7193  -2
   4   0   0 728.245 23.7193   1
  -5   1   1 698.776 29.7476  -4
  -5   0   2 698.776 29.7476  -3
  -5   1   1 698.776 29.7476  -2
   5   0   0 698.776 29.7476   1
   1   1   0 40.1085 1.79000   1
  -2   1   1 1174.50 21.5078  -3
   2   1   0 1174.50 21.5078   1
  -3   1   1 376.015 30.4313  -3
   3   1   0 376.015 30.4313   1
   4   1   0 199.268 14.4816  -4
  -4   1   2 199.268 14.4816  -3
  -4   1   2 199.268 14.4816  -2
   4   1   0 199.268 14.4816   1
  -4   1   2 56.7985 12.7114  -4
  -4   1   2 56.7985 12.7114  -3
   4   1   0 56.7985 12.7114  -2
   4   1   0 56.7985 12.7114   1
  -5   1   2 48.6182 15.4357  -4
  -5   1   2 48.6182 15.4357  -3
   5   1   0 48.6182 15.4357  -2
   5   1   0 48.6182 15.4357   1
   5   1   0 160.045 20.5567  -4
  -5   1   2 160.045 20.5567  -3
  -5   1   2 160.045 20.5567  -2
   5   1   0 160.045 20.5567   1
  -5   1   2 193.735 25.9775  -3
  -5   1   2 193.735 25.9775  -2
   5   1   0 193.735 25.9775   1
   0   2   0 676.240 20.1090  -3
   0   2   0 676.240 20.1090   1
   0   2   0 957.666 46.7079  -3
   0   0   2 957.666 46.7079  -2
   0   2   0 957.666 46.7079   1
  -1   0   2 180.902 13.1895  -4
   1   2   0 180.902 13.1895   1
  -2   2   1 790.831 16.6402  -3
   2   2   0 790.831 16.6402   1
  -3   2   1 688.949 39.7155  -3
   3   2   0 688.949 39.7155   1
   4   1   1 189.964 14.7733  -4
  -4   2   2 189.964 14.7733  -3
  -4   1   3 189.964 14.7733  -2
   4   2   0 189.964 14.7733   1
  -4   1   3 36.4659 12.7981  -4
  -4   2   2 36.4659 12.7981  -3
   4   1   1 36.4659 12.7981  -2
   4   2   0 36.4659 12.7981   1
   5   1   1 240.571 15.3672  -4
  -5   2   2 240.571 15.3672  -3
  -5   1   3 240.571 15.3672  -2
   5   2   0 240.571 15.3672   1
  -5   1   3 746.270 39.2667  -4
  -5   2   2 746.270 39.2667  -3
   5   1   1 746.270 39.2667  -2
   5   2   0 746.270 39.2667   1
   0   3   0 0.66602 2.68016  -3
   0   3   0 0.66602 2.68016   1
  -1   0   3 3285.17 109.122  -2
   1   3   0 3285.17 109.122   1
  -1   0   3 3107.15 60.9974  -4
   1   3   0 3107.15 60.9974   1
  -2   3   1 874.240 17.2637  -3
   2   3   0 874.240 17.2637   1
   3   1   2 1518.50 47.8359  -2
   3   3   0 1518.50 47.8359   1
   3   1   2 1304.67 76.2546  -4
   3   3   0 1304.67 76.2546   1
   4   1   2 138.281 22.5319  -4
  -4   3   2 138.281 22.5319  -3
   4   3   0 138.281 22.5319   1
  -4   1   4 375.267 22.0391  -4
  -4   3   2 375.267 22.0391  -3
   4   1   2 375.267 22.0391  -2
   4   3   0 375.267 22.0391   1
   4   1   2 233.948 21.5544  -4
  -4   3   2 233.948 21.5544  -3
  -4   1   4 233.948 21.5544  -2
   4   3   0 233.948 21.5544   1
  -5   1   4 143.349 12.0742  -2
   5   3   0 143.349 12.0742   1
  -5   1   4 286.900 25.7705  -4
  -5   3   2 286.900 25.7705  -3
   5   1   2 286.900 25.7705  -2
   5   3   0 286.900 25.7705   1
   5   1   2 200.882 21.9901  -4
  -5   3   2 200.882 21.9901  -3
  -5   1   4 200.882 21.9901  -2
   5   3   0 200.882 21.9901   1
   0   4   0 1908.39 46.7770  -3
   0   4   0 1908.39 46.7770   1
   0   0   4 2135.70 104.757  -4
   0   4   0 2135.70 104.757  -3
   0   4   0 2135.70 104.757   1
  -1   0   4 7995.72 185.127  -2
   1   4   0 7995.72 185.127   1
  -1   0   4 2550.84 46.6314  -4
   1   4   0 2550.84 46.6314   1
  -2   4   1 137.122 5.54294  -3
   2   4   0 137.122 5.54294   1
   3   1   3 607.792 24.7083  -2
   3   4   0 607.792 24.7083   1
   3   1   3 101.916 11.0501  -4
   3   4   0 101.916 11.0501   1
   4   1   3 1375.46 46.0851  -4
  -4   4   2 1375.46 46.0851  -3
  -4   1   5 1375.46 46.0851  -2
   4   4   0 1375.46 46.0851   1
   4   1   3 741.317 43.1482  -4
   4   4   0 741.317 43.1482   1
  -4   1   5 1119.40 65.3251  -4
  -4   4   2 1119.40 65.3251  -3
   4   1   3 1119.40 65.3251  -2
   4   4   0 1119.40 65.3251   1
  -5   1   5 119.407 22.9282  -4
  -5   4   2 119.407 22.9282  -3
   5   1   3 119.407 22.9282  -2
   5   4   0 119.407 22.9282   1
  -5   1   5 203.592 12.1153  -2
   5   4   0 203.592 12.1153   1
   5   1   3 207.889 25.1530  -4
  -5   4   2 207.889 25.1530  -3
  -5   1   5 207.889 25.1530  -2
   5   4   0 207.889 25.1530   1
   0   5   0 1.13723 3.28825  -3
   0   5   0 1.13723 3.28825   1
  -1   0   5 2.87129 4.05134  -2
   1   5   0 2.87129 4.05134   1
  -1   0   5 3.55176 3.38860  -4
   1   5   0 3.55176 3.38860   1
  -2   5   1 517.436 10.3017  -3
   2   5   0 517.436 10.3017   1
   3   1   4 9.86433 10.6242  -4
   3   5   0 9.86433 10.6242   1
   3   1   4 74.2321 15.7461  -2
   3   5   0 74.2321 15.7461   1
   4   1   4 24.4293 11.6585  -4
   4   5   0 24.4293 11.6585   1
  -4   1   6 63.6277 26.5420  -4
  -4   5   2 63.6277 26.5420  -3
   4   1   4 63.6277 26.5420  -2
   4   5   0 63.6277 26.5420   1
  -5   1   6 63.9070 28.6800  -4
  -5   5   2 63.9070 28.6800  -3
   5   5   0 63.9070 28.6800   1
   5   1   4 153.834 25.7292  -4
  -5   5   2 153.834 25.7292  -3
  -5   1   6 153.834 25.7292  -2
   5   5   0 153.834 25.7292   1
  -5   1   6 46.9253 27.8065  -4
  -5   5   2 46.9253 27.8065  -3
   5   1   4 46.9253 27.8065  -2
   5   5   0 46.9253 27.8065   1
   0   6   0 1286.37 30.5796  -3
   0   6   0 1286.37 30.5796   1
  -1   0   6 1747.70 33.6950  -4
   1   6   0 1747.70 33.6950   1
  -1   0   6 1665.71 38.5612  -2
   1   6   0 1665.71 38.5612   1
  -2   6   1 30.6344 3.88789  -3
   2   6   0 30.6344 3.88789   1
   3   1   5 46.3154 23.3878  -2
   3   6   0 46.3154 23.3878   1
   3   1   5 49.6923 12.3956  -4
   3   6   0 49.6923 12.3956   1
   3   1   5 45.7637 26.0805  -4
  -3   6   1 45.7637 26.0805  -3
   3   6   0 45.7637 26.0805   1
  -4   1   7 1720.18 95.7826  -4
  -4   6   2 1720.18 95.7826  -3
   4   1   5 1720.18 95.7826  -2
   4   6   0 1720.18 95.7826   1
   4   1   5 929.111 50.6039  -4
   4   6   0 929.111 50.6039   1
  -5   1   7 282.218 37.9077  -4
  -5   6   2 282.218 37.9077  -3
   5   1   5 282.218 37.9077  -2
   5   6   0 282.218 37.9077   1
   0   7   0 0.47782 3.21560  -3
   0   7   0 0.47782 3.21560   1
  -1   0   7 691.576 15.9237  -4
   1   7   0 691.576 15.9237   1
  -1   0   7 682.961 19.1474  -2
   1   7   0 682.961 19.1474   1
  -2   7   1 1319.07 31.6846  -3
   2   7   0 1319.07 31.6846   1
  -2   7   1 1346.73 82.0615  -3
  -2   0   7 1346.73 82.0615  -2
   2   7   0 1346.73 82.0615   1
  -3   7   1 666.281 46.9924  -3
   3   1   6 666.281 46.9924  -2
   3   7   0 666.281 46.9924   1
   3   1   6 517.408 33.0856  -4
   3   7   0 517.408 33.0856   1
   3   1   6 705.568 56.3675  -2
   3   7   0 705.568 56.3675   1
   3   1   6 537.546 49.3893  -4
  -3   7   1 537.546 49.3893  -3
   3   7   0 537.546 49.3893   1
   4   1   6 113.875 22.0180  -4
  -4   7   2 113.875 22.0180  -3
   4   7   0 113.875 22.0180   1
  -4   7   2 351.721 41.5731  -3
   4   1   6 351.721 41.5731  -2
   4   7   0 351.721 41.5731   1
   4   1   6 59.8656 14.8411  -4
   4   7   0 59.8656 14.8411   1
   0   8   0 1325.82 29.9843  -3
   0   8   0 1325.82 29.9843   1
  -1   0   8 494.226 14.2832  -4
   1   8   0 494.226 14.2832   1
  -1   0   8 739.769 21.1550  -2
   1   8   0 739.769 21.1550   1
  -2   8   1 2080.85 66.5789  -3
  -2   0   8 2080.85 66.5789  -2
   2   8   0 2080.85 66.5789   1
  -2   8   1 299.620 16.0200  -3
   2   8   0 299.620 16.0200   1
  -3   8   1 1278.41 75.2887  -3
   3   1   7 1278.41 75.2887  -2
   3   8   0 1278.41 75.2887   1
   3   1   7 260.337 20.7201  -4
  -3   8   1 260.337 20.7201  -3
   3   8   0 260.337 20.7201   1
   3   1   7 265.840 22.5679  -4
   3   8   0 265.840 22.5679   1
   4   1   7 73.5405 24.1628  -4
  -4   8   2 73.5405 24.1628  -3
   4   8   0 73.5405 24.1628   1
   4   1   7 62.3556 14.8397  -4
   4   8   0 62.3556 14.8397   1
   0   9   0 -1.0692 4.20881  -3
   0   9   0 -1.0692 4.20881   1
  -1   0   9 637.458 19.8866  -2
   1   9   0 637.458 19.8866   1
  -1   0   9 639.036 19.3593  -4
   1   9   0 639.036 19.3593   1
  -2   0   9 988.745 36.2673  -4
  -2   9   1 988.745 36.2673  -3
   2   1   8 988.745 36.2673  -2
   2   9   0 988.745 36.2673   1
   3   1   8 469.720 32.8543  -4
   3   9   0 469.720 32.8543   1
   3   1   8 608.814 31.0165  -4
  -3   9   1 608.814 31.0165  -3
   3   9   0 608.814 31.0165   1
   3   1   8 445.517 44.3738  -2
   3   9   0 445.517 44.3738   1
  -3   9   1 615.580 35.1952  -3
   3   1   8 615.580 35.1952  -2
   3   9   0 615.580 35.1952   1
   4   1   8 19.4581 14.7681  -4
   4   9   0 19.4581 14.7681   1
   0  10   0 2867.59 60.0182  -3
   0  10   0 2867.59 60.0182   1
  -1   0  10 105.738 9.18678  -4
   1  10   0 105.738 9.18678   1
  -1   0  10 131.006 10.0883  -2
   1  10   0 131.006 10.0883   1
  -1   0  10 91.8931 27.3658  -4
   1  10   0 91.8931 27.3658  -3
   1  10   0 91.8931 27.3658   1
   2   1   9 689.587 32.8296  -4
  -2  10   1 689.587 32.8296  -3
  -2   0  10 689.587 32.8296  -2
   2  10   0 689.587 32.8296   1
  -2   0  10 508.643 24.8198  -4
  -2  10   1 508.643 24.8198  -3
   2   1   9 508.643 24.8198  -2
   2  10   0 508.643 24.8198   1
  -2  10   1 651.176 36.5950  -3
  -2   0  10 651.176 36.5950  -2
   2  10   0 651.176 36.5950   1
   3   1   9 732.984 28.5343  -4
  -3  10   1 732.984 28.5343  -3
   3  10   0 732.984 28.5343   1
  -3  10   1 1704.96 59.4388  -3
   3   1   9 1704.96 59.4388  -2
   3  10   0 1704.96 59.4388   1
   4   1   9 185.274 21.2070  -4
   4  10   0 185.274 21.2070   1
   0  11   0 15.8506 4.87179  -3
   0  11   0 15.8506 4.87179   1
  -1   0  11 85.9335 9.98094  -4
   1  11   0 85.9335 9.98094   1
  -1   0  11 102.088 10.4039  -2
   1  11   0 102.088 10.4039   1
   2   1  10 137.022 10.5403  -4
  -2  11   1 137.022 10.5403  -3
  -2   0  11 137.022 10.5403  -2
   2  11   0 137.022 10.5403   1
  -2   0  11 351.323 15.9938  -4
  -2  11   1 351.323 15.9938  -3
   2   1  10 351.323 15.9938  -2
   2  11   0 351.323 15.9938   1
   3   1  10 110.046 32.9052  -4
  -3  11   1 110.046 32.9052  -3
   3  11   0 110.046 32.9052   1
   3   1  10 115.132 9.99229  -2
   3  11   0 115.132 9.99229   1
  -3  11   1 198.707 41.3122  -3
   3   1  10 198.707 41.3122  -2
   3  11   0 198.707 41.3122   1
  -3   0  11 199.748 40.7802  -4
  -3  11   1 199.748 40.7802  -3
   3   1  10 199.748 40.7802  -2
   3  11   0 199.748 40.7802   1
  -4  11   2 24.8192 34.5460  -3
   4  11   0 24.8192 34.5460   1
   0  12   0 2020.46 42.2842  -3
   0  12   0 2020.46 42.2842   1
  -1   0  12 755.371 25.2581  -2
   1  12   0 755.371 25.2581   1
  -1   0  12 30.1617 11.1406  -4
   1  12   0 30.1617 11.1406   1
   2   1  11 892.795 26.4609  -4
  -2  12   1 892.795 26.4609  -3
  -2   0  12 892.795 26.4609  -2
   2  12   0 892.795 26.4609   1
  -2   0  12 1547.79 40.4914  -4
  -2  12   1 1547.79 40.4914  -3
   2   1  11 1547.79 40.4914  -2
   2  12   0 1547.79 40.4914   1
  -3   0  12 505.527 61.0086  -4
  -3  12   1 505.527 61.0086  -3
   3   1  11 505.527 61.0086  -2
   3  12   0 505.527 61.0086   1
  -4  12   2 49.5728 37.9965  -3
   4  12   0 49.5728 37.9965   1
   0  13   0 9.83694 5.52071  -3
   0  13   0 9.83694 5.52071   1
  -1   0  13 260.906 16.9223  -2
   1  13   0 260.906 16.9223   1
  -1   0  13 291.177 20.8984  -4
   1  13   0 291.177 20.8984   1
   2   1  12 1365.01 36.8181  -4
  -2  13   1 1365.01 36.8181  -3
  -2   0  13 1365.01 36.8181  -2
   2  13   0 1365.01 36.8181   1
  -2   0  13 1396.94 38.1740  -4
  -2  13   1 1396.94 38.1740  -3
   2   1  12 1396.94 38.1740  -2
   2  13   0 1396.94 38.1740   1
  -3  13   1 289.997 31.7356  -3
   3   1  12 289.997 31.7356  -2
   3  13   0 289.997 31.7356   1
  -3   0  13 336.389 56.6777  -4
  -3  13   1 336.389 56.6777  -3
   3   1  12 336.389 56.6777  -2
   3  13   0 336.389 56.6777   1
   0  14   0 31.1111 7.01478  -3
   0  14   0 31.1111 7.01478   1
  -1   0  14 1541.32 90.8356  -2
   1  14   0 1541.32 90.8356   1
  -1   0  14 441.332 46.8205  -4
   1  14   0 441.332 46.8205   1
  -2   0  14 616.520 24.7912  -4
  -2  14   1 616.520 24.7912  -3
   2   1  13 616.520 24.7912  -2
   2  14   0 616.520 24.7912   1
   2   1  13 113.620 10.6480  -4
  -2  14   1 113.620 10.6480  -3
  -2   0  14 113.620 10.6480  -2
   2  14   0 113.620 10.6480   1
  -3   0  14 110.705 21.4559  -4
  -3  14   1 110.705 21.4559  -3
   3   1  13 110.705 21.4559  -2
   3  14   0 110.705 21.4559   1
   3   1  13 19.6163 30.3114  -4
  -3  14   1 19.6163 30.3114  -3
  -3   0  14 19.6163 30.3114  -2
   3  14   0 19.6163 30.3114   1
  -3  14   1 132.883 45.7257  -3
   3   1  13 132.883 45.7257  -2
   3  14   0 132.883 45.7257   1
   0  15   0 -6.9514 6.68061  -3
   0  15   0 -6.9514 6.68061   1
   1   1  14 131.333 35.6995  -4
   1  15   0 131.333 35.6995   1
  -1   0  15 141.483 38.1113  -4
   1  15   0 141.483 38.1113   1
   1   1  14 388.127 41.4397  -2
   1  15   0 388.127 41.4397   1
  -2   0  15 160.101 16.6805  -4
  -2  15   1 160.101 16.6805  -3
   2   1  14 160.101 16.6805  -2
   2  15   0 160.101 16.6805   1
   2   1  14 90.8784 12.7951  -4
  -2  15   1 90.8784 12.7951  -3
  -2   0  15 90.8784 12.7951  -2
   2  15   0 90.8784 12.7951   1
  -3   0  15 169.087 24.7871  -4
  -3  15   1 169.087 24.7871  -3
   3   1  14 169.087 24.7871  -2
   3  15   0 169.087 24.7871   1
  -3  15   1 238.054 51.4412  -3
   3   1  14 238.054 51.4412  -2
   3  15   0 238.054 51.4412   1
   3   1  14 249.551 39.4383  -4
  -3  15   1 249.551 39.4383  -3
  -3   0  15 249.551 39.4383  -2
   3  15   0 249.551 39.4383   1
   0  16   0 297.940 18.6613  -3
   0  16   0 297.940 18.6613   1
   1   1  15 1440.34 54.4018  -2
   1  16   0 1440.34 54.4018   1
   1   1  15 831.061 44.4331  -4
   1  16   0 831.061 44.4331   1
  -2   0  16 33.0101 13.4364  -4
  -2  16   1 33.0101 13.4364  -3
   2   1  15 33.0101 13.4364  -2
   2  16   0 33.0101 13.4364   1
   2   1  15 430.241 23.6404  -4
  -2  16   1 430.241 23.6404  -3
  -2   0  16 430.241 23.6404  -2
   2  16   0 430.241 23.6404   1
   0  17   0 5.49971 9.26167  -3
   0  17   0 5.49971 9.26167   1
   1   1  16 188.174 28.9201  -2
   1  17   0 188.174 28.9201   1
   1   1  16 179.285 23.3669  -4
   1  17   0 179.285 23.3669   1
   2   1  16 196.630 18.1877  -4
  -2  17   1 196.630 18.1877  -3
  -2   0  17 196.630 18.1877  -2
   2  17   0 196.630 18.1877   1
  -2   0  17 290.824 23.1742  -4
  -2  17   1 290.824 23.1742  -3
   2   1  16 290.824 23.1742  -2
   2  17   0 290.824 23.1742   1
   0  18   0 29.6318 11.0499  -3
   0  18   0 29.6318 11.0499   1
   1   1  17 103.256 21.7768  -4
   1  18   0 103.256 21.7768   1
   1   1  17 460.089 35.9222  -2
   1  18   0 460.089 35.9222   1
   0  19   0 -6.5683 9.66973  -3
   0  19   0 -6.5683 9.66973   1
  -5   0   1 5.95932 11.7051  -4
  -5   0   1 5.95932 11.7051  -3
  -5   0   1 5.95932 11.7051  -2
  -5   0   1 5.95932 11.7051   1
  -4   0   1 16.2334 8.70842  -4
  -4   0   1 16.2334 8.70842  -3
  -4   0   1 16.2334 8.70842  -2
  -4   0   1 16.2334 8.70842   1
  -3   0   1 -5.3225 4.33266   1
   2   0   0 105.329 9.42175  -3
  -2   0   1 105.329 9.42175   1
  -1   0   1 0.67454 2.31129   1
   1   0   1 0.54881 1.56976   1
  -2   0   2 40.6306 4.87777  -3
   2   0   1 40.6306 4.87777   1
  -3   0   2 183.187 19.3839  -3
   3   0   1 183.187 19.3839   1
  -4   2   1 157.103 18.2936  -4
  -4   0   3 157.103 18.2936  -3
  -4   2   1 157.103 18.2936  -2
   4   0   1 157.103 18.2936   1
  -5   2   1 221.516 25.4305  -4
  -5   0   3 221.516 25.4305  -3
  -5   2   1 221.516 25.4305  -2
   5   0   1 221.516 25.4305   1
  -5   0   2 660.892 27.7675  -4
  -5   1   1 660.892 27.7675  -3
   5   0   0 660.892 27.7675  -2
  -5   1   1 660.892 27.7675   1
   5   0   0 195.038 15.6952  -4
  -5   1   1 195.038 15.6952  -3
  -5   0   2 195.038 15.6952  -2
  -5   1   1 195.038 15.6952   1
  -4   0   2 725.715 27.5687  -4
  -4   1   1 725.715 27.5687  -3
   4   0   0 725.715 27.5687  -2
  -4   1   1 725.715 27.5687   1
   4   0   0 365.617 15.3713  -4
  -4   1   1 365.617 15.3713  -3
  -4   0   2 365.617 15.3713  -2
  -4   1   1 365.617 15.3713   1
  -3   1   1 1845.07 32.6846   1
   2   1   0 106.846 5.77113  -3
  -2   1   1 106.846 5.77113   1
  -1   1   1 154.932 5.26126   1
   1   1   1 9.62649 1.45514   1
  -2   1   2 3718.11 56.4368  -3
   2   1   1 3718.11 56.4368   1
  -3   1   2 299.297 25.8768  -3
   3   1   1 299.297 25.8768   1
   4   2   0 54.2491 11.7842  -4
  -4   1   3 54.2491 11.7842  -3
  -4   2   2 54.2491 11.7842  -2
   4   1   1 54.2491 11.7842   1
  -4   2   2 32.7479 15.7168  -4
  -4   1   3 32.7479 15.7168  -3
   4   2   0 32.7479 15.7168  -2
   4   1   1 32.7479 15.7168   1
   5   2   0 649.184 36.4251  -4
  -5   1   3 649.184 36.4251  -3
  -5   2   2 649.184 36.4251  -2
   5   1   1 649.184 36.4251   1
  -5   2   2 772.243 40.6133  -4
  -5   1   3 772.243 40.6133  -3
   5   2   0 772.243 40.6133  -2
   5   1   1 772.243 40.6133   1
  -5   0   3 339.248 20.7797  -4
  -5   2   1 339.248 20.7797  -3
   5   0   1 339.248 20.7797  -2
  -5   2   1 339.248 20.7797   1
   5   0   1 326.855 19.2519  -4
  -5   2   1 326.855 19.2519  -3
  -5   0   3 326.855 19.2519  -2
  -5   2   1 326.855 19.2519   1
  -5   0   3 315.665 16.1172  -2
  -5   2   1 315.665 16.1172   1
   4   0   1 170.732 14.3032  -4
  -4   2   1 170.732 14.3032  -3
  -4   0   3 170.732 14.3032  -2
  -4   2   1 170.732 14.3032   1
  -4   0   3 163.438 15.3931  -4
  -4   2   1 163.438 15.3931  -3
   4   0   1 163.438 15.3931  -2
  -4   2   1 163.438 15.3931   1
  -3   2   1 91.5477 4.50600   1
   2   2   0 1503.75 28.5513  -3
  -2   2   1 1503.75 28.5513   1
  -1   1   2 6232.42 165.367  -4
  -1   2   1 6232.42 165.367   1
  -1   1   2 7669.47 367.503  -2
  -1   2   1 7669.47 367.503   1
   0   2   1 85.0426 3.53597  -3
   0   1   2 85.0426 3.53597  -2
   0   2   1 85.0426 3.53597   1
   0   1   2 53.3099 3.37988  -4
   0   2   1 53.3099 3.37988  -3
   0   2   1 53.3099 3.37988   1
   1   2   1 802.418 14.1659   1
  -2   2   2 2740.34 44.8242  -3
   2   2   1 2740.34 44.8242   1
  -3   2   2 1176.72 66.1290  -3
   3   2   1 1176.72 66.1290   1
   3   2   1 1994.24 100.527  -2
   3   2   1 1994.24 100.527   1
   3   2   1 1163.11 67.4903  -4
   3   2   1 1163.11 67.4903   1
   4   2   1 841.887 31.6152  -4
  -4   2   3 841.887 31.6152  -3
  -4   2   3 841.887 31.6152  -2
   4   2   1 841.887 31.6152   1
  -4   2   3 737.813 30.7859  -4
  -4   2   3 737.813 30.7859  -3
   4   2   1 737.813 30.7859  -2
   4   2   1 737.813 30.7859   1
  -5   2   3 20.4892 21.0657  -4
  -5   2   3 20.4892 21.0657  -3
   5   2   1 20.4892 21.0657  -2
   5   2   1 20.4892 21.0657   1
  -5   2   3 169.698 26.2918  -3
  -5   2   3 169.698 26.2918  -2
   5   2   1 169.698 26.2918   1
   5   2   1 167.152 30.0412  -4
  -5   2   3 167.152 30.0412  -3
  -5   2   3 167.152 30.0412  -2
   5   2   1 167.152 30.0412   1
  -5   0   4 627.888 28.8342  -4
  -5   3   1 627.888 28.8342  -3
   5   0   2 627.888 28.8342  -2
  -5   3   1 627.888 28.8342   1
   5   0   2 315.721 24.2959  -4
  -5   3   1 315.721 24.2959  -3
  -5   0   4 315.721 24.2959  -2
  -5   3   1 315.721 24.2959   1
  -4   0   4 470.817 26.3972  -4
  -4   3   1 470.817 26.3972  -3
   4   0   2 470.817 26.3972  -2
  -4   3   1 470.817 26.3972   1
   4   0   2 313.142 22.1350  -4
  -4   3   1 313.142 22.1350   1
   4   0   2 1052.33 45.3165  -4
  -4   3   1 1052.33 45.3165  -3
  -4   0   4 1052.33 45.3165  -2
  -4   3   1 1052.33 45.3165   1
   3   0   2 73.6236 21.1234  -4
  -3   3   1 73.6236 21.1234   1
   3   0   2 132.123 15.7701  -2
  -3   3   1 132.123 15.7701   1
   3   3   0 118.884 15.2487  -3
  -3   3   1 118.884 15.2487   1
   2   3   0 486.400 12.1211  -3
  -2   3   1 486.400 12.1211   1
  -1   1   3 997.182 20.7464  -4
  -1   3   1 997.182 20.7464   1
  -1   1   3 3935.73 93.0017  -2
  -1   3   1 3935.73 93.0017   1
   0   1   3 475.650 12.1999  -4
   0   3   1 475.650 12.1999  -3
   0   3   1 475.650 12.1999   1
   0   3   1 543.696 12.5455  -3
   0   1   3 543.696 12.5455  -2
   0   3   1 543.696 12.5455   1
  -1   1   3 552.619 17.7050  -4
   1   3   1 552.619 17.7050   1
  -1   1   3 3309.87 109.752  -2
   1   3   1 3309.87 109.752   1
  -2   3   2 79.3316 5.03907  -3
   2   3   1 79.3316 5.03907   1
   3   2   2 225.319 12.2941  -4
   3   3   1 225.319 12.2941   1
   3   2   2 278.163 19.3907  -2
   3   3   1 278.163 19.3907   1
   4   2   2 350.660 20.0657  -4
  -4   3   3 350.660 20.0657  -3
  -4   2   4 350.660 20.0657  -2
   4   3   1 350.660 20.0657   1
  -4   2   4 195.823 25.5367  -4
  -4   3   3 195.823 25.5367  -3
   4   2   2 195.823 25.5367  -2
   4   3   1 195.823 25.5367   1
   5   2   2 56.0022 20.3043  -4
  -5   3   3 56.0022 20.3043  -3
  -5   2   4 56.0022 20.3043  -2
   5   3   1 56.0022 20.3043   1
  -5   2   4 113.704 23.1925  -4
  -5   3   3 113.704 23.1925  -3
   5   2   2 113.704 23.1925  -2
   5   3   1 113.704 23.1925   1
  -5   3   3 42.4844 19.1122  -3
  -5   2   4 42.4844 19.1122  -2
   5   3   1 42.4844 19.1122   1
  -5   0   5 278.199 21.0752  -4
  -5   4   1 278.199 21.0752  -3
   5   0   3 278.199 21.0752  -2
  -5   4   1 278.199 21.0752   1
   5   0   3 244.859 24.9410  -4
  -5   4   1 244.859 24.9410  -3
  -5   0   5 244.859 24.9410  -2
  -5   4   1 244.859 24.9410   1
   4   0   3 55.2917 13.5397  -4
  -4   4   1 55.2917 13.5397  -3
  -4   4   1 55.2917 13.5397   1
   4   0   3 46.9715 6.40298  -4
  -4   4   1 46.9715 6.40298   1
  -4   0   5 72.4835 22.3536  -4
  -4   4   1 72.4835 22.3536  -3
   4   0   3 72.4835 22.3536  -2
  -4   4   1 72.4835 22.3536   1
   3   0   3 154.618 26.2767  -4
  -3   4   1 154.618 26.2767   1
   2   4   0 427.133 12.0907  -3
  -2   4   1 427.133 12.0907   1
  -1   1   4 1733.99 30.2021  -4
  -1   4   1 1733.99 30.2021   1
  -1   1   4 1708.28 42.5160  -2
  -1   4   1 1708.28 42.5160   1
   0   4   1 583.484 14.0688  -3
   0   1   4 583.484 14.0688  -2
   0   4   1 583.484 14.0688   1
   0   1   4 492.822 12.2382  -4
   0   4   1 492.822 12.2382  -3
   0   4   1 492.822 12.2382   1
  -1   1   4 53.2230 5.11588  -4
   1   4   1 53.2230 5.11588   1
  -1   1   4 73.9918 6.86307  -2
   1   4   1 73.9918 6.86307   1
  -2   4   2 451.005 9.72651  -3
   2   4   1 451.005 9.72651   1
   3   2   3 575.601 21.0943  -4
   3   4   1 575.601 21.0943   1
   3   2   3 687.535 27.3776  -2
   3   4   1 687.535 27.3776   1
   4   2   3 429.704 22.5922  -4
  -4   4   3 429.704 22.5922  -3
  -4   2   5 429.704 22.5922  -2
   4   4   1 429.704 22.5922   1
  -4   2   5 1106.55 74.1363  -4
  -4   4   3 1106.55 74.1363  -3
   4   2   3 1106.55 74.1363  -2
   4   4   1 1106.55 74.1363   1
  -4   4   3 989.496 73.5493  -3
   4   2   3 989.496 73.5493  -2
   4   4   1 989.496 73.5493   1
  -5   2   5 239.629 34.0041  -4
  -5   4   3 239.629 34.0041  -3
   5   2   3 239.629 34.0041  -2
   5   4   1 239.629 34.0041   1
  -5   2   5 57.0434 26.9040  -4
  -5   4   3 57.0434 26.9040  -3
   5   4   1 57.0434 26.9040   1
   5   2   3 102.918 23.0174  -4
  -5   4   3 102.918 23.0174  -3
  -5   2   5 102.918 23.0174  -2
   5   4   1 102.918 23.0174   1
   5   0   4 -12.710 22.8936  -4
  -5   5   1 -12.710 22.8936  -3
  -5   0   6 -12.710 22.8936  -2
  -5   5   1 -12.710 22.8936   1
  -5   0   6 37.3804 26.8844  -4
  -5   5   1 37.3804 26.8844  -3
   5   0   4 37.3804 26.8844  -2
  -5   5   1 37.3804 26.8844   1
  -4   0   6 1989.08 103.793  -4
  -4   5   1 1989.08 103.793  -3
   4   0   4 1989.08 103.793  -2
  -4   5   1 1989.08 103.793   1
   4   0   4 993.766 49.4543  -4
  -4   5   1 993.766 49.4543   1
   4   0   4 1121.06 65.3999  -4
  -4   5   1 1121.06 65.3999  -3
  -4   5   1 1121.06 65.3999   1
   3   0   4 600.617 27.4456  -4
  -3   5   1 600.617 27.4456   1
   3   0   4 982.144 66.0983  -2
  -3   5   1 982.144 66.0983   1
   2   5   0 1437.34 31.6610  -3
  -2   5   1 1437.34 31.6610   1
  -1   1   5 1362.93 24.6705  -4
  -1   5   1 1362.93 24.6705   1
  -1   1   5 4169.21 98.8804  -2
  -1   5   1 4169.21 98.8804   1
   0   1   5 449.685 13.2960  -4
   0   5   1 449.685 13.2960  -3
   0   5   1 449.685 13.2960   1
   0   5   1 655.815 16.0448  -3
   0   1   5 655.815 16.0448  -2
   0   5   1 655.815 16.0448   1
   0   5   1 400.485 25.9002  -3
   0   5   1 400.485 25.9002   1
  -1   1   5 6844.40 143.148  -2
   1   5   1 6844.40 143.148   1
  -1   1   5 4332.78 92.1877  -4
   1   5   1 4332.78 92.1877   1
  -2   5   2 564.167 12.3124  -3
   2   5   1 564.167 12.3124   1
   3   2   4 16.2149 7.93296  -4
   3   5   1 16.2149 7.93296   1
   3   2   4 54.1282 26.9487  -4
  -3   5   2 54.1282 26.9487  -3
   3   5   1 54.1282 26.9487   1
   3   2   4 60.8829 11.0657  -2
   3   5   1 60.8829 11.0657   1
   4   2   4 602.390 36.8646  -4
  -4   5   3 602.390 36.8646  -3
  -4   2   6 602.390 36.8646  -2
   4   5   1 602.390 36.8646   1
  -4   2   6 704.224 51.8594  -4
  -4   5   3 704.224 51.8594  -3
   4   2   4 704.224 51.8594  -2
   4   5   1 704.224 51.8594   1
   4   2   4 451.027 32.7514  -4
   4   5   1 451.027 32.7514   1
  -5   2   6 262.041 38.9340  -4
  -5   5   3 262.041 38.9340  -3
   5   5   1 262.041 38.9340   1
  -5   2   6 245.920 15.4542  -2
   5   5   1 245.920 15.4542   1
   5   2   4 270.112 29.6769  -4
  -5   5   3 270.112 29.6769  -3
  -5   2   6 270.112 29.6769  -2
   5   5   1 270.112 29.6769   1
  -5   2   6 194.553 34.0559  -4
  -5   5   3 194.553 34.0559  -3
   5   2   4 194.553 34.0559  -2
   5   5   1 194.553 34.0559   1
   5   0   5 -64.877 45.2788  -4
  -5   6   1 -64.877 45.2788  -3
  -5   0   7 -64.877 45.2788  -2
  -5   6   1 -64.877 45.2788   1
   4   0   5 104.191 19.4549  -4
  -4   6   1 104.191 19.4549  -3
  -4   6   1 104.191 19.4549   1
  -4   6   1 44.2638 20.3723  -3
   4   0   5 44.2638 20.3723  -2
  -4   6   1 44.2638 20.3723   1
   3   0   5 -5.6803 8.66385  -4
  -3   6   1 -5.6803 8.66385   1
   3   0   5 27.7982 22.9534  -2
  -3   6   1 27.7982 22.9534   1
   2   6   0 205.127 7.81094  -3
  -2   6   1 205.127 7.81094   1
  -1   1   6 999.229 20.6655  -4
  -1   6   1 999.229 20.6655   1
  -1   1   6 1533.83 39.9487  -2
  -1   6   1 1533.83 39.9487   1
   0   6   1 91.6977 4.93901  -3
   0   6   1 91.6977 4.93901   1
   0   1   6 96.5478 9.84235  -4
   0   6   1 96.5478 9.84235  -3
   0   6   1 96.5478 9.84235   1
   0   6   1 263.347 25.0801  -3
   0   1   6 263.347 25.0801  -2
   0   6   1 263.347 25.0801   1
  -1   1   6 26.2189 4.89945  -4
   1   6   1 26.2189 4.89945   1
  -1   1   6 541.331 15.9878  -2
   1   6   1 541.331 15.9878   1
  -2   6   2 481.571 11.4602  -3
   2   6   1 481.571 11.4602   1
   3   2   5 273.531 15.6314  -4
   3   6   1 273.531 15.6314   1
   3   2   5 856.726 62.0580  -2
   3   6   1 856.726 62.0580   1
   4   2   5 39.7780 15.6072  -4
   4   6   1 39.7780 15.6072   1
  -5   2   7 67.6672 21.9402  -4
  -5   6   3 67.6672 21.9402  -3
   5   6   1 67.6672 21.9402   1
  -5   2   7 177.982 18.5678  -2
   5   6   1 177.982 18.5678   1
  -5   6   3 208.194 26.3179  -3
  -5   2   7 208.194 26.3179  -2
   5   6   1 208.194 26.3179   1
   4   0   6 410.414 30.5982  -4
  -4   7   1 410.414 30.5982  -3
  -4   7   1 410.414 30.5982   1
  -4   7   1 879.198 37.3193  -3
   4   0   6 879.198 37.3193  -2
  -4   7   1 879.198 37.3193   1
   3   0   6 176.672 26.3972  -2
  -3   7   1 176.672 26.3972   1
   3   0   6 41.4829 10.3462  -4
  -3   7   1 41.4829 10.3462   1
   2   7   0 2512.99 135.622  -3
  -2   1   7 2512.99 135.622  -2
  -2   7   1 2512.99 135.622   1
  -2   1   7 780.666 52.5402  -4
   2   7   0 780.666 52.5402  -3
  -2   7   1 780.666 52.5402   1
   2   7   0 778.038 43.4392  -3
  -2   7   1 778.038 43.4392   1
  -1   1   7 252.866 11.4522  -2
  -1   7   1 252.866 11.4522   1
  -1   1   7 237.765 8.86263  -4
  -1   7   1 237.765 8.86263   1
   0   7   1 140.247 5.63650  -3
   0   7   1 140.247 5.63650   1
   0   1   7 147.429 20.8460  -4
   0   7   1 147.429 20.8460  -3
   0   7   1 147.429 20.8460   1
   0   7   1 105.371 20.7326  -3
   0   1   7 105.371 20.7326  -2
   0   7   1 105.371 20.7326   1
  -1   1   7 2040.16 42.7108  -4
   1   7   1 2040.16 42.7108   1
  -1   1   7 2032.31 46.9592  -2
   1   7   1 2032.31 46.9592   1
  -2   7   2 14.2205 3.62497  -3
   2   7   1 14.2205 3.62497   1
   3   2   6 558.848 48.6027  -2
   3   7   1 558.848 48.6027   1
   3   2   6 185.348 12.3515  -4
   3   7   1 185.348 12.3515   1
  -3   7   2 461.595 38.7427  -3
   3   2   6 461.595 38.7427  -2
   3   7   1 461.595 38.7427   1
   3   2   6 172.845 28.6382  -4
  -3   7   2 172.845 28.6382  -3
   3   7   1 172.845 28.6382   1
   4   2   6 300.064 43.1919  -4
  -4   7   3 300.064 43.1919  -3
   4   7   1 300.064 43.1919   1
   4   2   6 320.523 28.0605  -4
   4   7   1 320.523 28.0605   1
   4   0   7 110.702 24.1337  -4
  -4   8   1 110.702 24.1337  -3
  -4   8   1 110.702 24.1337   1
  -4   8   1 173.874 36.8736  -3
   4   0   7 173.874 36.8736  -2
  -4   8   1 173.874 36.8736   1
   3   0   7 260.836 20.4830  -4
  -3   8   1 260.836 20.4830   1
   3   8   0 376.047 34.6790  -3
   3   0   7 376.047 34.6790  -2
  -3   8   1 376.047 34.6790   1
   3   0   7 306.837 25.1468  -2
  -3   8   1 306.837 25.1468   1
   2   8   0 792.915 32.5947  -3
  -2   1   8 792.915 32.5947  -2
  -2   8   1 792.915 32.5947   1
  -2   1   8 786.400 30.2118  -4
   2   8   0 786.400 30.2118  -3
  -2   8   1 786.400 30.2118   1
  -1   1   8 2236.95 57.6959  -2
  -1   8   1 2236.95 57.6959   1
  -1   1   8 2014.79 42.6399  -4
  -1   8   1 2014.79 42.6399   1
   0   8   1 526.541 10.1136  -3
   0   8   1 526.541 10.1136   1
  -1   1   8 8.50669 3.75921  -4
   1   8   1 8.50669 3.75921   1
  -1   1   8 227.831 10.3001  -2
   1   8   1 227.831 10.3001   1
  -2   1   8 721.215 47.8414  -4
  -2   8   2 721.215 47.8414  -3
   2   2   7 721.215 47.8414  -2
   2   8   1 721.215 47.8414   1
  -2   8   2 691.259 36.8466  -3
   2   8   1 691.259 36.8466   1
  -3   8   2 1249.74 54.5256  -3
   3   2   7 1249.74 54.5256  -2
   3   8   1 1249.74 54.5256   1
   3   2   7 895.949 37.4474  -4
  -3   8   2 895.949 37.4474  -3
   3   8   1 895.949 37.4474   1
   3   2   7 868.376 33.9856  -4
   3   8   1 868.376 33.9856   1
   4   2   7 499.213 36.2220  -4
   4   8   1 499.213 36.2220   1
   4   0   8 18.6942 31.4121  -4
  -4   9   1 18.6942 31.4121  -3
  -4   9   1 18.6942 31.4121   1
  -4   9   1 9.56268 38.2217  -3
   4   0   8 9.56268 38.2217  -2
  -4   9   1 9.56268 38.2217   1
   3   0   8 1500.99 65.7086  -4
   3   9   0 1500.99 65.7086  -3
  -3   9   1 1500.99 65.7086   1
   3   9   0 3606.96 129.398  -3
   3   0   8 3606.96 129.398  -2
  -3   9   1 3606.96 129.398   1
   3   0   8 1424.39 73.5015  -4
  -3   9   1 1424.39 73.5015   1
   3   0   8 3707.00 198.249  -2
  -3   9   1 3707.00 198.249   1
   2   9   0 88.7300 7.96473  -3
  -2   9   1 88.7300 7.96473   1
   2   9   0 918.771 41.3509  -3
  -2   1   9 918.771 41.3509  -2
  -2   9   1 918.771 41.3509   1
  -2   1   9 95.4099 27.1829  -4
   2   9   0 95.4099 27.1829  -3
  -2   9   1 95.4099 27.1829   1
  -1   1   9 522.100 15.5598  -2
  -1   9   1 522.100 15.5598   1
  -1   1   9 176.514 9.24277  -4
  -1   9   1 176.514 9.24277   1
   0   9   1 1878.98 27.8072  -3
   0   9   1 1878.98 27.8072   1
  -1   1   9 418.735 15.3071  -2
   1   9   1 418.735 15.3071   1
  -1   1   9 72.4341 7.40379  -4
   1   9   1 72.4341 7.40379   1
   2   2   8 1923.00 79.6895  -4
  -2   9   2 1923.00 79.6895  -3
  -2   1   9 1923.00 79.6895  -2
   2   9   1 1923.00 79.6895   1
  -2   1   9 1164.49 41.2229  -4
  -2   9   2 1164.49 41.2229  -3
   2   2   8 1164.49 41.2229  -2
   2   9   1 1164.49 41.2229   1
   3   2   8 173.211 13.1949  -4
   3   9   1 173.211 13.1949   1
   3   2   8 436.520 44.9658  -2
   3   9   1 436.520 44.9658   1
  -3   9   2 517.466 32.1267  -3
   3   2   8 517.466 32.1267  -2
   3   9   1 517.466 32.1267   1
   3   2   8 187.260 15.3755  -4
  -3   9   2 187.260 15.3755  -3
   3   9   1 187.260 15.3755   1
   4   2   8 33.2869 18.8524  -4
   4   9   1 33.2869 18.8524   1
  -4  10   1 22.4504 7.30581   1
   3   0   9 57.1477 14.9170  -4
  -3  10   1 57.1477 14.9170   1
  -3   1  10 163.379 35.9428  -4
   3  10   0 163.379 35.9428  -3
   3   0   9 163.379 35.9428  -2
  -3  10   1 163.379 35.9428   1
  -2   1  10 85.7902 14.5733  -4
   2  10   0 85.7902 14.5733  -3
   2   0   9 85.7902 14.5733  -2
  -2  10   1 85.7902 14.5733   1
   2   0   9 451.505 28.0579  -4
   2  10   0 451.505 28.0579  -3
  -2   1  10 451.505 28.0579  -2
  -2  10   1 451.505 28.0579   1
  -1   1  10 271.149 11.6154  -2
  -1  10   1 271.149 11.6154   1
  -1   1  10 142.232 9.54241  -4
  -1  10   1 142.232 9.54241   1
   0  10   1 28.9889 3.76802  -3
   0  10   1 28.9889 3.76802   1
  -1   1  10 143.624 9.99886  -2
   1  10   1 143.624 9.99886   1
  -1   1  10 21.2451 7.35267  -4
   1  10   1 21.2451 7.35267   1
   2   2   9 427.819 17.3220  -4
  -2  10   2 427.819 17.3220  -3
  -2   1  10 427.819 17.3220  -2
   2  10   1 427.819 17.3220   1
  -2   1  10 1051.02 27.0076  -4
  -2  10   2 1051.02 27.0076  -3
   2   2   9 1051.02 27.0076  -2
   2  10   1 1051.02 27.0076   1
  -3  10   2 333.311 23.4313  -3
   3   2   9 333.311 23.4313  -2
   3  10   1 333.311 23.4313   1
   3   2   9 106.121 9.17415  -4
   3  10   1 106.121 9.17415   1
   3   2   9 172.345 16.5979  -4
  -3  10   2 172.345 16.5979  -3
   3  10   1 172.345 16.5979   1
   3   2   9 170.838 11.4771  -2
   3  10   1 170.838 11.4771   1
  -4  10   3 -33.183 30.3512  -3
   4  10   1 -33.183 30.3512   1
  -4  11   1 256.532 18.7340   1
  -3   1  11 1703.09 106.720  -4
   3  11   0 1703.09 106.720  -3
   3   0  10 1703.09 106.720  -2
  -3  11   1 1703.09 106.720   1
   3   0  10 1559.27 105.031  -4
   3  11   0 1559.27 105.031  -3
  -3   1  11 1559.27 105.031  -2
  -3  11   1 1559.27 105.031   1
   2   0  10 58.9935 6.68558  -4
   2  11   0 58.9935 6.68558  -3
  -2   1  11 58.9935 6.68558  -2
  -2  11   1 58.9935 6.68558   1
  -2   1  11 569.901 19.9886  -4
   2  11   0 569.901 19.9886  -3
   2   0  10 569.901 19.9886  -2
  -2  11   1 569.901 19.9886   1
  -1   1  11 311.336 13.5394  -4
  -1  11   1 311.336 13.5394   1
  -1   1  11 539.000 16.2636  -2
  -1  11   1 539.000 16.2636   1
   0  11   1 3260.59 46.1852  -3
   0  11   1 3260.59 46.1852   1
  -1   1  11 380.016 17.7678  -4
   1  11   1 380.016 17.7678   1
  -1   1  11 579.860 20.4452  -2
   1  11   1 579.860 20.4452   1
  -2   1  11 1411.51 37.3136  -4
  -2  11   2 1411.51 37.3136  -3
   2   2  10 1411.51 37.3136  -2
   2  11   1 1411.51 37.3136   1
   2   2  10 1082.42 41.8144  -4
  -2  11   2 1082.42 41.8144  -3
  -2   1  11 1082.42 41.8144  -2
   2  11   1 1082.42 41.8144   1
   3   2  10 150.354 17.0920  -4
  -3  11   2 150.354 17.0920  -3
   3  11   1 150.354 17.0920   1
  -3  11   2 297.909 14.8280  -3
   3   2  10 297.909 14.8280  -2
   3  11   1 297.909 14.8280   1
  -4  11   3 40.5751 17.5742  -3
   4  11   1 40.5751 17.5742   1
  -4  12   1 55.8875 36.1721  -3
  -4  12   1 55.8875 36.1721   1
   2   0  11 815.255 26.2688  -4
   2  12   0 815.255 26.2688  -3
  -2   1  12 815.255 26.2688  -2
  -2  12   1 815.255 26.2688   1
  -2   1  12 801.870 25.5089  -4
   2  12   0 801.870 25.5089  -3
   2   0  11 801.870 25.5089  -2
  -2  12   1 801.870 25.5089   1
  -1   1  12 594.055 19.5444  -2
  -1  12   1 594.055 19.5444   1
  -1   1  12 371.767 18.9903  -4
  -1  12   1 371.767 18.9903   1
   0  12   1 243.232 8.18111  -3
   0  12   1 243.232 8.18111   1
  -1   1  12 0.60445 9.85751  -4
   1  12   1 0.60445 9.85751   1
  -1   1  12 216.002 15.2146  -2
   1  12   1 216.002 15.2146   1
   2   2  11 410.196 20.3493  -4
  -2  12   2 410.196 20.3493  -3
  -2   1  12 410.196 20.3493  -2
   2  12   1 410.196 20.3493   1
  -2   1  12 640.061 24.3510  -4
  -2  12   2 640.061 24.3510  -3
   2   2  11 640.061 24.3510  -2
   2  12   1 640.061 24.3510   1
  -3  12   2 990.496 82.2452  -3
   3   2  11 990.496 82.2452  -2
   3  12   1 990.496 82.2452   1
  -4  12   3 238.253 24.5524  -3
   4  12   1 238.253 24.5524   1
   3   0  12 259.940 33.9903  -4
   3  13   0 259.940 33.9903  -3
  -3   1  13 259.940 33.9903  -2
  -3  13   1 259.940 33.9903   1
  -3   1  13 206.115 49.9688  -4
   3  13   0 206.115 49.9688  -3
   3   0  12 206.115 49.9688  -2
  -3  13   1 206.115 49.9688   1
   2   0  12 505.867 19.9395  -4
   2  13   0 505.867 19.9395  -3
  -2   1  13 505.867 19.9395  -2
  -2  13   1 505.867 19.9395   1
  -2   1  13 2810.68 66.7720  -4
   2  13   0 2810.68 66.7720  -3
   2   0  12 2810.68 66.7720  -2
  -2  13   1 2810.68 66.7720   1
  -1   1  13 1090.43 68.2629  -2
  -1  13   1 1090.43 68.2629   1
  -1   1  13 89.9976 20.4336  -4
  -1  13   1 89.9976 20.4336   1
   0  13   1 117.079 6.23252  -3
   0  13   1 117.079 6.23252   1
  -1   1  13 229.762 19.1025  -4
   1  13   1 229.762 19.1025   1
  -1   1  13 1130.29 43.0441  -2
   1  13   1 1130.29 43.0441   1
  -2   1  13 549.644 23.1143  -4
  -2  13   2 549.644 23.1143  -3
   2   2  12 549.644 23.1143  -2
   2  13   1 549.644 23.1143   1
   2   2  12 493.121 22.9529  -4
  -2  13   2 493.121 22.9529  -3
  -2   1  13 493.121 22.9529  -2
   2  13   1 493.121 22.9529   1
  -3  13   2 140.065 24.1542  -3
   3   2  12 140.065 24.1542  -2
   3  13   1 140.065 24.1542   1
   3   2  12 128.107 30.1720  -4
  -3  13   2 128.107 30.1720  -3
   3  13   1 128.107 30.1720   1
  -3   1  14 99.2228 25.0674  -4
   3  14   0 99.2228 25.0674  -3
   3   0  13 99.2228 25.0674  -2
  -3  14   1 99.2228 25.0674   1
   3  14   0 149.943 45.0533  -3
   3   0  13 149.943 45.0533  -2
  -3  14   1 149.943 45.0533   1
   2   0  13 288.259 16.5556  -4
   2  14   0 288.259 16.5556  -3
  -2   1  14 288.259 16.5556  -2
  -2  14   1 288.259 16.5556   1
  -2   1  14 204.891 15.4465  -4
   2  14   0 204.891 15.4465  -3
   2   0  13 204.891 15.4465  -2
  -2  14   1 204.891 15.4465   1
  -1   1  14 1068.41 52.0453  -4
  -1  14   1 1068.41 52.0453   1
   0  14   1 187.097 8.27165  -3
   0  14   1 187.097 8.27165   1
  -1   1  14 0.90180 25.2279  -4
   1  14   1 0.90180 25.2279   1
  -1   1  14 32.1131 17.3844  -2
   1  14   1 32.1131 17.3844   1
  -1   1  14 1296.10 82.2482  -4
   1   2  13 1296.10 82.2482  -2
   1  14   1 1296.10 82.2482   1
   2   2  13 584.892 28.4412  -4
  -2  14   2 584.892 28.4412  -3
  -2   1  14 584.892 28.4412  -2
   2  14   1 584.892 28.4412   1
  -2   1  14 524.899 22.8182  -4
  -2  14   2 524.899 22.8182  -3
   2   2  13 524.899 22.8182  -2
   2  14   1 524.899 22.8182   1
  -3   1  14 253.526 24.5724  -4
  -3  14   2 253.526 24.5724  -3
   3   2  13 253.526 24.5724  -2
   3  14   1 253.526 24.5724   1
   3   2  13 548.328 68.6709  -4
  -3  14   2 548.328 68.6709  -3
  -3   1  14 548.328 68.6709  -2
   3  14   1 548.328 68.6709   1
  -3   1  15 626.044 34.1077  -4
   3  15   0 626.044 34.1077  -3
   3   0  14 626.044 34.1077  -2
  -3  15   1 626.044 34.1077   1
   3   0  14 265.611 48.4473  -4
   3  15   0 265.611 48.4473  -3
  -3   1  15 265.611 48.4473  -2
  -3  15   1 265.611 48.4473   1
  -2   1  15 309.170 21.4122  -4
   2  15   0 309.170 21.4122  -3
   2   0  14 309.170 21.4122  -2
  -2  15   1 309.170 21.4122   1
   2   0  14 442.251 19.7981  -4
   2  15   0 442.251 19.7981  -3
  -2   1  15 442.251 19.7981  -2
  -2  15   1 442.251 19.7981   1
  -1   1  15 182.175 41.0469  -4
  -1  15   1 182.175 41.0469   1
   0  15   1 161.060 8.42761  -3
   0  15   1 161.060 8.42761   1
   1   2  14 1466.80 66.2293  -2
   1  15   1 1466.80 66.2293   1
   1   2  14 1112.30 57.4271  -4
   1  15   1 1112.30 57.4271   1
  -2   1  15 313.824 21.1629  -4
  -2  15   2 313.824 21.1629  -3
   2   2  14 313.824 21.1629  -2
   2  15   1 313.824 21.1629   1
   2   2  14 157.286 15.8363  -4
  -2  15   2 157.286 15.8363  -3
  -2   1  15 157.286 15.8363  -2
   2  15   1 157.286 15.8363   1
  -3   1  15 97.1956 25.8640  -4
  -3  15   2 97.1956 25.8640  -3
   3   2  14 97.1956 25.8640  -2
   3  15   1 97.1956 25.8640   1
   3   2  14 107.823 37.8356  -4
  -3  15   2 107.823 37.8356  -3
  -3   1  15 107.823 37.8356  -2
   3  15   1 107.823 37.8356   1
  -3  15   2 48.0457 42.7373  -3
   3   2  14 48.0457 42.7373  -2
   3  15   1 48.0457 42.7373   1
  -2   1  16 10.5224 14.6629  -4
   2  16   0 10.5224 14.6629  -3
   2   0  15 10.5224 14.6629  -2
  -2  16   1 10.5224 14.6629   1
   2   0  15 148.232 17.0280  -4
   2  16   0 148.232 17.0280  -3
  -2   1  16 148.232 17.0280  -2
  -2  16   1 148.232 17.0280   1
   1   0  15 66.5470 36.3696  -4
  -1  16   1 66.5470 36.3696   1
   1   0  15 35.3574 26.7651  -2
  -1  16   1 35.3574 26.7651   1
   0  16   1 2.59610 5.60962  -3
   0  16   1 2.59610 5.60962   1
   1   2  15 3.01240 13.4312  -4
   1  16   1 3.01240 13.4312   1
   1   2  15 94.4364 21.6013  -2
   1  16   1 94.4364 21.6013   1
   2   2  15 230.744 16.2130  -4
  -2  16   2 230.744 16.2130  -3
  -2   1  16 230.744 16.2130  -2
   2  16   1 230.744 16.2130   1
  -2   1  16 621.494 26.8256  -4
  -2  16   2 621.494 26.8256  -3
   2   2  15 621.494 26.8256  -2
   2  16   1 621.494 26.8256   1
   2   0  16 578.183 27.2202  -4
   2  17   0 578.183 27.2202  -3
  -2   1  17 578.183 27.2202  -2
  -2  17   1 578.183 27.2202   1
  -2   1  17 370.349 26.2556  -4
   2  17   0 370.349 26.2556  -3
   2   0  16 370.349 26.2556  -2
  -2  17   1 370.349 26.2556   1
   1   0  16 1141.44 85.9571  -2
  -1  17   1 1141.44 85.9571   1
   1   0  16 247.806 44.8799  -4
  -1  17   1 247.806 44.8799   1
   0  17   1 38.5094 8.03607  -3
   0  17   1 38.5094 8.03607   1
   1   2  16 511.862 29.6492  -4
   1  17   1 511.862 29.6492   1
   1   2  16 831.580 67.8597  -2
   1  17   1 831.580 67.8597   1
   2   2  16 403.798 24.3167  -4
  -2  17   2 403.798 24.3167  -3
  -2   1  17 403.798 24.3167  -2
   2  17   1 403.798 24.3167   1
  -2   1  17 95.6168 18.3825  -4
  -2  17   2 95.6168 18.3825  -3
   2   2  16 95.6168 18.3825  -2
   2  17   1 95.6168 18.3825   1
   1   0  17 551.202 37.6931  -4
  -1  18   1 551.202 37.6931   1
   1   0  17 516.250 38.2841  -2
  -1  18   1 516.250 38.2841   1
   0  18   1 159.387 12.0807  -3
   0  18   1 159.387 12.0807   1
   1   2  17 180.352 26.4765  -2
   1  18   1 180.352 26.4765   1
   1   2  17 39.5335 23.2917  -4
   1  18   1 39.5335 23.2917   1
   0  19   1 195.394 14.1184  -3
   0  19   1 195.394 14.1184   1
  -5   1   1 217.496 11.9942  -4
   5   0   0 217.496 11.9942  -3
  -5   1   1 217.496 11.9942  -2
  -5   0   2 217.496 11.9942   1
  -4   1   1 337.796 17.8320  -4
   4   0   0 337.796 17.8320  -3
  -4   1   1 337.796 17.8320  -2
  -4   0   2 337.796 17.8320   1
  -3   0   2 2258.14 65.1305   1
   2   0   1 642.907 20.9628  -3
  -2   0   2 642.907 20.9628   1
  -1   0   2 4365.59 138.613   1
   0   0   2 921.279 46.0607  -3
   0   2   0 921.279 46.0607  -2
   0   0   2 921.279 46.0607   1
   0   2   0 628.558 32.7724  -4
   0   0   2 628.558 32.7724  -3
   0   0   2 628.558 32.7724   1
   1   0   2 6083.47 126.584   1
  -2   0   3 2464.91 54.5283  -3
   2   0   2 2464.91 54.5283   1
  -3   0   3 121.056 17.9811  -3
   3   0   2 121.056 17.9811   1
  -4   3   1 462.367 27.7880  -4
  -4   0   4 462.367 27.7880  -3
  -4   3   1 462.367 27.7880  -2
   4   0   2 462.367 27.7880   1
  -5   3   1 623.273 51.4447  -4
  -5   0   4 623.273 51.4447  -3
  -5   3   1 623.273 51.4447  -2
   5   0   2 623.273 51.4447   1
  -5   1   2 275.920 18.8920  -2
  -5   1   2 275.920 18.8920   1
  -5   1   2 224.307 15.4317  -4
   5   1   0 224.307 15.4317  -3
   5   1   0 224.307 15.4317  -2
  -5   1   2 224.307 15.4317   1
   5   1   0 329.089 17.9285  -4
   5   1   0 329.089 17.9285  -3
  -5   1   2 329.089 17.9285  -2
  -5   1   2 329.089 17.9285   1
  -4   1   2 198.409 15.6646  -4
   4   1   0 198.409 15.6646  -3
   4   1   0 198.409 15.6646  -2
  -4   1   2 198.409 15.6646   1
   4   1   0 194.679 17.2560  -4
   4   1   0 194.679 17.2560  -3
  -4   1   2 194.679 17.2560   1
   4   1   0 284.804 22.4330  -4
   4   1   0 284.804 22.4330  -3
  -4   1   2 284.804 22.4330  -2
  -4   1   2 284.804 22.4330   1
  -3   1   2 88.9099 5.96287   1
   2   1   1 495.243 13.6833  -3
  -2   1   2 495.243 13.6833   1
  -1   2   1 1678.69 61.7584  -4
  -1   1   2 1678.69 61.7584   1
   0   2   1 52.9953 3.47187  -4
   0   1   2 52.9953 3.47187  -3
   0   1   2 52.9953 3.47187   1
   0   1   2 108.740 5.78428  -3
   0   2   1 108.740 5.78428  -2
   0   1   2 108.740 5.78428   1
   1   1   2 1081.78 16.7236   1
  -2   1   3 86.6100 4.61404  -3
   2   1   2 86.6100 4.61404   1
   3   3   0 252.995 24.5491  -4
   3   1   2 252.995 24.5491   1
  -3   1   3 309.373 23.1700  -3
   3   1   2 309.373 23.1700   1
   4   3   0 748.557 36.6564  -4
  -4   1   4 748.557 36.6564  -3
  -4   3   2 748.557 36.6564  -2
   4   1   2 748.557 36.6564   1
  -4   3   2 347.329 25.4250  -4
  -4   1   4 347.329 25.4250  -3
   4   3   0 347.329 25.4250  -2
   4   1   2 347.329 25.4250   1
   5   3   0 607.424 51.1028  -4
  -5   1   4 607.424 51.1028  -3
  -5   3   2 607.424 51.1028  -2
   5   1   2 607.424 51.1028   1
  -5   3   2 125.716 31.9920  -4
  -5   1   4 125.716 31.9920  -3
   5   3   0 125.716 31.9920  -2
   5   1   2 125.716 31.9920   1
  -5   1   3 634.652 26.3398  -4
   5   2   0 634.652 26.3398  -3
   5   1   1 634.652 26.3398  -2
  -5   2   2 634.652 26.3398   1
   5   1   1 93.3301 12.6254  -4
   5   2   0 93.3301 12.6254  -3
  -5   1   3 93.3301 12.6254  -2
  -5   2   2 93.3301 12.6254   1
   4   1   1 37.0514 9.70702  -2
  -4   2   2 37.0514 9.70702   1
   4   2   0 49.3718 26.2416  -3
   4   1   1 49.3718 26.2416  -2
  -4   2   2 49.3718 26.2416   1
   4   1   1 155.572 18.7964  -4
   4   2   0 155.572 18.7964  -3
  -4   1   3 155.572 18.7964  -2
  -4   2   2 155.572 18.7964   1
  -3   2   2 733.224 15.8264   1
   2   2   1 211.104 5.20306  -3
  -2   2   2 211.104 5.20306   1
  -1   2   2 731.333 22.1790  -4
  -1   2   2 731.333 22.1790   1
   0   2   2 3342.18 69.5202  -3
   0   2   2 3342.18 69.5202  -2
   0   2   2 3342.18 69.5202   1
   0   2   2 1876.20 45.1854  -4
   0   2   2 1876.20 45.1854  -3
   0   2   2 1876.20 45.1854   1
   1   2   2 911.144 15.3606   1
  -2   2   3 2512.06 41.5660  -3
   2   2   2 2512.06 41.5660   1
   3   3   1 266.458 16.5143  -2
   3   2   2 266.458 16.5143   1
   3   3   1 72.7019 10.5272  -4
   3   2   2 72.7019 10.5272   1
  -4   3   3 267.561 23.7195  -4
  -4   2   4 267.561 23.7195  -3
   4   3   1 267.561 23.7195  -2
   4   2   2 267.561 23.7195   1
   4   3   1 158.673 14.9537  -4
  -4   2   4 158.673 14.9537  -3
  -4   3   3 158.673 14.9537  -2
   4   2   2 158.673 14.9537   1
   5   3   1 241.221 36.1799  -4
  -5   2   4 241.221 36.1799  -3
  -5   3   3 241.221 36.1799  -2
   5   2   2 241.221 36.1799   1
  -5   3   3 78.9366 31.1552  -4
  -5   2   4 78.9366 31.1552  -3
   5   3   1 78.9366 31.1552  -2
   5   2   2 78.9366 31.1552   1
   5   1   2 709.583 35.5361  -4
   5   3   0 709.583 35.5361  -3
  -5   1   4 709.583 35.5361  -2
  -5   3   2 709.583 35.5361   1
  -5   1   4 835.896 33.0684  -4
   5   3   0 835.896 33.0684  -3
   5   1   2 835.896 33.0684  -2
  -5   3   2 835.896 33.0684   1
  -4   1   4 782.041 45.7578  -4
   4   3   0 782.041 45.7578  -3
   4   1   2 782.041 45.7578  -2
  -4   3   2 782.041 45.7578   1
   4   1   2 652.496 40.8563  -4
   4   3   0 652.496 40.8563  -3
  -4   1   4 652.496 40.8563  -2
  -4   3   2 652.496 40.8563   1
  -3   3   2 89.0799 3.42671   1
   2   3   1 317.112 8.90208  -3
  -2   3   2 317.112 8.90208   1
  -1   2   3 2093.34 41.0517  -4
  -1   3   2 2093.34 41.0517   1
  -1   2   3 2780.22 94.6682  -2
  -1   3   2 2780.22 94.6682   1
   0   3   2 5611.96 118.939  -3
   0   2   3 5611.96 118.939  -2
   0   3   2 5611.96 118.939   1
   0   2   3 3622.88 85.5535  -4
   0   3   2 3622.88 85.5535  -3
   0   3   2 3622.88 85.5535   1
  -1   2   3 2666.08 128.726  -2
   1   3   2 2666.08 128.726   1
  -1   2   3 1863.67 91.8092  -4
   1   3   2 1863.67 91.8092   1
  -2   3   3 812.748 13.9091  -3
   2   3   2 812.748 13.9091   1
   3   3   2 122.324 13.4235  -4
   3   3   2 122.324 13.4235   1
   3   3   2 232.658 18.8012  -2
   3   3   2 232.658 18.8012   1
  -4   3   4 2699.64 150.554  -4
  -4   3   4 2699.64 150.554  -3
   4   3   2 2699.64 150.554  -2
   4   3   2 2699.64 150.554   1
   4   3   2 2269.55 61.1326  -4
  -4   3   4 2269.55 61.1326  -3
  -4   3   4 2269.55 61.1326  -2
   4   3   2 2269.55 61.1326   1
   5   3   2 193.627 35.3472  -4
  -5   3   4 193.627 35.3472  -3
  -5   3   4 193.627 35.3472  -2
   5   3   2 193.627 35.3472   1
  -5   3   4 291.417 39.4184  -4
  -5   3   4 291.417 39.4184  -3
   5   3   2 291.417 39.4184  -2
   5   3   2 291.417 39.4184   1
  -5   1   5 114.926 17.1766  -4
   5   4   0 114.926 17.1766  -3
   5   1   3 114.926 17.1766  -2
  -5   4   2 114.926 17.1766   1
   5   1   3 181.502 22.9578  -4
   5   4   0 181.502 22.9578  -3
  -5   1   5 181.502 22.9578  -2
  -5   4   2 181.502 22.9578   1
   4   1   3 351.477 18.4789  -4
   4   4   0 351.477 18.4789  -3
  -4   4   2 351.477 18.4789   1
  -4   1   5 705.262 44.3578  -4
   4   4   0 705.262 44.3578  -3
   4   1   3 705.262 44.3578  -2
  -4   4   2 705.262 44.3578   1
   3   1   3 151.770 26.8847  -4
  -3   4   2 151.770 26.8847   1
   3   1   3 682.901 45.7877  -2
  -3   4   2 682.901 45.7877   1
   2   4   1 2556.42 47.3873  -3
  -2   4   2 2556.42 47.3873   1
  -1   2   4 77.0984 4.09358  -4
  -1   4   2 77.0984 4.09358   1
  -1   2   4 1272.83 32.7935  -2
  -1   4   2 1272.83 32.7935   1
   0   2   4 79.0216 4.90653  -4
   0   4   2 79.0216 4.90653  -3
   0   4   2 79.0216 4.90653   1
   0   4   2 90.5993 5.31208  -3
   0   2   4 90.5993 5.31208  -2
   0   4   2 90.5993 5.31208   1
  -1   2   4 4865.51 103.221  -2
   1   4   2 4865.51 103.221   1
  -1   2   4 3812.25 91.6559  -4
   1   4   2 3812.25 91.6559   1
  -2   4   3 303.629 7.74294  -3
   2   4   2 303.629 7.74294   1
   3   3   3 1601.98 63.4019  -2
   3   4   2 1601.98 63.4019   1
   3   3   3 789.589 28.4023  -4
   3   4   2 789.589 28.4023   1
   4   3   3 183.311 14.9012  -4
  -4   4   4 183.311 14.9012  -3
  -4   3   5 183.311 14.9012  -2
   4   4   2 183.311 14.9012   1
   5   3   3 191.226 26.1083  -4
  -5   4   4 191.226 26.1083  -3
  -5   3   5 191.226 26.1083  -2
   5   4   2 191.226 26.1083   1
  -5   3   5 106.766 32.8167  -4
  -5   4   4 106.766 32.8167  -3
   5   3   3 106.766 32.8167  -2
   5   4   2 106.766 32.8167   1
  -5   3   5 105.531 31.9911  -4
  -5   4   4 105.531 31.9911  -3
   5   4   2 105.531 31.9911   1
  -5   1   6 113.070 21.2918  -4
   5   5   0 113.070 21.2918  -3
   5   1   4 113.070 21.2918  -2
  -5   5   2 113.070 21.2918   1
   5   1   4 92.2588 24.1562  -4
   5   5   0 92.2588 24.1562  -3
  -5   1   6 92.2588 24.1562  -2
  -5   5   2 92.2588 24.1562   1
   4   5   0 50.4995 12.5026  -3
   4   1   4 50.4995 12.5026  -2
  -4   5   2 50.4995 12.5026   1
   4   1   4 22.1157 14.4071  -4
   4   5   0 22.1157 14.4071  -3
  -4   5   2 22.1157 14.4071   1
   3   1   4 77.1643 23.4419  -2
  -3   5   2 77.1643 23.4419   1
   2   5   1 71.5215 4.63346  -3
  -2   5   2 71.5215 4.63346   1
  -1   2   5 1282.64 27.0895  -2
  -1   5   2 1282.64 27.0895   1
  -1   2   5 642.853 13.2086  -4
  -1   5   2 642.853 13.2086   1
   0   2   5 13.2268 5.10460  -4
   0   5   2 13.2268 5.10460  -3
   0   5   2 13.2268 5.10460   1
   0   5   2 72.8706 5.73095  -3
   0   2   5 72.8706 5.73095  -2
   0   5   2 72.8706 5.73095   1
  -1   2   5 93.9127 6.72626  -4
   1   5   2 93.9127 6.72626   1
  -1   2   5 768.405 18.5940  -2
   1   5   2 768.405 18.5940   1
  -2   5   3 340.430 9.75962  -3
   2   5   2 340.430 9.75962   1
   3   3   4 212.945 13.4668  -4
   3   5   2 212.945 13.4668   1
   3   3   4 250.629 19.8464  -2
   3   5   2 250.629 19.8464   1
   4   3   4 257.922 23.2144  -4
  -4   5   4 257.922 23.2144  -3
  -4   3   6 257.922 23.2144  -2
   4   5   2 257.922 23.2144   1
  -4   3   6 51.2704 28.2285  -4
  -4   5   4 51.2704 28.2285  -3
   4   3   4 51.2704 28.2285  -2
   4   5   2 51.2704 28.2285   1
  -5   5   4 227.700 21.1445  -3
  -5   3   6 227.700 21.1445  -2
   5   5   2 227.700 21.1445   1
   5   3   4 304.838 42.8756  -4
  -5   5   4 304.838 42.8756  -3
  -5   3   6 304.838 42.8756  -2
   5   5   2 304.838 42.8756   1
   5   1   5 137.586 35.9648  -4
   5   6   0 137.586 35.9648  -3
  -5   1   7 137.586 35.9648  -2
  -5   6   2 137.586 35.9648   1
   4   1   5 611.580 34.2305  -4
   4   6   0 611.580 34.2305  -3
  -4   6   2 611.580 34.2305   1
   4   6   0 1434.20 49.7847  -3
   4   1   5 1434.20 49.7847  -2
  -4   6   2 1434.20 49.7847   1
   3   1   5 332.281 38.7898  -2
  -3   6   2 332.281 38.7898   1
   2   6   1 2511.87 68.5606  -3
  -2   6   2 2511.87 68.5606   1
   2   6   1 2966.77 155.265  -3
  -2   2   6 2966.77 155.265  -2
  -2   6   2 2966.77 155.265   1
  -1   2   6 105.699 5.45551  -4
  -1   6   2 105.699 5.45551   1
  -1   2   6 889.523 24.2731  -2
  -1   6   2 889.523 24.2731   1
   0   6   2 513.989 14.2837  -3
   0   2   6 513.989 14.2837  -2
   0   6   2 513.989 14.2837   1
   0   2   6 369.953 13.7885  -4
   0   6   2 369.953 13.7885  -3
   0   6   2 369.953 13.7885   1
  -1   2   6 3517.54 76.4413  -4
   1   6   2 3517.54 76.4413   1
  -1   2   6 4188.78 90.2999  -2
   1   6   2 4188.78 90.2999   1
  -2   6   3 417.367 11.2506  -3
   2   6   2 417.367 11.2506   1
  -2   6   3 940.212 53.5040  -3
   2   3   5 940.212 53.5040  -2
   2   6   2 940.212 53.5040   1
   3   3   5 935.025 66.1794  -4
  -3   6   3 935.025 66.1794  -3
   3   6   2 935.025 66.1794   1
  -3   6   3 946.893 60.0651  -3
   3   3   5 946.893 60.0651  -2
   3   6   2 946.893 60.0651   1
   3   3   5 1085.11 50.2856  -2
   3   6   2 1085.11 50.2856   1
   3   3   5 842.316 35.0776  -4
   3   6   2 842.316 35.0776   1
   4   3   5 29.0800 19.8527  -4
  -4   6   4 29.0800 19.8527  -3
  -4   3   7 29.0800 19.8527  -2
   4   6   2 29.0800 19.8527   1
   4   7   0 899.904 36.9301  -3
   4   1   6 899.904 36.9301  -2
  -4   7   2 899.904 36.9301   1
   4   1   6 637.357 37.2066  -4
   4   7   0 637.357 37.2066  -3
  -4   7   2 637.357 37.2066   1
   3   1   6 10.0007 6.82026  -4
  -3   7   2 10.0007 6.82026   1
   2   7   1 52.2335 20.6291  -3
  -2   2   7 52.2335 20.6291  -2
  -2   7   2 52.2335 20.6291   1
  -2   2   7 21.9038 9.12190  -4
   2   7   1 21.9038 9.12190  -3
  -2   7   2 21.9038 9.12190   1
  -1   2   7 2613.75 49.2414  -4
  -1   7   2 2613.75 49.2414   1
  -1   2   7 4378.85 104.055  -2
  -1   7   2 4378.85 104.055   1
   0   7   2 2166.34 45.4100  -3
   0   2   7 2166.34 45.4100  -2
   0   7   2 2166.34 45.4100   1
   0   2   7 1262.68 34.6093  -4
   0   7   2 1262.68 34.6093  -3
   0   7   2 1262.68 34.6093   1
  -1   2   7 2298.12 52.6977  -2
   1   7   2 2298.12 52.6977   1
  -1   2   7 637.856 18.4128  -4
   1   7   2 637.856 18.4128   1
  -2   7   3 1056.52 42.8447  -3
   2   3   6 1056.52 42.8447  -2
   2   7   2 1056.52 42.8447   1
   2   3   6 156.298 26.0070  -4
  -2   7   3 156.298 26.0070  -3
   2   7   2 156.298 26.0070   1
  -2   7   3 135.022 10.3278  -3
   2   7   2 135.022 10.3278   1
   3   3   6 536.998 24.8194  -4
   3   7   2 536.998 24.8194   1
   3   3   6 566.140 35.9011  -4
  -3   7   3 566.140 35.9011  -3
   3   7   2 566.140 35.9011   1
  -3   7   3 1404.75 81.4702  -3
   3   3   6 1404.75 81.4702  -2
   3   7   2 1404.75 81.4702   1
   3   3   6 1275.34 57.1276  -2
   3   7   2 1275.34 57.1276   1
  -4   7   4 1152.21 86.3833  -3
  -4   3   8 1152.21 86.3833  -2
   4   7   2 1152.21 86.3833   1
   4   8   0 162.874 19.4223  -3
   4   1   7 162.874 19.4223  -2
  -4   8   2 162.874 19.4223   1
   4   1   7 65.2315 22.3593  -4
   4   8   0 65.2315 22.3593  -3
  -4   8   2 65.2315 22.3593   1
   3   1   7 292.936 20.2971  -4
  -3   8   2 292.936 20.2971   1
   2   8   1 855.050 29.3610  -3
  -2   2   8 855.050 29.3610  -2
  -2   8   2 855.050 29.3610   1
  -2   2   8 321.485 12.4194  -4
   2   8   1 321.485 12.4194  -3
  -2   8   2 321.485 12.4194   1
  -1   2   8 455.965 13.9012  -4
  -1   8   2 455.965 13.9012   1
  -1   2   8 470.292 16.2755  -2
  -1   8   2 470.292 16.2755   1
   0   8   2 141.317 6.03629  -3
   0   8   2 141.317 6.03629   1
   0   8   2 369.569 33.9042  -3
   0   2   8 369.569 33.9042  -2
   0   8   2 369.569 33.9042   1
   0   2   8 138.209 21.8595  -4
   0   8   2 138.209 21.8595  -3
   0   8   2 138.209 21.8595   1
  -1   2   8 18.2820 5.29948  -4
   1   8   2 18.2820 5.29948   1
  -1   2   8 25.6609 5.79905  -2
   1   8   2 25.6609 5.79905   1
   2   3   7 214.119 14.1124  -4
  -2   8   3 214.119 14.1124  -3
   2   8   2 214.119 14.1124   1
  -2   8   3 486.851 16.5758  -3
   2   3   7 486.851 16.5758  -2
   2   8   2 486.851 16.5758   1
   3   3   7 194.228 15.6047  -4
  -3   8   3 194.228 15.6047  -3
   3   8   2 194.228 15.6047   1
  -3   8   3 195.234 22.5138  -3
   3   3   7 195.234 22.5138  -2
   3   8   2 195.234 22.5138   1
   3   3   7 157.548 16.0252  -4
   3   8   2 157.548 16.0252   1
  -4   8   4 110.600 35.7047  -3
   4   8   2 110.600 35.7047   1
   4   1   8 225.862 36.3406  -4
   4   9   0 225.862 36.3406  -3
  -4   9   2 225.862 36.3406   1
   4   9   0 393.015 46.1754  -3
   4   1   8 393.015 46.1754  -2
  -4   9   2 393.015 46.1754   1
   3   1   8 86.3920 13.2817  -4
  -3   9   2 86.3920 13.2817   1
   3   1   8 154.081 32.1704  -2
  -3   9   2 154.081 32.1704   1
   2   9   1 1161.57 38.3441  -3
  -2   2   9 1161.57 38.3441  -2
  -2   9   2 1161.57 38.3441   1
  -2   2   9 202.602 12.2141  -4
   2   9   1 202.602 12.2141  -3
  -2   9   2 202.602 12.2141   1
  -1   2   9 1273.02 29.7362  -4
  -1   9   2 1273.02 29.7362   1
  -1   2   9 1352.05 33.4432  -2
  -1   9   2 1352.05 33.4432   1
   0   9   2 837.646 15.8752  -3
   0   9   2 837.646 15.8752   1
   0   2   9 903.832 57.1647  -4
   0   9   2 903.832 57.1647  -3
   0   9   2 903.832 57.1647   1
  -1   2   9 809.136 23.6348  -2
   1   9   2 809.136 23.6348   1
  -1   2   9 816.655 21.1406  -4
   1   9   2 816.655 21.1406   1
  -2   9   3 446.121 20.7014  -3
   2   3   8 446.121 20.7014  -2
   2   9   2 446.121 20.7014   1
   2   3   8 187.572 15.5111  -4
  -2   9   3 187.572 15.5111  -3
   2   9   2 187.572 15.5111   1
  -2   2   9 491.429 41.9189  -4
  -2   9   3 491.429 41.9189  -3
   2   3   8 491.429 41.9189  -2
   2   9   2 491.429 41.9189   1
   3   3   8 357.198 19.9314  -4
  -3   9   3 357.198 19.9314  -3
   3   9   2 357.198 19.9314   1
  -3   9   3 416.971 25.3422  -3
   3   3   8 416.971 25.3422  -2
   3   9   2 416.971 25.3422   1
   3   3   8 300.240 22.6436  -4
   3   9   2 300.240 22.6436   1
   3   3   8 321.427 16.0756  -2
   3   9   2 321.427 16.0756   1
  -4   9   4 357.386 34.6772  -3
   4   9   2 357.386 34.6772   1
   4   1   9 37.5535 33.4849  -4
   4  10   0 37.5535 33.4849  -3
  -4  10   2 37.5535 33.4849   1
   3   1   9 2499.08 144.624  -2
  -3  10   2 2499.08 144.624   1
   3   1   9 1518.39 77.5449  -4
  -3  10   2 1518.39 77.5449   1
  -3   2  10 2519.42 140.564  -4
   3  10   1 2519.42 140.564  -3
   3   1   9 2519.42 140.564  -2
  -3  10   2 2519.42 140.564   1
  -2   2  10 267.549 19.9309  -4
   2  10   1 267.549 19.9309  -3
  -2  10   2 267.549 19.9309   1
   2  10   1 378.041 22.9393  -3
  -2   2  10 378.041 22.9393  -2
  -2  10   2 378.041 22.9393   1
   2   1   9 432.209 45.6477  -4
   2  10   1 432.209 45.6477  -3
  -2   2  10 432.209 45.6477  -2
  -2  10   2 432.209 45.6477   1
  -1   2  10 1297.36 33.2558  -2
  -1  10   2 1297.36 33.2558   1
  -1   2  10 1113.80 33.6570  -4
  -1  10   2 1113.80 33.6570   1
   0  10   2 1359.76 24.7892  -3
   0  10   2 1359.76 24.7892   1
  -1   2  10 153.533 10.2565  -2
   1  10   2 153.533 10.2565   1
  -1   2  10 21.2748 7.39556  -4
   1  10   2 21.2748 7.39556   1
  -2   2  10 2443.14 65.0014  -4
  -2  10   3 2443.14 65.0014  -3
   2   3   9 2443.14 65.0014  -2
   2  10   2 2443.14 65.0014   1
   2   3   9 2522.90 66.5996  -4
  -2  10   3 2522.90 66.5996  -3
  -2   2  10 2522.90 66.5996  -2
   2  10   2 2522.90 66.5996   1
   3   3   9 63.0058 14.2662  -4
  -3  10   3 63.0058 14.2662  -3
   3  10   2 63.0058 14.2662   1
  -3  10   3 90.0899 11.3745  -3
   3   3   9 90.0899 11.3745  -2
   3  10   2 90.0899 11.3745   1
   3   3   9 63.5037 12.4999  -4
   3  10   2 63.5037 12.4999   1
  -4  10   4 104.979 26.2772  -3
   4  10   2 104.979 26.2772   1
  -3   2  11 212.141 39.8505  -4
   3  11   1 212.141 39.8505  -3
   3   1  10 212.141 39.8505  -2
  -3  11   2 212.141 39.8505   1
   3   1  10 59.9724 25.4593  -4
   3  11   1 59.9724 25.4593  -3
  -3   2  11 59.9724 25.4593  -2
  -3  11   2 59.9724 25.4593   1
   3   1  10 126.592 28.2956  -2
  -3  11   2 126.592 28.2956   1
  -2   2  11 299.731 19.5911  -4
   2  11   1 299.731 19.5911  -3
   2   1  10 299.731 19.5911  -2
  -2  11   2 299.731 19.5911   1
   2   1  10 363.998 33.7174  -4
   2  11   1 363.998 33.7174  -3
  -2   2  11 363.998 33.7174  -2
  -2  11   2 363.998 33.7174   1
  -1   2  11 108.150 17.4842  -4
  -1  11   2 108.150 17.4842   1
  -1   2  11 1129.18 35.6291  -2
  -1  11   2 1129.18 35.6291   1
   0  11   2 204.100 7.27335  -3
   0  11   2 204.100 7.27335   1
  -1   2  11 1136.66 35.8423  -2
   1  11   2 1136.66 35.8423   1
  -1   2  11 119.940 11.4197  -4
   1  11   2 119.940 11.4197   1
   2   3  10 428.102 19.5407  -4
  -2  11   3 428.102 19.5407  -3
  -2   2  11 428.102 19.5407  -2
   2  11   2 428.102 19.5407   1
  -2   2  11 1081.59 30.7257  -4
  -2  11   3 1081.59 30.7257  -3
   2   3  10 1081.59 30.7257  -2
   2  11   2 1081.59 30.7257   1
   3   3  10 80.3942 18.6701  -4
  -3  11   3 80.3942 18.6701  -3
   3  11   2 80.3942 18.6701   1
  -3  11   3 500.034 24.2974  -3
   3   3  10 500.034 24.2974  -2
   3  11   2 500.034 24.2974   1
   3   3  10 46.3037 12.0040  -4
   3  11   2 46.3037 12.0040   1
  -4  11   4 99.2539 18.1729  -3
   4  11   2 99.2539 18.1729   1
   3   1  11 744.058 61.9805  -4
   3  12   1 744.058 61.9805  -3
  -3   2  12 744.058 61.9805  -2
  -3  12   2 744.058 61.9805   1
  -3   2  12 750.025 72.4959  -4
   3  12   1 750.025 72.4959  -3
   3   1  11 750.025 72.4959  -2
  -3  12   2 750.025 72.4959   1
  -2   2  12 1236.20 34.3952  -4
   2  12   1 1236.20 34.3952  -3
   2   1  11 1236.20 34.3952  -2
  -2  12   2 1236.20 34.3952   1
   2   1  11 165.098 15.6620  -4
   2  12   1 165.098 15.6620  -3
  -2   2  12 165.098 15.6620  -2
  -2  12   2 165.098 15.6620   1
  -1  12   2 310.964 12.0101   1
   0  12   2 237.933 8.31558  -3
   0  12   2 237.933 8.31558   1
  -1   2  12 120.806 12.4771  -4
   1  12   2 120.806 12.4771   1
  -1   2  12 324.343 17.6625  -2
   1  12   2 324.343 17.6625   1
  -2   2  12 912.272 30.9128  -4
  -2  12   3 912.272 30.9128  -3
   2   3  11 912.272 30.9128  -2
   2  12   2 912.272 30.9128   1
   2   3  11 840.517 29.4260  -4
  -2  12   3 840.517 29.4260  -3
  -2   2  12 840.517 29.4260  -2
   2  12   2 840.517 29.4260   1
  -3  12   3 181.774 42.8992  -3
   3   3  11 181.774 42.8992  -2
   3  12   2 181.774 42.8992   1
   3   3  11 0.77263 26.4508  -4
  -3  12   3 0.77263 26.4508  -3
   3  12   2 0.77263 26.4508   1
  -4  12   4 65.1087 17.9353  -3
   4  12   2 65.1087 17.9353   1
   3  13   1 108.678 37.2361  -3
   3   1  12 108.678 37.2361  -2
  -3  13   2 108.678 37.2361   1
   2   1  12 204.773 12.5034  -4
   2  13   1 204.773 12.5034  -3
  -2   2  13 204.773 12.5034  -2
  -2  13   2 204.773 12.5034   1
  -2   2  13 212.939 17.4239  -4
   2  13   1 212.939 17.4239  -3
   2   1  12 212.939 17.4239  -2
  -2  13   2 212.939 17.4239   1
  -1  13   2 1319.73 30.2685   1
   0  13   2 539.360 12.8751  -3
   0  13   2 539.360 12.8751   1
  -1   2  13 641.556 30.0364  -2
   1  13   2 641.556 30.0364   1
   1   3  12 1278.15 81.8278  -2
   1  13   2 1278.15 81.8278   1
  -1   2  13 620.494 53.3616  -4
   1  13   2 620.494 53.3616   1
  -1   2  13 1270.31 79.7991  -4
   1   3  12 1270.31 79.7991  -2
   1  13   2 1270.31 79.7991   1
  -2   2  13 63.8730 12.3446  -4
  -2  13   3 63.8730 12.3446  -3
   2   3  12 63.8730 12.3446  -2
   2  13   2 63.8730 12.3446   1
   2   3  12 130.823 18.5875  -4
  -2  13   3 130.823 18.5875  -3
  -2   2  13 130.823 18.5875  -2
   2  13   2 130.823 18.5875   1
   3   3  12 382.113 57.7934  -4
  -3  13   3 382.113 57.7934  -3
   3  13   2 382.113 57.7934   1
  -3  13   3 653.646 68.3897  -3
   3   3  12 653.646 68.3897  -2
   3  13   2 653.646 68.3897   1
  -3   2  14 167.375 16.9386  -4
   3  14   1 167.375 16.9386  -3
   3   1  13 167.375 16.9386  -2
  -3  14   2 167.375 16.9386   1
   3   1  13 156.299 43.8611  -4
   3  14   1 156.299 43.8611  -3
  -3   2  14 156.299 43.8611  -2
  -3  14   2 156.299 43.8611   1
   2   1  13 281.216 16.6412  -4
   2  14   1 281.216 16.6412  -3
  -2   2  14 281.216 16.6412  -2
  -2  14   2 281.216 16.6412   1
  -2   2  14 844.421 36.6367  -4
   2  14   1 844.421 36.6367  -3
   2   1  13 844.421 36.6367  -2
  -2  14   2 844.421 36.6367   1
  -1  14   2 7.88851 4.50888   1
   0  14   2 32.2293 5.86543  -3
   0  14   2 32.2293 5.86543   1
  -1   2  14 763.188 43.3192  -2
   1  14   2 763.188 43.3192   1
  -1   2  14 853.809 37.9533  -4
   1   3  13 853.809 37.9533  -2
   1  14   2 853.809 37.9533   1
   2   3  13 -10.762 17.6404  -4
  -2  14   3 -10.762 17.6404  -3
  -2   2  14 -10.762 17.6404  -2
   2  14   2 -10.762 17.6404   1
  -2   2  14 79.9945 12.4285  -4
  -2  14   3 79.9945 12.4285  -3
   2   3  13 79.9945 12.4285  -2
   2  14   2 79.9945 12.4285   1
  -3  14   3 465.206 36.8749  -3
   3   3  13 465.206 36.8749  -2
   3  14   2 465.206 36.8749   1
  -3   2  15 73.7968 16.9368  -4
   3  15   1 73.7968 16.9368  -3
   3   1  14 73.7968 16.9368  -2
  -3  15   2 73.7968 16.9368   1
   3   1  14 156.498 43.4672  -4
   3  15   1 156.498 43.4672  -3
  -3   2  15 156.498 43.4672  -2
  -3  15   2 156.498 43.4672   1
  -2   2  15 235.369 22.4086  -4
   2  15   1 235.369 22.4086  -3
   2   1  14 235.369 22.4086  -2
  -2  15   2 235.369 22.4086   1
   2   1  14 396.428 20.5047  -4
   2  15   1 396.428 20.5047  -3
  -2   2  15 396.428 20.5047  -2
  -2  15   2 396.428 20.5047   1
  -1  15   2 55.9105 6.56797   1
   0  15   2 139.235 8.67366  -3
   0  15   2 139.235 8.67366   1
   1   3  14 370.384 32.3398  -2
   1  15   2 370.384 32.3398   1
  -2   2  15 649.374 30.9948  -4
  -2  15   3 649.374 30.9948  -3
   2   3  14 649.374 30.9948  -2
   2  15   2 649.374 30.9948   1
   2   3  14 437.440 33.9912  -4
  -2  15   3 437.440 33.9912  -3
  -2   2  15 437.440 33.9912  -2
   2  15   2 437.440 33.9912   1
  -3   2  15 40.8479 43.9020  -4
  -3  15   3 40.8479 43.9020  -3
   3  15   2 40.8479 43.9020   1
   3   3  14 148.390 40.9129  -4
  -3  15   3 148.390 40.9129  -3
  -3   2  15 148.390 40.9129  -2
   3  15   2 148.390 40.9129   1
  -3  15   3 209.406 51.3991  -3
  -3   2  15 209.406 51.3991  -2
   3  15   2 209.406 51.3991   1
  -3   2  15 45.4665 39.3662  -4
  -3  15   3 45.4665 39.3662  -3
   3   3  14 45.4665 39.3662  -2
   3  15   2 45.4665 39.3662   1
  -2   2  16 1221.42 60.8742  -4
   2  16   1 1221.42 60.8742  -3
   2   1  15 1221.42 60.8742  -2
  -2  16   2 1221.42 60.8742   1
   2   1  15 1356.21 55.9717  -4
   2  16   1 1356.21 55.9717  -3
  -2   2  16 1356.21 55.9717  -2
  -2  16   2 1356.21 55.9717   1
  -1  16   2 23.0515 6.25999   1
   0  16   2 26.9280 6.16797  -3
   0  16   2 26.9280 6.16797   1
   1   3  15 794.400 47.2464  -4
   1  16   2 794.400 47.2464   1
   1   3  15 935.504 49.4263  -2
   1  16   2 935.504 49.4263   1
   2   3  15 415.366 24.8764  -4
  -2  16   3 415.366 24.8764  -3
  -2   2  16 415.366 24.8764  -2
   2  16   2 415.366 24.8764   1
  -2   2  16 422.661 22.7116  -4
  -2  16   3 422.661 22.7116  -3
   2   3  15 422.661 22.7116  -2
   2  16   2 422.661 22.7116   1
   2   1  16 29.7904 12.8221  -4
   2  17   1 29.7904 12.8221  -3
  -2   2  17 29.7904 12.8221  -2
  -2  17   2 29.7904 12.8221   1
  -2   2  17 158.159 28.9056  -4
   2  17   1 158.159 28.9056  -3
   2   1  16 158.159 28.9056  -2
  -2  17   2 158.159 28.9056   1
  -1  17   2 257.584 17.3274   1
   0  17   2 243.989 13.7747  -3
   0  17   2 243.989 13.7747   1
   1   3  16 60.8665 14.7367  -4
   1  17   2 60.8665 14.7367   1
   1   3  16 129.549 35.0245  -2
   1  17   2 129.549 35.0245   1
  -2   2  17 179.394 20.4952  -4
  -2  17   3 179.394 20.4952  -3
   2   3  16 179.394 20.4952  -2
   2  17   2 179.394 20.4952   1
   2   3  16 85.2547 16.9334  -4
  -2  17   3 85.2547 16.9334  -3
  -2   2  17 85.2547 16.9334  -2
   2  17   2 85.2547 16.9334   1
   1   1  17 525.666 59.0683  -2
  -1  18   2 525.666 59.0683   1
   0  18   2 78.0839 13.0671  -3
   0  18   2 78.0839 13.0671   1
   1   3  17 293.495 28.1479  -2
   1  18   2 293.495 28.1479   1
   1   3  17 260.115 22.6961  -4
   1  18   2 260.115 22.6961   1
  -5   2   1 289.039 20.9054  -4
   5   0   1 289.039 20.9054  -3
  -5   2   1 289.039 20.9054  -2
  -5   0   3 289.039 20.9054   1
  -5   2   1 250.728 17.7638  -4
  -5   2   1 250.728 17.7638  -2
  -5   0   3 250.728 17.7638   1
  -4   2   1 152.080 19.4133  -4
   4   0   1 152.080 19.4133  -3
  -4   2   1 152.080 19.4133  -2
  -4   0   3 152.080 19.4133   1
  -3   0   3 -9.5846 3.84343   1
   2   0   2 197.850 13.7420  -3
  -2   0   3 197.850 13.7420   1
   1   3   0 1743.24 82.1021  -2
  -1   0   3 1743.24 82.1021   1
   1   3   0 122.225 10.2728  -4
  -1   0   3 122.225 10.2728   1
   0   0   3 -3.9897 7.20141  -3
   0   3   0 -3.9897 7.20141  -2
   0   0   3 -3.9897 7.20141   1
   0   3   0 0.82789 9.86808  -4
   0   0   3 0.82789 9.86808  -3
   0   0   3 0.82789 9.86808   1
   1   0   3 -0.4490 2.71305   1
  -2   0   4 0.54858 4.70964  -3
   2   0   3 0.54858 4.70964   1
  -3   4   1 162.862 23.9507  -2
   3   0   3 162.862 23.9507   1
  -3   4   1 122.217 26.6768  -4
  -3   4   1 122.217 26.6768  -2
   3   0   3 122.217 26.6768   1
  -4   4   1 39.2151 12.0068  -4
  -4   0   5 39.2151 12.0068  -3
  -4   4   1 39.2151 12.0068  -2
   4   0   3 39.2151 12.0068   1
  -5   4   1 241.313 39.7211  -4
  -5   0   5 241.313 39.7211  -3
  -5   4   1 241.313 39.7211  -2
   5   0   3 241.313 39.7211   1
  -5   2   2 236.553 12.7440  -4
   5   1   1 236.553 12.7440  -3
   5   2   0 236.553 12.7440  -2
  -5   1   3 236.553 12.7440   1
   5   2   0 131.940 17.7726  -4
   5   1   1 131.940 17.7726  -3
  -5   2   2 131.940 17.7726  -2
  -5   1   3 131.940 17.7726   1
   4   1   1 162.168 27.6156  -3
  -4   2   2 162.168 27.6156  -2
  -4   1   3 162.168 27.6156   1
   4   1   1 205.272 31.1834  -3
   4   2   0 205.272 31.1834  -2
  -4   1   3 205.272 31.1834   1
   4   2   0 205.817 28.1743  -4
   4   1   1 205.817 28.1743  -3
  -4   2   2 205.817 28.1743  -2
  -4   1   3 205.817 28.1743   1
   3   1   2 1225.60 67.1901  -3
  -3   1   3 1225.60 67.1901   1
   2   1   2 370.547 11.4477  -3
  -2   1   3 370.547 11.4477   1
   1   3   1 4394.65 206.356  -4
  -1   3   1 4394.65 206.356  -2
  -1   1   3 4394.65 206.356   1
   1   3   1 3681.70 169.627  -2
  -1   1   3 3681.70 169.627   1
  -1   3   1 4200.35 198.337  -2
  -1   1   3 4200.35 198.337   1
  -1   3   1 3741.56 176.365  -4
  -1   1   3 3741.56 176.365   1
   0   3   1 164.013 6.96745  -4
   0   1   3 164.013 6.96745  -3
   0   1   3 164.013 6.96745   1
   0   1   3 536.250 21.7179  -3
   0   3   1 536.250 21.7179  -2
   0   1   3 536.250 21.7179   1
   1   1   3 1.63473 2.13625   1
  -2   1   4 1595.23 24.8660  -3
   2   1   3 1595.23 24.8660   1
   3   4   0 650.606 26.5112  -2
   3   1   3 650.606 26.5112   1
   3   4   0 590.337 20.9872  -4
   3   1   3 590.337 20.9872   1
   4   4   0 710.942 25.6473  -4
  -4   1   5 710.942 25.6473  -3
  -4   4   2 710.942 25.6473  -2
   4   1   3 710.942 25.6473   1
  -4   4   2 1053.95 48.3887  -4
  -4   1   5 1053.95 48.3887  -3
   4   4   0 1053.95 48.3887  -2
   4   1   3 1053.95 48.3887   1
   5   4   0 144.167 37.7469  -4
  -5   1   5 144.167 37.7469  -3
  -5   4   2 144.167 37.7469  -2
   5   1   3 144.167 37.7469   1
  -5   4   2 121.768 35.8606  -4
  -5   1   5 121.768 35.8606  -3
   5   4   0 121.768 35.8606  -2
   5   1   3 121.768 35.8606   1
  -5   2   3 154.619 13.1158  -4
   5   2   1 154.619 13.1158  -3
   5   2   1 154.619 13.1158  -2
  -5   2   3 154.619 13.1158   1
   5   2   1 217.759 14.7809  -4
   5   2   1 217.759 14.7809  -3
  -5   2   3 217.759 14.7809  -2
  -5   2   3 217.759 14.7809   1
   3   2   2 1077.34 58.2549  -3
  -3   2   3 1077.34 58.2549   1
   2   2   2 368.963 10.0291  -3
  -2   2   3 368.963 10.0291   1
  -1   3   2 1032.65 23.2047  -4
  -1   2   3 1032.65 23.2047   1
  -1   3   2 2818.61 133.187  -2
  -1   2   3 2818.61 133.187   1
   0   2   3 5983.66 139.319  -3
   0   3   2 5983.66 139.319  -2
   0   2   3 5983.66 139.319   1
   0   3   2 3105.18 73.8137  -4
   0   2   3 3105.18 73.8137  -3
   0   2   3 3105.18 73.8137   1
   1   2   3 3277.25 49.9073   1
  -2   2   4 405.831 8.62121  -3
   2   2   3 405.831 8.62121   1
   3   4   1 638.537 32.0192  -2
   3   2   3 638.537 32.0192   1
   3   4   1 144.508 12.7696  -4
   3   2   3 144.508 12.7696   1
   4   4   1 1054.14 38.7455  -4
  -4   2   5 1054.14 38.7455  -3
  -4   4   3 1054.14 38.7455  -2
   4   2   3 1054.14 38.7455   1
  -4   4   3 986.582 47.3944  -4
  -4   2   5 986.582 47.3944  -3
   4   4   1 986.582 47.3944  -2
   4   2   3 986.582 47.3944   1
   5   4   1 417.388 46.0185  -4
  -5   2   5 417.388 46.0185  -3
  -5   4   3 417.388 46.0185  -2
   5   2   3 417.388 46.0185   1
   5   2   2 102.763 16.9384  -4
   5   3   1 102.763 16.9384  -3
  -5   2   4 102.763 16.9384  -2
  -5   3   3 102.763 16.9384   1
  -5   2   4 128.703 14.3673  -4
   5   3   1 128.703 14.3673  -3
   5   2   2 128.703 14.3673  -2
  -5   3   3 128.703 14.3673   1
  -4   2   4 150.651 19.8764  -4
   4   3   1 150.651 19.8764  -3
   4   2   2 150.651 19.8764  -2
  -4   3   3 150.651 19.8764   1
   4   3   1 97.4594 31.5176  -3
   4   2   2 97.4594 31.5176  -2
  -4   3   3 97.4594 31.5176   1
   4   2   2 52.7508 10.2025  -4
   4   3   1 52.7508 10.2025  -3
  -4   3   3 52.7508 10.2025   1
   3   3   2 37.7919 6.78846  -3
  -3   3   3 37.7919 6.78846   1
   2   3   2 669.225 16.7418  -3
  -2   3   3 669.225 16.7418   1
  -1   3   3 262.902 9.12052  -2
  -1   3   3 262.902 9.12052   1
  -1   3   3 149.489 5.83165  -4
  -1   3   3 149.489 5.83165   1
   0   3   3 444.934 11.3146  -3
   0   3   3 444.934 11.3146  -2
   0   3   3 444.934 11.3146   1
   0   3   3 267.846 9.31632  -4
   0   3   3 267.846 9.31632  -3
   0   3   3 267.846 9.31632   1
   1   3   3 656.234 11.7353   1
  -2   3   4 577.015 11.0606  -3
   2   3   3 577.015 11.0606   1
   3   4   2 1498.95 60.1277  -2
   3   3   3 1498.95 60.1277   1
   3   4   2 830.029 30.4855  -4
   3   3   3 830.029 30.4855   1
   4   4   2 103.374 15.3535  -4
  -4   3   5 103.374 15.3535  -3
  -4   4   4 103.374 15.3535  -2
   4   3   3 103.374 15.3535   1
  -4   4   4 150.048 29.5376  -4
  -4   3   5 150.048 29.5376  -3
   4   4   2 150.048 29.5376  -2
   4   3   3 150.048 29.5376   1
   5   4   2 292.545 42.8424  -4
  -5   3   5 292.545 42.8424  -3
  -5   4   4 292.545 42.8424  -2
   5   3   3 292.545 42.8424   1
  -5   4   4 156.399 34.0987  -4
  -5   3   5 156.399 34.0987  -3
   5   3   3 156.399 34.0987   1
  -5   2   5 312.210 21.2698  -4
   5   4   1 312.210 21.2698  -3
   5   2   3 312.210 21.2698  -2
  -5   4   3 312.210 21.2698   1
   5   2   3 169.319 22.4467  -4
   5   4   1 169.319 22.4467  -3
  -5   2   5 169.319 22.4467  -2
  -5   4   3 169.319 22.4467   1
   4   2   3 455.659 18.4231  -4
   4   4   1 455.659 18.4231  -3
  -4   4   3 455.659 18.4231   1
   4   4   1 1015.97 44.4335  -3
   4   2   3 1015.97 44.4335  -2
  -4   4   3 1015.97 44.4335   1
   3   4   2 375.350 16.7216  -3
  -3   4   3 375.350 16.7216   1
   2   4   2 78.7692 6.52521  -3
  -2   4   3 78.7692 6.52521   1
  -1   3   4 367.238 9.83328  -4
  -1   4   3 367.238 9.83328   1
  -1   3   4 429.707 11.1134  -2
  -1   4   3 429.707 11.1134   1
   0   3   4 1183.62 30.7605  -4
   0   4   3 1183.62 30.7605  -3
   0   4   3 1183.62 30.7605   1
   0   4   3 1857.86 38.0256  -3
   0   3   4 1857.86 38.0256  -2
   0   4   3 1857.86 38.0256   1
  -1   3   4 1325.79 70.3949  -2
   1   4   3 1325.79 70.3949   1
  -1   3   4 1180.19 44.8477  -4
   1   4   3 1180.19 44.8477   1
  -2   4   4 107.837 5.33105  -3
   2   4   3 107.837 5.33105   1
   3   4   3 59.4273 13.6843  -2
   3   4   3 59.4273 13.6843   1
   3   4   3 35.6245 11.3317  -4
   3   4   3 35.6245 11.3317   1
   4   4   3 540.600 26.8798  -4
  -4   4   5 540.600 26.8798  -3
  -4   4   5 540.600 26.8798  -2
   4   4   3 540.600 26.8798   1
  -4   4   5 947.495 64.0731  -4
  -4   4   5 947.495 64.0731  -3
   4   4   3 947.495 64.0731  -2
   4   4   3 947.495 64.0731   1
  -5   4   5 77.6514 37.9440  -4
  -5   4   5 77.6514 37.9440  -3
   5   4   3 77.6514 37.9440   1
   5   4   3 318.481 43.1724  -4
  -5   4   5 318.481 43.1724  -3
  -5   4   5 318.481 43.1724  -2
   5   4   3 318.481 43.1724   1
  -5   2   6 266.050 37.8187  -4
   5   5   1 266.050 37.8187  -3
   5   2   4 266.050 37.8187  -2
  -5   5   3 266.050 37.8187   1
   5   2   4 296.731 34.0412  -4
   5   5   1 296.731 34.0412  -3
  -5   2   6 296.731 34.0412  -2
  -5   5   3 296.731 34.0412   1
   4   2   4 53.8803 14.9321  -4
   4   5   1 53.8803 14.9321  -3
  -4   5   3 53.8803 14.9321   1
   4   5   1 268.484 17.2662  -3
   4   2   4 268.484 17.2662  -2
  -4   5   3 268.484 17.2662   1
   3   5   2 96.2824 15.4900  -3
  -3   5   3 96.2824 15.4900   1
   3   2   4 102.277 21.7188  -2
  -3   5   3 102.277 21.7188   1
   2   5   2 4169.45 198.965  -3
  -2   5   3 4169.45 198.965   1
  -1   3   5 185.191 7.26493  -4
  -1   5   3 185.191 7.26493   1
  -1   3   5 277.378 9.81145  -2
  -1   5   3 277.378 9.81145   1
   0   3   5 2423.51 59.5457  -4
   0   5   3 2423.51 59.5457  -3
   0   5   3 2423.51 59.5457   1
   0   5   3 3334.92 65.9251  -3
   0   3   5 3334.92 65.9251  -2
   0   5   3 3334.92 65.9251   1
  -1   3   5 1721.55 45.0417  -4
   1   5   3 1721.55 45.0417   1
  -1   3   5 1782.08 41.7137  -2
   1   5   3 1782.08 41.7137   1
  -2   5   4 328.017 11.5805  -3
   2   5   3 328.017 11.5805   1
  -3   5   4 3972.10 196.119  -3
   3   4   4 3972.10 196.119  -2
   3   5   3 3972.10 196.119   1
   3   4   4 2483.69 74.1376  -4
   3   5   3 2483.69 74.1376   1
   3   4   4 2632.60 142.076  -4
  -3   5   4 2632.60 142.076  -3
   3   5   3 2632.60 142.076   1
   3   4   4 4163.03 213.855  -2
   3   5   3 4163.03 213.855   1
   4   4   4 105.579 25.9221  -4
  -4   5   5 105.579 25.9221  -3
  -4   4   6 105.579 25.9221  -2
   4   5   3 105.579 25.9221   1
  -4   4   6 135.604 33.0528  -4
  -4   5   5 135.604 33.0528  -3
   4   4   4 135.604 33.0528  -2
   4   5   3 135.604 33.0528   1
  -5   2   7 8.20046 23.6081  -4
   5   6   1 8.20046 23.6081  -3
  -5   6   3 8.20046 23.6081   1
   4   2   5 153.438 19.2196  -4
   4   6   1 153.438 19.2196  -3
  -4   6   3 153.438 19.2196   1
   4   6   1 182.853 16.6205  -3
   4   2   5 182.853 16.6205  -2
  -4   6   3 182.853 16.6205   1
   3   2   5 772.875 58.8932  -2
  -3   6   3 772.875 58.8932   1
  -2   3   6 258.658 28.5077  -4
   2   6   2 258.658 28.5077  -3
  -2   6   3 258.658 28.5077   1
   2   6   2 987.089 64.5651  -3
  -2   3   6 987.089 64.5651  -2
  -2   6   3 987.089 64.5651   1
  -1   3   6 358.732 11.1351  -4
  -1   6   3 358.732 11.1351   1
  -1   3   6 1713.74 43.4477  -2
  -1   6   3 1713.74 43.4477   1
   0   3   6 544.794 14.5075  -4
   0   6   3 544.794 14.5075  -3
   0   6   3 544.794 14.5075   1
   0   6   3 1438.82 31.5155  -3
   0   3   6 1438.82 31.5155  -2
   0   6   3 1438.82 31.5155   1
  -1   3   6 377.824 13.1741  -4
   1   6   3 377.824 13.1741   1
  -1   3   6 1769.91 38.0419  -2
   1   6   3 1769.91 38.0419   1
  -2   6   4 961.024 40.5376  -3
   2   4   5 961.024 40.5376  -2
   2   6   3 961.024 40.5376   1
  -2   6   4 249.049 14.5182  -3
   2   6   3 249.049 14.5182   1
   3   4   5 20.5924 17.5859  -4
  -3   6   4 20.5924 17.5859  -3
   3   6   3 20.5924 17.5859   1
   3   4   5 264.974 21.9486  -2
   3   6   3 264.974 21.9486   1
   3   4   5 36.4999 8.84684  -4
   3   6   3 36.4999 8.84684   1
  -3   6   4 344.339 36.1196  -3
   3   4   5 344.339 36.1196  -2
   3   6   3 344.339 36.1196   1
  -4   4   7 254.206 39.1284  -4
  -4   6   5 254.206 39.1284  -3
   4   4   5 254.206 39.1284  -2
   4   6   3 254.206 39.1284   1
  -4   6   5 467.900 29.2838  -3
  -4   4   7 467.900 29.2838  -2
   4   6   3 467.900 29.2838   1
   4   4   5 498.109 53.6625  -4
  -4   6   5 498.109 53.6625  -3
  -4   4   7 498.109 53.6625  -2
   4   6   3 498.109 53.6625   1
   4   7   1 333.262 29.6316  -3
   4   2   6 333.262 29.6316  -2
  -4   7   3 333.262 29.6316   1
   4   2   6 104.847 19.9926  -4
   4   7   1 104.847 19.9926  -3
  -4   7   3 104.847 19.9926   1
   3   2   6 349.004 40.8372  -2
  -3   7   3 349.004 40.8372   1
  -2   3   7 1459.05 31.6593  -4
   2   7   2 1459.05 31.6593  -3
  -2   7   3 1459.05 31.6593   1
   2   7   2 1443.82 87.3884  -3
  -2   3   7 1443.82 87.3884  -2
  -2   7   3 1443.82 87.3884   1
  -1   3   7 23.5582 5.23589  -4
  -1   7   3 23.5582 5.23589   1
  -1   3   7 405.346 14.4842  -2
  -1   7   3 405.346 14.4842   1
   0   7   3 2507.22 51.9590  -3
   0   3   7 2507.22 51.9590  -2
   0   7   3 2507.22 51.9590   1
   0   3   7 1797.03 46.9318  -4
   0   7   3 1797.03 46.9318  -3
   0   7   3 1797.03 46.9318   1
  -1   3   7 1610.99 35.7314  -2
   1   7   3 1610.99 35.7314   1
  -1   3   7 1325.52 32.9498  -4
   1   7   3 1325.52 32.9498   1
   2   4   6 107.539 10.6788  -4
  -2   7   4 107.539 10.6788  -3
   2   7   3 107.539 10.6788   1
  -2   7   4 1415.51 43.7282  -3
   2   4   6 1415.51 43.7282  -2
   2   7   3 1415.51 43.7282   1
   3   4   6 751.941 28.2692  -4
  -3   7   4 751.941 28.2692  -3
   3   7   3 751.941 28.2692   1
   3   4   6 657.075 41.1088  -4
   3   7   3 657.075 41.1088   1
   3   4   6 744.250 27.8880  -2
   3   7   3 744.250 27.8880   1
  -3   7   4 817.905 56.8844  -3
   3   4   6 817.905 56.8844  -2
   3   7   3 817.905 56.8844   1
  -4   7   5 125.791 41.8938  -3
  -4   4   8 125.791 41.8938  -2
   4   7   3 125.791 41.8938   1
   4   2   7 945.791 48.1584  -4
   4   8   1 945.791 48.1584  -3
  -4   8   3 945.791 48.1584   1
   4   8   1 1669.10 74.3387  -3
   4   2   7 1669.10 74.3387  -2
  -4   8   3 1669.10 74.3387   1
   3   2   7 845.684 65.9156  -2
  -3   8   3 845.684 65.9156   1
  -2   3   8 103.519 7.85877  -4
   2   8   2 103.519 7.85877  -3
  -2   8   3 103.519 7.85877   1
   2   8   2 201.918 14.8391  -3
  -2   3   8 201.918 14.8391  -2
  -2   8   3 201.918 14.8391   1
  -1   3   8 994.422 28.6316  -2
  -1   8   3 994.422 28.6316   1
  -1   3   8 576.409 15.2330  -4
  -1   8   3 576.409 15.2330   1
   0   8   3 1929.50 41.9887  -3
   0   3   8 1929.50 41.9887  -2
   0   8   3 1929.50 41.9887   1
   0   3   8 1160.26 33.1282  -4
   0   8   3 1160.26 33.1282  -3
   0   8   3 1160.26 33.1282   1
  -1   3   8 2266.73 53.0733  -2
   1   8   3 2266.73 53.0733   1
  -1   3   8 1936.87 45.9049  -4
   1   8   3 1936.87 45.9049   1
   2   4   7 125.814 10.3350  -4
  -2   8   4 125.814 10.3350  -3
   2   8   3 125.814 10.3350   1
  -2   8   4 148.477 9.51074  -3
   2   4   7 148.477 9.51074  -2
   2   8   3 148.477 9.51074   1
  -3   8   4 297.826 22.0721  -3
   3   4   7 297.826 22.0721  -2
   3   8   3 297.826 22.0721   1
   3   4   7 34.4193 12.5705  -4
  -3   8   4 34.4193 12.5705  -3
   3   8   3 34.4193 12.5705   1
   3   4   7 220.564 14.0835  -2
   3   8   3 220.564 14.0835   1
   3   4   7 22.9390 11.5145  -4
   3   8   3 22.9390 11.5145   1
  -4   8   5 736.624 69.8583  -3
  -4   4   9 736.624 69.8583  -2
   4   8   3 736.624 69.8583   1
   4   2   8 92.9270 30.6079  -4
   4   9   1 92.9270 30.6079  -3
  -4   9   3 92.9270 30.6079   1
   4   9   1 135.477 24.8016  -3
   4   2   8 135.477 24.8016  -2
  -4   9   3 135.477 24.8016   1
   3   2   8 541.509 51.5098  -2
  -3   9   3 541.509 51.5098   1
  -2   3   9 274.181 13.1034  -4
   2   9   2 274.181 13.1034  -3
  -2   9   3 274.181 13.1034   1
   2   9   2 398.738 22.7821  -3
  -2   3   9 398.738 22.7821  -2
  -2   9   3 398.738 22.7821   1
  -1   3   9 1343.01 29.0675  -4
  -1   9   3 1343.01 29.0675   1
  -1   3   9 2150.35 55.8974  -2
  -1   9   3 2150.35 55.8974   1
   0   9   3 211.832 12.1707  -3
   0   3   9 211.832 12.1707  -2
   0   9   3 211.832 12.1707   1
   0   9   3 66.3269 7.41771  -3
   0   9   3 66.3269 7.41771   1
   0   3   9 59.4344 14.5554  -4
   0   9   3 59.4344 14.5554  -3
   0   9   3 59.4344 14.5554   1
  -1   3   9 131.666 8.85340  -4
   1   9   3 131.666 8.85340   1
  -1   3   9 923.993 26.2961  -2
   1   9   3 923.993 26.2961   1
  -2   9   4 2682.52 62.3500  -3
   2   4   8 2682.52 62.3500  -2
   2   9   3 2682.52 62.3500   1
   2   4   8 1420.86 37.3589  -4
  -2   9   4 1420.86 37.3589  -3
   2   9   3 1420.86 37.3589   1
  -2   3   9 2546.64 132.786  -4
  -2   9   4 2546.64 132.786  -3
   2   4   8 2546.64 132.786  -2
   2   9   3 2546.64 132.786   1
  -3   9   4 253.304 14.1428  -3
   3   4   8 253.304 14.1428  -2
   3   9   3 253.304 14.1428   1
   3   4   8 140.334 15.9339  -4
  -3   9   4 140.334 15.9339  -3
   3   9   3 140.334 15.9339   1
  -4   9   5 224.546 43.6270  -3
   4   9   3 224.546 43.6270   1
   4  10   1 52.9762 38.6629  -3
   4   2   9 52.9762 38.6629  -2
  -4  10   3 52.9762 38.6629   1
   4   2   9 154.792 35.5308  -4
   4  10   1 154.792 35.5308  -3
  -4  10   3 154.792 35.5308   1
   3   2   9 390.308 33.0220  -4
   3  10   2 390.308 33.0220  -3
  -3   3  10 390.308 33.0220  -2
  -3  10   3 390.308 33.0220   1
   3   2   9 199.941 35.7063  -2
  -3  10   3 199.941 35.7063   1
  -2   3  10 262.873 18.2604  -4
   2  10   2 262.873 18.2604  -3
  -2  10   3 262.873 18.2604   1
   2  10   2 1468.62 58.4487  -3
  -2   3  10 1468.62 58.4487  -2
  -2  10   3 1468.62 58.4487   1
  -1   3  10 354.053 16.1343  -2
  -1  10   3 354.053 16.1343   1
  -1   3  10 64.9731 15.3057  -4
  -1  10   3 64.9731 15.3057   1
   0  10   3 68.9720 5.38270  -3
   0  10   3 68.9720 5.38270   1
   0  10   3 154.526 26.9959  -3
   0   3  10 154.526 26.9959  -2
   0  10   3 154.526 26.9959   1
  -1   3  10 199.227 10.7625  -4
   1  10   3 199.227 10.7625   1
  -1   3  10 473.505 17.4954  -2
   1  10   3 473.505 17.4954   1
   2   4   9 48.2907 12.1356  -4
  -2  10   4 48.2907 12.1356  -3
   2  10   3 48.2907 12.1356   1
  -2   3  10 306.710 26.0615  -4
  -2  10   4 306.710 26.0615  -3
   2   4   9 306.710 26.0615  -2
   2  10   3 306.710 26.0615   1
  -2  10   4 231.729 15.6246  -3
   2   4   9 231.729 15.6246  -2
   2  10   3 231.729 15.6246   1
   2   4   9 998.777 71.7383  -4
  -2  10   4 998.777 71.7383  -3
  -2   3  10 998.777 71.7383  -2
   2  10   3 998.777 71.7383   1
   3   4   9 43.0983 16.8311  -4
  -3  10   4 43.0983 16.8311  -3
   3  10   3 43.0983 16.8311   1
  -3  10   4 169.107 13.5340  -3
   3   4   9 169.107 13.5340  -2
   3  10   3 169.107 13.5340   1
  -4  10   5 29.1224 23.1985  -3
   4  10   3 29.1224 23.1985   1
   4   2  10 219.873 42.0506  -4
   4  11   1 219.873 42.0506  -3
  -4  11   3 219.873 42.0506   1
  -3   3  11 1019.32 75.1492  -4
   3  11   2 1019.32 75.1492  -3
   3   2  10 1019.32 75.1492  -2
  -3  11   3 1019.32 75.1492   1
   3   2  10 804.844 62.5631  -4
   3  11   2 804.844 62.5631  -3
  -3   3  11 804.844 62.5631  -2
  -3  11   3 804.844 62.5631   1
  -2   3  11 484.776 44.4283  -4
   2  11   2 484.776 44.4283  -3
   2   2  10 484.776 44.4283  -2
  -2  11   3 484.776 44.4283   1
   2  11   2 389.314 29.6490  -3
  -2   3  11 389.314 29.6490  -2
  -2  11   3 389.314 29.6490   1
   2   2  10 421.990 43.3843  -4
   2  11   2 421.990 43.3843  -3
  -2   3  11 421.990 43.3843  -2
  -2  11   3 421.990 43.3843   1
  -2   3  11 173.467 22.1332  -4
   2  11   2 173.467 22.1332  -3
  -2  11   3 173.467 22.1332   1
  -1   3  11 2043.13 117.509  -2
  -1  11   3 2043.13 117.509   1
  -1   3  11 2001.35 110.311  -4
  -1  11   3 2001.35 110.311   1
   0  11   3 47.0851 4.92700  -3
   0  11   3 47.0851 4.92700   1
  -1   3  11 192.622 13.3097  -2
   1  11   3 192.622 13.3097   1
  -1   3  11 96.5031 10.3749  -4
   1  11   3 96.5031 10.3749   1
  -2   3  11 1234.19 44.7682  -4
  -2  11   4 1234.19 44.7682  -3
   2   4  10 1234.19 44.7682  -2
   2  11   3 1234.19 44.7682   1
   2   4  10 1345.74 47.8966  -4
  -2  11   4 1345.74 47.8966  -3
  -2   3  11 1345.74 47.8966  -2
   2  11   3 1345.74 47.8966   1
   3   4  10 305.273 24.8816  -4
  -3  11   4 305.273 24.8816  -3
   3  11   3 305.273 24.8816   1
  -3  11   4 301.730 18.9962  -3
   3   4  10 301.730 18.9962  -2
   3  11   3 301.730 18.9962   1
  -4  11   5 382.335 27.4241  -3
   4  11   3 382.335 27.4241   1
   4  12   1 530.219 64.5542  -3
   4   2  11 530.219 64.5542  -2
  -4  12   3 530.219 64.5542   1
   4   2  11 280.327 41.9431  -4
   4  12   1 280.327 41.9431  -3
  -4  12   3 280.327 41.9431   1
   3   2  11 442.624 33.9275  -4
   3  12   2 442.624 33.9275  -3
  -3   3  12 442.624 33.9275  -2
  -3  12   3 442.624 33.9275   1
  -3   3  12 818.103 74.4226  -4
   3  12   2 818.103 74.4226  -3
   3   2  11 818.103 74.4226  -2
  -3  12   3 818.103 74.4226   1
   2   2  11 140.967 34.5760  -4
   2  12   2 140.967 34.5760  -3
  -2   3  12 140.967 34.5760  -2
  -2  12   3 140.967 34.5760   1
  -2   3  12 380.992 22.3801  -4
   2  12   2 380.992 22.3801  -3
   2   2  11 380.992 22.3801  -2
  -2  12   3 380.992 22.3801   1
   2  12   2 119.720 15.5522  -3
  -2   3  12 119.720 15.5522  -2
  -2  12   3 119.720 15.5522   1
  -1  12   3 400.955 11.9696   1
   0  12   3 174.828 7.37550  -3
   0  12   3 174.828 7.37550   1
  -1   3  12 1091.98 73.3227  -4
   1  12   3 1091.98 73.3227   1
  -1   3  12 2100.29 59.1129  -2
   1  12   3 2100.29 59.1129   1
  -1   3  12 1143.97 71.5094  -4
   1   4  11 1143.97 71.5094  -2
   1  12   3 1143.97 71.5094   1
   2   4  11 44.8811 12.3742  -4
  -2  12   4 44.8811 12.3742  -3
  -2   3  12 44.8811 12.3742  -2
   2  12   3 44.8811 12.3742   1
[truncated: 267,402 more chars]
