# Supplementary material for: CuBr2 complexes with 3,5-disubstituted pyridine ligands
Source: Acta Crystallogr E Crystallogr Commun. 2025 Feb 18;81(Pt 3):243–7. doi: 10.1107/S2056989025001343 (PMC11891580; doi:10.1107/S2056989025001343)
Supplement: Supplementary file 2 [file e-81-00243-1sup2.hkl]

data_1                                                                          
_shelx_title ' CPL1J in P2(1)/c'                                                
_shelx_refln_list_code          4                                               
_shelx_F_calc_maximum      200.89                                               
_exptl_crystal_F_000       494.00                                               
_reflns_d_resolution_high  0.8028                                               
                                                                                
loop_                                                                           
 _space_group_symop_operation_xyz                                               
 'x, y, z'                                                                      
 '-x, y+1/2, -z+1/2'                                                            
 '-x, -y, -z'                                                                   
 'x, -y-1/2, z-1/2'                                                             
                                                                                
_cell_length_a     3.8668                                                       
_cell_length_b    14.1943                                                       
_cell_length_c    13.7347                                                       
_cell_angle_alpha  90.000                                                       
_cell_angle_beta   91.453                                                       
_cell_angle_gamma  90.000                                                       
                                                                                
_shelx_F_squared_multiplier     1.000                                           
                                                                                
loop_                                                                           
 _refln_index_h                                                                 
 _refln_index_k                                                                 
 _refln_index_l                                                                 
 _refln_F_squared_calc                                                          
 _refln_F_squared_meas                                                          
 _refln_F_squared_sigma                                                         
 _refln_observed_status                                                         
   1   0   0       4310.52       5632.77        58.26 o                         
   2   0   0       1436.03       1597.97        44.24 o                         
   3   0   0       1899.59       2016.20        36.37 o                         
   4   0   0        423.73        440.55        22.28 o                         
   1   1   0         93.29        101.41         6.24 o                         
   2   1   0       1466.46       1613.60        38.24 o                         
   3   1   0       1285.98       1368.13        23.97 o                         
   4   1   0        926.26        985.41        24.45 o                         
   0   2   0       2416.70       3051.34       255.84 o                         
   2   2   0       1740.92       1862.26        32.85 o                         
   3   2   0       1248.28       1322.97        24.21 o                         
   4   2   0         21.11          8.04         6.69 o                         
   1   3   0       9310.71      10759.18       177.27 o                         
   2   3   0        727.25        696.29        24.04 o                         
   3   3   0       6720.52       7198.93        81.60 o                         
   4   3   0       1256.37       1317.45        25.56 o                         
   0   4   0      20910.61      21855.54      1348.13 o                         
   1   4   0       7256.62       8603.22       277.44 o                         
   2   4   0       2858.43       3048.98        58.94 o                         
   3   4   0          0.72         14.26         9.45 o                         
   4   4   0        587.92        649.97        20.75 o                         
   1   5   0         58.33         50.46         6.49 o                         
   2   5   0       2744.85       3102.61        71.00 o                         
   3   5   0         14.86         13.25         6.52 o                         
   4   5   0         54.69         90.99         9.36 o                         
   0   6   0       6046.32       6500.59       317.70 o                         
   1   6   0       6224.74       5988.08       139.24 o                         
   2   6   0         41.81         69.20        16.53 o                         
   3   6   0          1.37          2.60         5.80 o                         
   4   6   0       1950.77       2041.60        37.06 o                         
   1   7   0       1770.00       1616.31        37.97 o                         
   2   7   0       1622.25       1623.89        74.27 o                         
   3   7   0       2130.59       2213.11        36.14 o                         
   4   7   0       1034.66        902.21        51.42 o                         
   0   8   0      12335.81      11984.01       547.80 o                         
   1   8   0       2059.93       1825.65        48.08 o                         
   2   8   0        132.90        156.61        18.11 o                         
   3   8   0        243.86        262.40        14.87 o                         
   4   8   0        489.02        441.30        44.52 o                         
   1   9   0       2330.23       1896.25        59.00 o                         
   2   9   0       4305.87       3961.53       196.25 o                         
   3   9   0       1242.41       1276.38        28.04 o                         
   4   9   0          1.32          3.74         5.13 o                         
   0  10   0       8051.67       6537.01       218.68 o                         
   1  10   0        359.30        332.66        17.11 o                         
   2  10   0       1693.67       1727.23        42.22 o                         
   3  10   0        643.60        627.46        21.39 o                         
   1  11   0         90.67         92.33        10.53 o                         
   2  11   0          2.36         24.57         7.71 o                         
   3  11   0         30.29         53.46        11.21 o                         
   0  12   0       1229.31       1085.43        53.74 o                         
   1  12   0         18.89         31.22        12.15 o                         
   2  12   0       4005.97       4240.75        92.61 o                         
   3  12   0        721.68        722.63        20.68 o                         
   1  13   0       1272.06       1283.63        45.02 o                         
   2  13   0       3739.82       4122.55        61.99 o                         
   3  13   0        522.87        528.64        24.38 o                         
   0  14   0         12.86         17.73        10.26 o                         
   1  14   0        357.76        392.52        24.62 o                         
   2  14   0          6.88         20.95         6.08 o                         
   1  15   0        324.96        513.11        26.76 o                         
   2  15   0        353.66        386.99        12.47 o                         
   0  16   0         12.40         14.55         7.20 o                         
   1  16   0       2045.01       2389.68        45.20 o                         
   2  16   0        472.64        541.18        23.63 o                         
   1  17   0        520.50        573.59        18.54 o                         
  -4   1   1       1044.20       1090.70        30.65 o                         
  -3   1   1       6733.30       7114.14        67.61 o                         
  -2   1   1       1153.41       1305.45        33.61 o                         
  -1   1   1        705.08        885.67        17.40 o                         
   0   1   1      10980.16      13910.44       136.29 o                         
   1   1   1        560.41        604.91        14.02 o                         
   2   1   1      21319.63      22959.37       267.48 o                         
   3   1   1         99.33         88.94         7.49 o                         
   4   1   1          0.76         -4.68         5.47 o                         
  -4   2   1        151.42        133.58         8.63 o                         
  -3   2   1         58.86         58.43         5.80 o                         
  -2   2   1       7341.37       8080.31        88.11 o                         
  -1   2   1      25322.83      30215.50       374.42 o                         
   0   2   1        143.25        185.21         6.93 o                         
   1   2   1       4490.30       5564.40       157.10 o                         
   2   2   1      12084.32      13507.44        96.48 o                         
   3   2   1       3806.12       3989.94        46.91 o                         
   4   2   1        360.25        343.78        19.33 o                         
  -4   3   1        939.82       1057.98        22.99 o                         
  -3   3   1          2.43         54.62        13.30 o                         
  -2   3   1         98.66        166.81        41.19 o                         
  -1   3   1       7466.11       8232.51        96.43 o                         
   0   3   1       5334.68       6001.53       130.61 o                         
   1   3   1         70.17        278.11        44.03 o                         
   2   3   1        273.57        303.01        14.83 o                         
   3   3   1       1102.52       1107.55        23.26 o                         
   4   3   1        435.87        470.11        18.20 o                         
  -4   4   1          9.25         39.51         8.16 o                         
  -3   4   1       1098.97       1146.02        25.09 o                         
  -2   4   1       2212.46       2397.78        60.33 o                         
  -1   4   1       6216.31       6625.39        92.38 o                         
   0   4   1       1372.63       1521.23        50.25 o                         
   1   4   1          3.91         41.86         6.85 o                         
   2   4   1        694.43        743.44        25.08 o                         
   3   4   1       2152.40       2223.95        49.94 o                         
   4   4   1        923.42       1034.03        24.48 o                         
  -4   5   1       2991.31       3439.43        74.70 o                         
  -3   5   1       2265.72       2256.06        34.10 o                         
  -2   5   1       1138.25       1201.87        41.54 o                         
  -1   5   1      11264.73      11871.96       188.64 o                         
   0   5   1          0.60          0.18         6.13 o                         
   1   5   1       8450.26       9296.69       266.66 o                         
   2   5   1       5716.88       6329.11       110.42 o                         
   3   5   1        785.46        811.60        27.17 o                         
   4   5   1        568.30        576.97        23.60 o                         
  -4   6   1        170.47        286.24        34.51 o                         
  -3   6   1         97.90        113.83        14.83 o                         
  -2   6   1       1294.86       1316.33        53.41 o                         
  -1   6   1       3638.09       3847.88        53.99 o                         
   0   6   1        202.57        175.57        13.84 o                         
   1   6   1        247.97        275.19        14.28 o                         
   2   6   1       2183.48       2410.02        71.23 o                         
   3   6   1       1050.18       1083.47        25.90 o                         
   4   6   1         34.23         43.12         8.15 o                         
  -4   7   1        725.49        745.27        36.02 o                         
  -3   7   1          2.72         57.93         9.07 o                         
  -2   7   1       3301.23       3311.29       175.20 o                         
  -1   7   1         34.75         35.17         9.18 o                         
   0   7   1       3385.77       3471.24        75.03 o                         
   1   7   1      11237.17      10882.69       158.22 o                         
   2   7   1        210.19        203.60        19.31 o                         
   3   7   1        262.93        287.43        17.47 o                         
   4   7   1        312.56        282.62        25.47 o                         
  -4   8   1         16.04         22.14         6.17 o                         
  -3   8   1       1504.05       1520.99        38.27 o                         
  -2   8   1       3433.08       3322.08        80.90 o                         
  -1   8   1       5588.55       4975.87        84.85 o                         
   0   8   1       1406.81       1238.09        43.14 o                         
   1   8   1         74.62         98.01        12.77 o                         
   2   8   1       1591.57       1542.24        29.10 o                         
   3   8   1       2275.45       2266.06        41.00 o                         
   4   8   1       1491.38       1512.10        41.49 o                         
  -4   9   1          1.23          3.59         4.96 o                         
  -3   9   1       3621.39       3401.16       197.77 o                         
  -2   9   1        822.35        739.89        33.06 o                         
  -1   9   1         67.77         42.56        11.11 o                         
   0   9   1       1479.46       1280.42        46.25 o                         
   1   9   1        150.58        125.08        17.48 o                         
   2   9   1       5666.83       5598.86       130.65 o                         
   3   9   1         71.56         71.26        11.79 o                         
   4   9   1         10.36          5.17         4.91 o                         
  -3  10   1        847.70        884.20        20.92 o                         
  -2  10   1        124.80        115.75        11.71 o                         
  -1  10   1        289.75        250.29        15.29 o                         
   0  10   1         63.99         58.14        15.42 o                         
   1  10   1          1.51          1.51         4.26 o                         
   2  10   1         28.08         34.11         8.22 o                         
   3  10   1        136.11        175.23        29.66 o                         
  -3  11   1       1517.05       1446.26        23.27 o                         
  -2  11   1        134.08        125.32        12.40 o                         
  -1  11   1       1613.09       1546.36        54.60 o                         
   0  11   1      14112.04      12359.64       217.62 o                         
   1  11   1       2945.25       2604.99        91.43 o                         
   2  11   1       2089.26       2114.48        37.95 o                         
   3  11   1        157.53        141.13        11.20 o                         
  -3  12   1         93.59        126.12        15.65 o                         
  -2  12   1       2021.75       2072.05        69.60 o                         
  -1  12   1        616.48        600.56        20.98 o                         
   0  12   1        202.32        178.93        11.65 o                         
   1  12   1        135.79        129.00        12.74 o                         
   2  12   1        447.69        532.86        19.35 o                         
   3  12   1        617.75        628.36        24.51 o                         
  -3  13   1          2.74         17.93         6.40 o                         
  -2  13   1         26.29        232.14        36.23 o                         
  -1  13   1        437.71        518.08        23.77 o                         
   0  13   1       1616.73       1561.58        34.65 o                         
   1  13   1         20.50         25.12        16.61 o                         
   2  13   1        208.60        246.07        17.49 o                         
   3  13   1        290.70        275.89        12.20 o                         
  -2  14   1        284.10        304.48        14.05 o                         
  -1  14   1       1965.47       1946.57        55.21 o                         
   0  14   1        370.29        344.32        19.21 o                         
   1  14   1          6.14         28.08        11.55 o                         
   2  14   1        121.36        120.04         9.59 o                         
  -2  15   1       1242.55       1294.30        49.15 o                         
  -1  15   1        109.34        144.02        15.56 o                         
   0  15   1       1089.72       1100.35        35.89 o                         
   1  15   1       4039.16       4578.01        73.01 o                         
   2  15   1         31.31         30.11         6.58 o                         
  -2  16   1          6.73         28.99         8.34 o                         
  -1  16   1         57.63        188.72        65.76 o                         
   0  16   1         23.66         21.22         6.78 o                         
   1  16   1          3.93         19.18         9.95 o                         
   2  16   1         28.32         48.83         8.80 o                         
  -1  17   1         57.82         70.63         6.35 o                         
   0  17   1        738.34        752.70        19.62 o                         
   1  17   1       1958.84       2026.83       183.66 o                         
  -4   0   2        735.14        701.11        31.67 o                         
  -3   0   2       3790.54       4017.53        66.72 o                         
  -2   0   2       1115.81       1320.54        52.84 o                         
  -1   0   2      27483.93      34808.67       914.08 o                         
   0   0   2       2767.44       2934.48       107.61 o                         
   1   0   2      40358.54      46337.25       307.21 o                         
   2   0   2       5720.13       5808.21       105.73 o                         
   3   0   2        270.10        297.52        15.87 o                         
   4   0   2        841.80        828.77        28.41 o                         
  -4   1   2        209.88        194.22         9.55 o                         
  -3   1   2        260.73        273.03        10.59 o                         
  -2   1   2        919.42       1214.30        61.22 o                         
  -1   1   2       4427.44       6480.24       300.57 o                         
   0   1   2        140.32        176.22         9.51 o                         
   1   1   2       2542.12       2980.64        38.93 o                         
   2   1   2         17.37         13.64         6.58 o                         
   3   1   2          0.27          2.34         5.22 o                         
   4   1   2        978.25        946.29        21.46 o                         
  -4   2   2          0.26          3.88         5.63 o                         
  -3   2   2       1973.38       1987.20        31.41 o                         
  -2   2   2          3.06          8.67         6.69 o                         
  -1   2   2       2306.95       2607.56        46.73 o                         
   0   2   2       6570.77       7157.02       199.66 o                         
   1   2   2       2004.56       2190.81        49.37 o                         
   2   2   2       8082.80       8763.13        98.66 o                         
   3   2   2        182.86        183.39        11.07 o                         
   4   2   2        493.13        487.34        17.88 o                         
  -4   3   2       1144.27       1226.03        30.89 o                         
  -3   3   2        535.01        544.94        25.78 o                         
  -2   3   2       2358.08       2638.89        58.23 o                         
  -1   3   2       6435.38       6835.87        69.73 o                         
   0   3   2      11575.53      12796.67       310.10 o                         
   1   3   2       3927.25       4632.29       100.56 o                         
   2   3   2        644.29        726.64        23.27 o                         
   3   3   2         55.82         68.93         7.18 o                         
   4   3   2       4618.66       4645.92       109.36 o                         
  -4   4   2       1316.23       1455.41        33.11 o                         
  -3   4   2         16.16         22.74         5.54 o                         
  -2   4   2       5919.40       6572.80        95.91 o                         
  -1   4   2       4199.76       4512.96        70.73 o                         
   0   4   2          3.26          3.05         3.20 o                         
   1   4   2      27218.99      29599.79       482.95 o                         
   2   4   2        511.99        566.70        21.42 o                         
   3   4   2        852.46        861.56        23.51 o                         
   4   4   2         17.05         28.90         7.16 o                         
  -4   5   2          4.07         32.83         9.89 o                         
  -3   5   2        335.61        321.99        11.70 o                         
  -2   5   2         39.11        377.36       183.99 o                         
  -1   5   2       2839.80       3081.01        50.72 o                         
   0   5   2        143.81        110.14         8.83 o                         
   1   5   2        915.27       1085.96        36.89 o                         
   2   5   2          0.63         27.96        14.40 o                         
   3   5   2       1560.17       1614.42        31.42 o                         
   4   5   2         51.95         45.44         7.00 o                         
  -4   6   2       2188.80       2260.53        90.53 o                         
  -3   6   2       1244.99       1299.98        24.69 o                         
  -2   6   2       6768.22       6814.78       192.19 o                         
  -1   6   2        473.80        441.76        18.34 o                         
   0   6   2        610.61        605.08        21.22 o                         
   1   6   2      12290.90      12440.47       153.09 o                         
   2   6   2       1175.60       1207.40        56.19 o                         
   3   6   2       3391.80       3396.91        98.80 o                         
   4   6   2         68.74         58.93         8.46 o                         
  -4   7   2       1046.27        942.69        65.13 o                         
  -3   7   2        826.52        842.35        21.43 o                         
  -2   7   2        205.54        159.50        12.53 o                         
  -1   7   2       5812.18       5169.03       202.36 o                         
   0   7   2       3416.55       3093.34        98.15 o                         
   1   7   2        881.53        987.37        49.93 o                         
   2   7   2          7.31         14.88         5.73 o                         
   3   7   2        165.47        170.18        12.15 o                         
   4   7   2       1525.68       1233.41       141.39 o                         
  -4   8   2        146.55        113.97         8.58 o                         
  -3   8   2         16.23         28.79         7.09 o                         
  -2   8   2        781.90        764.30        17.51 o                         
  -1   8   2       6765.86       5839.44       139.26 o                         
   0   8   2        628.44        447.04        27.42 o                         
   1   8   2       1423.50       1377.88        46.09 o                         
   2   8   2         55.21         94.85        17.67 o                         
   3   8   2       1341.97       1341.75        33.23 o                         
   4   8   2        180.43        173.98        10.15 o                         
  -4   9   2        173.98        154.15         9.68 o                         
  -3   9   2        397.16        413.68        25.99 o                         
  -2   9   2        547.73        512.42        27.88 o                         
  -1   9   2       5462.73       4628.48       106.61 o                         
   0   9   2       3533.53       3119.84        82.85 o                         
   1   9   2       3961.13       3421.72        99.45 o                         
   2   9   2        670.93        751.47        46.59 o                         
   3   9   2       1083.62       1108.26        30.32 o                         
   4   9   2        654.68        624.51        20.79 o                         
  -3  10   2       3655.62       3402.52        55.41 o                         
  -2  10   2        128.24        129.40        11.52 o                         
  -1  10   2       2730.74       2350.61        65.28 o                         
   0  10   2       4230.26       3720.08        65.27 o                         
   1  10   2         30.98         25.59         5.46 o                         
   2  10   2       5613.80       5729.33        58.00 o                         
   3  10   2        360.88        343.95        18.24 o                         
  -3  11   2        261.79        223.24        13.87 o                         
  -2  11   2          2.05          7.59         7.42 o                         
  -1  11   2          6.87          7.22         5.91 o                         
   0  11   2        205.51        188.74        11.62 o                         
   1  11   2          0.88          8.24         5.19 o                         
   2  11   2         34.83         40.70         8.56 o                         
   3  11   2        148.23        156.42        11.68 o                         
  -3  12   2       2980.86       2739.67        78.01 o                         
  -2  12   2        433.54        448.58        18.88 o                         
  -1  12   2        330.77        304.81        14.14 o                         
   0  12   2        326.52        294.07        16.01 o                         
   1  12   2        209.61        191.00        13.67 o                         
   2  12   2       2805.00       2931.73        49.18 o                         
   3  12   2        634.96        689.20        43.46 o                         
  -3  13   2        173.53        151.76        13.91 o                         
  -2  13   2        176.33        161.38        13.90 o                         
  -1  13   2       4317.23       4430.06        54.52 o                         
   0  13   2       2316.17       2047.53        46.18 o                         
   1  13   2       1996.29       2082.68        56.59 o                         
   2  13   2        206.18        181.90        12.41 o                         
   3  13   2       1121.58       1124.49        28.54 o                         
  -2  14   2        125.34        122.22        12.65 o                         
  -1  14   2         59.24         82.38        14.84 o                         
   0  14   2         61.32         62.87        10.33 o                         
   1  14   2        682.48        726.77        33.34 o                         
   2  14   2         67.17         64.24         7.38 o                         
  -2  15   2        458.34        542.58        21.92 o                         
  -1  15   2        448.17        448.05        18.01 o                         
   0  15   2        566.83        554.46        28.42 o                         
   1  15   2        444.12        511.28        25.71 o                         
   2  15   2         31.79         26.43         7.06 o                         
  -1  16   2       1098.70       1273.40        43.11 o                         
   0  16   2         32.46         31.07         6.99 o                         
   1  16   2        269.57        315.63        17.91 o                         
  -1  17   2        503.08        457.15        19.54 o                         
   0  17   2        775.76        738.04        20.69 o                         
   1  17   2        178.20        221.47        11.65 o                         
  -4   1   3        179.43        154.01         8.15 o                         
  -3   1   3       6643.70       6949.05        67.51 o                         
  -2   1   3       4126.42       4869.04        73.37 o                         
  -1   1   3       4342.21       4777.75       100.44 o                         
   0   1   3       2566.22       2829.40       102.54 o                         
   1   1   3       1790.21       1829.71        30.62 o                         
   2   1   3       3168.02       3163.54        51.60 o                         
   3   1   3       3393.70       3548.64        49.85 o                         
   4   1   3       1503.27       1496.48        37.97 o                         
  -4   2   3        352.54        369.50        15.08 o                         
  -3   2   3       3234.47       3348.82        45.33 o                         
  -2   2   3        631.77        878.54        41.18 o                         
  -1   2   3       5834.38       6514.54       106.69 o                         
   0   2   3       9148.69      10188.09       178.13 o                         
   1   2   3      16649.86      18303.56       404.89 o                         
   2   2   3       2704.43       2837.62        47.84 o                         
   3   2   3        958.16        957.24        18.91 o                         
   4   2   3       1223.61       1214.95        25.88 o                         
  -4   3   3         34.04         39.72         8.61 o                         
  -3   3   3         84.24         73.84         9.44 o                         
  -2   3   3       3849.63       4259.88        98.63 o                         
  -1   3   3       3208.09       3207.17        67.93 o                         
   0   3   3         17.57         25.52         4.37 o                         
   1   3   3         20.75         26.40         6.92 o                         
   2   3   3       2393.77       2529.27        46.49 o                         
   3   3   3       3317.18       3400.78        37.37 o                         
   4   3   3         91.67         88.81         8.25 o                         
  -4   4   3       1081.72       1181.33        79.27 o                         
  -3   4   3        561.12        633.48        41.94 o                         
  -2   4   3          0.47         12.88         9.86 o                         
  -1   4   3       1974.62       1888.73        36.84 o                         
   0   4   3       4803.12       5090.27        81.77 o                         
   1   4   3       4253.18       4449.54        85.17 o                         
   2   4   3        549.93        532.08        23.96 o                         
   3   4   3        144.72        158.53         8.89 o                         
   4   4   3        882.61        768.30        22.45 o                         
  -4   5   3        201.62        198.01        11.02 o                         
  -3   5   3       1154.86       1215.71        27.96 o                         
  -2   5   3      19251.62      20539.50       258.87 o                         
  -1   5   3        325.42        296.07        14.04 o                         
   0   5   3       2755.73       2691.84        48.41 o                         
   1   5   3       1147.17       1173.39        32.31 o                         
   2   5   3        376.30        390.94        23.28 o                         
   3   5   3       8499.94       8781.33       137.41 o                         
   4   5   3        318.17        283.32        11.53 o                         
  -4   6   3          1.56          8.19         5.60 o                         
  -3   6   3        467.38        556.71        34.21 o                         
  -2   6   3       1053.93       1100.78        53.84 o                         
  -1   6   3       1590.39       1417.64        36.06 o                         
   0   6   3       1045.84       1123.13        29.48 o                         
   1   6   3       2159.36       2402.63        75.60 o                         
   2   6   3        820.15        907.15        54.87 o                         
   3   6   3        733.23        732.31        19.45 o                         
   4   6   3        379.66        301.10        26.99 o                         
  -4   7   3        620.17        608.13        18.07 o                         
  -3   7   3        119.96        135.62         9.46 o                         
  -2   7   3       2414.89       2407.82        45.23 o                         
  -1   7   3       1289.66       1179.59        35.18 o                         
   0   7   3       7972.17       7747.26       173.65 o                         
   1   7   3       8161.38       7703.93       163.03 o                         
   2   7   3        326.04        320.25        13.06 o                         
   3   7   3       1521.14       1511.66        35.51 o                         
   4   7   3          4.51         12.29         6.11 o                         
  -4   8   3       1498.47       1348.66        35.77 o                         
  -3   8   3        923.88        851.29        22.36 o                         
  -2   8   3         12.61         17.44         6.36 o                         
  -1   8   3       3050.27       2744.94        61.44 o                         
   0   8   3       3246.37       2970.97       124.69 o                         
   1   8   3       6681.98       6370.14       184.96 o                         
   2   8   3        650.06        612.06        16.71 o                         
   3   8   3         71.81         81.60         8.23 o                         
   4   8   3        706.62        626.29        23.61 o                         
  -4   9   3         29.70         21.61         9.09 o                         
  -3   9   3       1022.82        976.90        22.99 o                         
  -2   9   3       1750.15       1666.74        41.60 o                         
  -1   9   3        761.11        610.07        32.11 o                         
   0   9   3       1554.94       1309.86        54.57 o                         
   1   9   3       1994.88       1648.62        49.99 o                         
   2   9   3       1852.22       1784.78        27.54 o                         
   3   9   3        522.58        478.18        18.55 o                         
   4   9   3        526.67        464.29        14.00 o                         
  -3  10   3          0.65         13.19         7.79 o                         
  -2  10   3        275.88        257.03        13.12 o                         
  -1  10   3        114.83         94.82         8.25 o                         
   0  10   3        524.31        418.36        15.22 o                         
   1  10   3        126.14        110.18         7.94 o                         
   2  10   3         28.09         68.47        21.87 o                         
   3  10   3        467.05        439.11        18.44 o                         
  -3  11   3       1538.22       1423.42        35.82 o                         
  -2  11   3        241.99        252.25        15.29 o                         
  -1  11   3       8701.52       8256.17       189.86 o                         
   0  11   3        868.70        732.95        20.98 o                         
   1  11   3       1372.27       1318.52        41.77 o                         
   2  11   3       4216.16       4393.75        48.03 o                         
   3  11   3        576.03        602.97        25.08 o                         
  -3  12   3        185.54        186.66        13.50 o                         
  -2  12   3         34.18         30.93         7.51 o                         
  -1  12   3       2132.23       2025.22        44.03 o                         
   0  12   3        100.92         96.35        12.44 o                         
   1  12   3       2003.35       1926.85        41.38 o                         
   2  12   3        154.19        145.94         9.38 o                         
   3  12   3         21.72         25.19         5.79 o                         
  -3  13   3        144.73        133.40         8.44 o                         
  -2  13   3        259.97        262.37        18.21 o                         
  -1  13   3       1629.75       1614.25        44.65 o                         
   0  13   3          5.01          5.56         8.49 o                         
   1  13   3          7.02         13.60         6.95 o                         
   2  13   3        737.83        709.30        28.41 o                         
   3  13   3        139.62        128.05        10.52 o                         
  -2  14   3        444.20        448.82        19.25 o                         
  -1  14   3         49.04         43.96         9.14 o                         
   0  14   3       2901.37       2867.76        54.19 o                         
   1  14   3        633.95        647.73        31.19 o                         
   2  14   3        201.17        180.26        12.17 o                         
  -2  15   3       1352.07       1570.96        34.87 o                         
  -1  15   3        908.84        909.17        29.55 o                         
   0  15   3       1575.44       1642.37        47.96 o                         
   1  15   3       1570.81       1777.36        52.14 o                         
   2  15   3        731.08        838.09        52.39 o                         
  -1  16   3         34.33         38.79         7.67 o                         
   0  16   3        118.32        131.86        10.38 o                         
   1  16   3         17.32         18.99         7.80 o                         
  -1  17   3        437.27        396.45        11.34 o                         
   0  17   3       1142.39       1129.68        24.31 o                         
  -4   0   4        577.46        597.66        27.39 o                         
  -3   0   4       2961.23       3131.89        66.69 o                         
  -2   0   4       1086.45       1444.58        58.72 o                         
  -1   0   4      26727.83      27611.98       355.46 o                         
   0   0   4      22641.53      23714.87       177.86 o                         
   1   0   4       1750.90       1671.94        55.12 o                         
   2   0   4      10012.51      10628.88       241.68 o                         
   3   0   4        611.46        610.60        21.81 o                         
   4   0   4       2292.95       2166.95        52.37 o                         
  -4   1   4       1824.18       1826.38        27.55 o                         
  -3   1   4        808.73        854.50        18.97 o                         
  -2   1   4        310.42        431.73        30.69 o                         
  -1   1   4        349.17        410.49        51.08 o                         
   0   1   4       1041.14       1103.78        37.54 o                         
   1   1   4       1961.33       1918.42        58.65 o                         
   2   1   4        499.03        528.99        22.32 o                         
   3   1   4        778.27        794.08        20.82 o                         
   4   1   4        129.14        126.12        15.17 o                         
  -4   2   4        169.09        173.13        11.37 o                         
  -3   2   4        448.90        431.85        13.49 o                         
  -2   2   4         11.38        199.56        84.30 o                         
  -1   2   4       5266.30       7031.24       263.82 o                         
   0   2   4         14.71          9.71         4.70 o                         
   1   2   4       1242.75       1238.45        35.75 o                         
   2   2   4        577.19        528.35        22.31 o                         
   3   2   4        100.99        109.40         7.75 o                         
   4   2   4        526.86        487.59        14.56 o                         
  -4   3   4       4510.83       4706.12       101.92 o                         
  -3   3   4       2887.69       2984.48        40.05 o                         
  -2   3   4        583.47        635.07        28.02 o                         
  -1   3   4         45.71        116.93        21.52 o                         
   0   3   4       4927.54       5267.22       100.55 o                         
   1   3   4       7569.86       8431.38       245.77 o                         
   2   3   4       2602.47       2744.15        53.50 o                         
   3   3   4       1479.73       1434.36        23.55 o                         
   4   3   4        224.50        192.84         9.84 o                         
  -4   4   4        320.81        325.19        10.84 o                         
  -3   4   4        100.12        101.03         8.38 o                         
  -2   4   4        674.70        701.58        34.62 o                         
  -1   4   4       1003.73        986.83        25.78 o                         
   0   4   4      37220.84      39408.00       394.74 o                         
   1   4   4       2666.58       2866.35        76.16 o                         
   2   4   4        283.11        256.50        19.91 o                         
   3   4   4       3347.82       3439.79        40.29 o                         
   4   4   4         11.60         18.03         5.38 o                         
  -4   5   4        196.64        189.95         9.13 o                         
  -3   5   4        188.46        231.34        14.70 o                         
  -2   5   4        467.99        484.20        32.52 o                         
  -1   5   4        461.74        442.64        19.37 o                         
   0   5   4       1093.63       1205.74        25.18 o                         
   1   5   4        151.93        156.27        15.08 o                         
   2   5   4       1333.57       1447.85        50.45 o                         
   3   5   4         21.83         35.92         6.25 o                         
   4   5   4        623.97        517.51        13.86 o                         
  -4   6   4         47.74         41.18         6.85 o                         
  -3   6   4         26.46         28.89         6.45 o                         
  -2   6   4       6912.13       6990.12        86.27 o                         
  -1   6   4       1114.08        895.89        28.86 o                         
   0   6   4      11795.12      11742.85       258.63 o                         
   1   6   4        341.70        582.06        78.85 o                         
   2   6   4         65.09         78.64         6.92 o                         
   3   6   4       3451.33       3316.48        58.52 o                         
   4   6   4        441.67        404.02        27.78 o                         
  -4   7   4       2248.40       2243.86        75.98 o                         
  -3   7   4       1504.02       1558.76        26.75 o                         
  -2   7   4        236.36        213.86        10.28 o                         
  -1   7   4        154.56        127.00        13.17 o                         
   0   7   4       3250.86       3226.82        74.94 o                         
   1   7   4       3037.92       3154.80        93.23 o                         
   2   7   4        910.18        934.14        24.40 o                         
   3   7   4       1601.61       1513.21        34.95 o                         
   4   7   4          5.40         -3.54         8.71 o                         
  -4   8   4          0.14          6.13         4.23 o                         
  -3   8   4        148.89        151.89         9.69 o                         
  -2   8   4       2995.19       2685.34        88.80 o                         
  -1   8   4        576.68        455.61        24.90 o                         
   0   8   4        801.39        786.55        36.67 o                         
   1   8   4        602.97        792.57       102.05 o                         
   2   8   4       4870.33       4721.05       161.23 o                         
   3   8   4       1040.59       1024.11        23.15 o                         
   4   8   4         38.41         25.68         5.78 o                         
  -4   9   4        191.17        172.40        15.58 o                         
  -3   9   4       1261.91       1278.88        26.46 o                         
  -2   9   4       2070.07       1953.67        33.58 o                         
  -1   9   4         14.80         14.61         6.36 o                         
   0   9   4        953.58        816.00        43.80 o                         
   1   9   4       4638.25       4379.24        82.24 o                         
   2   9   4       4349.78       4439.61        68.97 o                         
   3   9   4         28.29         26.79         6.12 o                         
  -3  10   4        904.50        864.00        31.40 o                         
  -2  10   4        697.90        629.02        19.57 o                         
  -1  10   4       5148.93       4594.04        88.65 o                         
   0  10   4       1191.98       1053.75        24.08 o                         
   1  10   4        143.58        138.98         8.34 o                         
   2  10   4         79.78         71.04         8.80 o                         
   3  10   4        957.21        995.43        33.62 o                         
  -3  11   4        101.12         95.18         8.71 o                         
  -2  11   4         58.25         45.49         7.25 o                         
  -1  11   4          2.30         -2.45         9.57 o                         
   0  11   4          0.41          3.40         5.66 o                         
   1  11   4        443.00        408.73        14.82 o                         
   2  11   4        103.04        117.98        10.27 o                         
   3  11   4         74.65         75.35         8.13 o                         
  -3  12   4        510.44        478.99        13.88 o                         
  -2  12   4       1423.96       1350.49        31.70 o                         
  -1  12   4       3339.11       3256.80        93.29 o                         
   0  12   4       1102.20       1022.90        34.20 o                         
   1  12   4       2040.08       1978.80        42.57 o                         
   2  12   4         50.65         44.49         7.20 o                         
   3  12   4        187.43        214.04        20.32 o                         
  -3  13   4        778.47        753.49        19.61 o                         
  -2  13   4       1491.74       1501.48        30.67 o                         
  -1  13   4         55.89         56.23         9.01 o                         
   0  13   4       1140.25       1196.15        36.46 o                         
   1  13   4       2759.66       2671.66        61.79 o                         
   2  13   4       2535.33       2612.90        42.84 o                         
   3  13   4        187.64        154.11        10.04 o                         
  -2  14   4        898.49        907.80        20.70 o                         
  -1  14   4         87.47         92.88         8.62 o                         
   0  14   4       1019.76       1057.56        33.41 o                         
   1  14   4        444.71        464.53        26.16 o                         
   2  14   4        206.54        208.77        13.97 o                         
  -2  15   4        311.39        337.34        12.11 o                         
  -1  15   4          1.63         14.39         6.57 o                         
   0  15   4        291.69        296.46        14.45 o                         
   1  15   4        276.24        312.77        34.01 o                         
   2  15   4        930.85        988.96        53.77 o                         
  -1  16   4        500.67        515.63        16.07 o                         
   0  16   4        188.43        206.68        11.71 o                         
   1  16   4         30.32         37.61         8.21 o                         
   0  17   4         71.65         78.97        11.02 o                         
  -4   1   5       1705.82       1808.71        26.71 o                         
  -3   1   5        300.50        334.72        13.46 o                         
  -2   1   5        593.43        865.40        69.62 o                         
  -1   1   5      17637.99      17367.63       297.85 o                         
   0   1   5         13.50         16.93         6.22 o                         
   1   1   5       4889.13       4960.49        81.01 o                         
   2   1   5        532.64        552.61        26.37 o                         
   3   1   5          7.38         12.57         5.50 o                         
   4   1   5       2019.78       1959.31        33.18 o                         
  -4   2   5         91.16         83.40         6.44 o                         
  -3   2   5        554.76        566.43        14.91 o                         
  -2   2   5      10772.07      11911.08       330.21 o                         
  -1   2   5       1918.56       1755.78        50.06 o                         
   0   2   5        334.98        332.31        14.96 o                         
   1   2   5       2003.81       2085.19        47.11 o                         
   2   2   5      11243.05      11529.81       161.22 o                         
   3   2   5       2635.25       2649.27        36.39 o                         
   4   2   5         13.12         21.41         7.16 o                         
  -4   3   5          1.57          4.13         4.47 o                         
  -3   3   5       1434.63       1469.56        35.87 o                         
  -2   3   5       4141.45       4852.61       263.76 o                         
  -1   3   5          4.18         42.09        11.32 o                         
   0   3   5        699.82        710.16        19.50 o                         
   1   3   5       4461.01       4588.13       109.70 o                         
   2   3   5       4600.37       4774.77       125.57 o                         
   3   3   5        309.09        296.33        12.73 o                         
   4   3   5          5.07         10.06         5.51 o                         
  -4   4   5        567.62        576.63        12.87 o                         
  -3   4   5       1399.12       1465.02        26.76 o                         
  -2   4   5       2333.42       2453.43        66.49 o                         
  -1   4   5       2067.91       1958.67        40.70 o                         
   0   4   5        676.67        733.12        22.57 o                         
   1   4   5        318.55        268.49        17.96 o                         
   2   4   5       3094.30       3101.65        69.61 o                         
   3   4   5       1217.00       1177.90        26.26 o                         
   4   4   5        320.87        272.13        12.25 o                         
  -4   5   5        263.50        249.40         8.76 o                         
  -3   5   5       3553.95       3698.37        76.75 o                         
  -2   5   5       6139.36       6029.61       161.89 o                         
  -1   5   5       3362.09       3169.00        63.91 o                         
   0   5   5       6288.37       6487.59        99.86 o                         
   1   5   5        374.57        385.07        22.02 o                         
   2   5   5       4597.34       4445.90       102.00 o                         
   3   5   5       1539.48       1408.97        30.30 o                         
   4   5   5        331.64        307.12        12.81 o                         
  -4   6   5          4.73         -3.96         5.32 o                         
  -3   6   5         11.12         11.99         7.26 o                         
  -2   6   5       1673.43       1528.96        26.87 o                         
  -1   6   5       1125.96        982.72        31.03 o                         
   0   6   5         25.90         42.24         8.66 o                         
   1   6   5         58.76         53.35        10.32 o                         
   2   6   5       2322.45       2183.01        48.03 o                         
   3   6   5        845.22        781.41        27.93 o                         
   4   6   5        237.64        187.08        12.14 o                         
  -4   7   5         26.76         29.65         4.77 o                         
  -3   7   5         24.92        102.83        33.41 o                         
  -2   7   5         16.45         15.59         5.20 o                         
  -1   7   5         25.34          4.20         7.30 o                         
   0   7   5      12046.70      11749.94       282.46 o                         
   1   7   5        625.37        591.27        29.79 o                         
   2   7   5        255.57        243.17        14.82 o                         
   3   7   5       1476.08       1336.49        95.29 o                         
   4   7   5          0.19         -3.54         7.38 o                         
  -4   8   5        671.09        634.46        34.50 o                         
  -3   8   5       1931.47       2042.20        38.28 o                         
  -2   8   5       4200.42       3959.80        92.41 o                         
  -1   8   5        901.15        760.22        31.98 o                         
   0   8   5         45.50         43.51        10.86 o                         
   1   8   5       1011.38        941.23        23.89 o                         
   2   8   5       4233.44       4078.03        51.76 o                         
   3   8   5       1104.29       1058.56        39.63 o                         
   4   8   5        735.61        688.69        19.41 o                         
  -3   9   5         50.16         48.44         7.50 o                         
  -2   9   5         13.56         14.68         6.12 o                         
  -1   9   5       5774.32       5413.53       101.07 o                         
   0   9   5        268.49        237.88        11.84 o                         
   1   9   5       1088.92       1170.53        57.01 o                         
   2   9   5        302.11        343.34        20.14 o                         
   3   9   5         10.61          9.23         6.16 o                         
  -3  10   5        721.34        720.18        19.38 o                         
  -2  10   5        133.43        120.26         8.64 o                         
  -1  10   5         39.36         31.96         7.65 o                         
   0  10   5         56.63         49.00         6.53 o                         
   1  10   5        186.89        169.38         9.16 o                         
   2  10   5         24.10         31.54         6.58 o                         
   3  10   5         49.22         51.68         6.96 o                         
  -3  11   5         45.34         36.02         6.40 o                         
  -2  11   5        362.74        342.51        14.78 o                         
  -1  11   5       1967.77       1931.46        56.96 o                         
   0  11   5       4645.88       4301.09        67.12 o                         
   1  11   5       6468.59       6270.47        88.44 o                         
   2  11   5        410.25        478.36        15.87 o                         
   3  11   5        116.94        116.03         9.70 o                         
  -3  12   5        639.64        607.55        18.00 o                         
  -2  12   5       1062.08        992.47        30.12 o                         
  -1  12   5        270.50        248.25        13.92 o                         
   0  12   5        244.11        217.56        17.59 o                         
   1  12   5         29.41         33.04         6.14 o                         
   2  12   5       1256.41       1300.82        34.26 o                         
   3  12   5        287.49        306.92        20.22 o                         
  -2  13   5        554.35        527.35        21.86 o                         
  -1  13   5        293.14        259.74        13.14 o                         
   0  13   5         41.97         43.85         8.82 o                         
   1  13   5       1388.53       1414.83        24.55 o                         
   2  13   5        779.72        849.28        32.28 o                         
  -2  14   5        609.72        622.00        16.37 o                         
  -1  14   5        222.91        233.21        14.83 o                         
   0  14   5          3.65          6.26         7.17 o                         
   1  14   5       1084.43       1051.49        46.98 o                         
   2  14   5        249.18        247.39        14.49 o                         
  -2  15   5         35.94         28.07         5.61 o                         
  -1  15   5          0.13          2.90         5.75 o                         
   0  15   5       4891.29       5081.27        77.14 o                         
   1  15   5        382.44        411.93        20.82 o                         
   2  15   5        145.57        147.97        13.85 o                         
  -1  16   5        123.82        112.49         6.85 o                         
   0  16   5          0.99          4.69         5.03 o                         
   1  16   5          3.11         12.78         5.78 o                         
  -4   0   6       2627.77       2726.39        57.25 o                         
  -3   0   6        242.18        262.45        13.80 o                         
  -2   0   6        787.59        671.18        42.75 o                         
  -1   0   6       1735.06       1973.17        61.46 o                         
   0   0   6       8455.19       8693.18       138.56 o                         
   1   0   6      29662.34      29593.15       248.13 o                         
   2   0   6        487.90        522.64        42.24 o                         
   3   0   6        103.38         83.60        12.73 o                         
   4   0   6        503.60        493.66        33.27 o                         
  -4   1   6          1.50          6.35         5.97 o                         
  -3   1   6       1419.43       1393.67        30.64 o                         
  -2   1   6       1314.26       1506.23        46.52 o                         
  -1   1   6       1918.98       1740.20        35.95 o                         
   0   1   6        268.11        230.30        15.19 o                         
   1   1   6        112.35        157.65        43.74 o                         
   2   1   6        442.29        410.99        26.92 o                         
   3   1   6         43.03         39.92         7.37 o                         
   4   1   6       1278.19       1121.01        36.11 o                         
  -4   2   6        651.24        640.85        20.31 o                         
  -3   2   6          2.21         43.40        13.95 o                         
  -2   2   6       1640.53       1913.46        52.44 o                         
  -1   2   6       3190.23       3136.40       236.65 o                         
   0   2   6        348.53        324.94        15.17 o                         
   1   2   6       6177.68       6199.21       100.70 o                         
   2   2   6        272.24        254.04        21.82 o                         
   3   2   6       1073.53       1084.97        38.38 o                         
   4   2   6        436.03        389.36        20.18 o                         
  -4   3   6        128.99        124.99         7.06 o                         
  -3   3   6       3698.78       3822.55        65.73 o                         
  -2   3   6       3754.85       3878.96       191.06 o                         
  -1   3   6       4434.13       3976.29       193.73 o                         
   0   3   6       3296.83       3230.41        51.45 o                         
   1   3   6        354.11        322.83        21.95 o                         
   2   3   6       1550.01       1564.91        56.01 o                         
   3   3   6        969.54        958.98        23.19 o                         
   4   3   6       2282.61       2035.51        42.52 o                         
  -4   4   6        339.33        310.82         9.82 o                         
  -3   4   6        444.64        458.42        17.49 o                         
  -2   4   6         33.52         99.76        26.99 o                         
  -1   4   6       6878.64       6275.34       183.78 o                         
   0   4   6      13650.25      13669.56       171.74 o                         
   1   4   6       5316.53       5331.13        85.38 o                         
   2   4   6       2510.02       2431.53        53.23 o                         
   3   4   6        565.55        528.45        18.31 o                         
   4   4   6          0.30          3.92         6.26 o                         
  -4   5   6        103.40         87.53         5.92 o                         
  -3   5   6        491.06        516.83        16.84 o                         
  -2   5   6        348.73        342.85        18.69 o                         
  -1   5   6        505.13        391.31        20.94 o                         
   0   5   6        504.61        505.18        21.38 o                         
   1   5   6         42.15         34.95         9.39 o                         
   2   5   6        215.10        191.08         8.89 o                         
   3   5   6        722.76        642.06        34.51 o                         
   4   5   6         14.62         12.79         5.82 o                         
  -4   6   6        247.75        232.39        10.72 o                         
  -3   6   6       5034.65       5122.56        81.34 o                         
  -2   6   6        472.93        413.13        15.29 o                         
  -1   6   6         56.44         44.83         8.95 o                         
   0   6   6       7400.31       7167.34       134.32 o                         
   1   6   6       2267.35       2275.95        64.11 o                         
   2   6   6       3587.60       3570.93        68.44 o                         
   3   6   6          4.43         12.21         5.53 o                         
   4   6   6         12.66         11.19         3.95 o                         
  -4   7   6          8.81          5.85         4.39 o                         
  -3   7   6       1451.32       1508.68        33.28 o                         
  -2   7   6       1656.72       1562.91        33.16 o                         
  -1   7   6       3053.63       2710.40        57.25 o                         
   0   7   6       1184.81       1081.15        36.01 o                         
   1   7   6        287.61        289.01        22.51 o                         
   2   7   6        551.74        531.42        14.98 o                         
   3   7   6        497.51        475.99        24.54 o                         
   4   7   6       1710.07       1524.38        89.90 o                         
  -3   8   6        801.27        811.76        21.82 o                         
  -2   8   6        190.55        181.36        10.75 o                         
  -1   8   6        925.15        819.13        20.00 o                         
   0   8   6        160.91        126.72        16.83 o                         
   1   8   6       4399.52       4299.55        71.86 o                         
   2   8   6        786.96        778.96        25.60 o                         
   3   8   6        118.24        121.80         9.32 o                         
  -3   9   6          1.04          2.82         5.77 o                         
  -2   9   6       2918.35       2918.73        56.21 o                         
  -1   9   6       2033.24       1894.31        36.41 o                         
   0   9   6       2291.95       2130.77        26.69 o                         
   1   9   6        102.05         98.54         6.90 o                         
   2   9   6       2207.11       2236.16        50.93 o                         
   3   9   6       1632.02       1796.80        26.66 o                         
  -3  10   6        364.17        345.44        11.11 o                         
  -2  10   6        676.79        661.81        17.82 o                         
  -1  10   6       1557.64       1394.46        36.20 o                         
   0  10   6        782.37        726.37        16.55 o                         
   1  10   6       4739.98       4599.71        57.20 o                         
   2  10   6         72.09         69.08         9.35 o                         
   3  10   6       1084.26       1138.83        21.73 o                         
  -3  11   6        323.31        296.53        11.76 o                         
  -2  11   6         11.31         14.61         6.36 o                         
  -1  11   6          8.91         15.40         8.82 o                         
   0  11   6         68.55         57.28         7.44 o                         
   1  11   6         33.17         26.81         6.57 o                         
   2  11   6         84.24         79.81         7.92 o                         
   3  11   6         75.48         71.22         7.40 o                         
  -3  12   6       1116.90        998.58        29.89 o                         
  -2  12   6        229.75        215.64        11.13 o                         
  -1  12   6       3782.50       3844.03        64.74 o                         
   0  12   6          5.13          4.29         7.25 o                         
   1  12   6        533.45        542.68        15.46 o                         
   2  12   6        386.06        444.95        19.99 o                         
   3  12   6        730.44        680.48        37.35 o                         
  -2  13   6       1079.23       1127.11        23.96 o                         
  -1  13   6       2679.23       2764.89        41.73 o                         
   0  13   6        986.59       1004.75        27.89 o                         
   1  13   6         40.26         43.59         6.65 o                         
   2  13   6       1259.38       1371.48        29.55 o                         
  -2  14   6        331.60        333.64        16.24 o                         
  -1  14   6        127.71        129.61         9.48 o                         
   0  14   6       1125.62       1144.70        25.63 o                         
   1  14   6         75.51         69.38         7.35 o                         
   2  14   6        375.48        357.02        18.67 o                         
  -1  15   6        610.01        647.61        16.61 o                         
   0  15   6        105.55         98.31         7.52 o                         
   1  15   6         12.89         12.90         7.37 o                         
  -1  16   6        627.36        672.77        19.52 o                         
   0  16   6       1118.06       1079.38        35.92 o                         
   1  16   6          2.16          6.02         6.50 o                         
  -4   1   7        985.07        887.02        86.69 o                         
  -3   1   7       1912.91       1975.61        33.83 o                         
  -2   1   7       7844.39       7693.17       273.04 o                         
  -1   1   7       1868.34       1405.18       115.52 o                         
   0   1   7        532.37        573.86        20.75 o                         
   1   1   7       2209.78       1998.37        50.59 o                         
   2   1   7        504.94        498.12        14.86 o                         
   3   1   7       4717.56       4627.53       172.59 o                         
   4   1   7         45.58         32.86         6.51 o                         
  -4   2   7         48.30         62.71         5.92 o                         
  -3   2   7        345.33        351.73        15.63 o                         
  -2   2   7        310.34        283.98        12.88 o                         
  -1   2   7       9595.22       8514.71       238.92 o                         
   0   2   7       2981.44       2607.23        47.96 o                         
   1   2   7       6876.35       6987.41        98.35 o                         
   2   2   7         90.16         95.49         8.74 o                         
   3   2   7       2586.17       2466.19       146.45 o                         
   4   2   7       1618.57       1477.04        33.26 o                         
  -4   3   7         27.38         42.74         5.49 o                         
  -3   3   7       1329.48       1298.33        30.26 o                         
  -2   3   7         58.24         79.74         7.48 o                         
  -1   3   7         12.28        174.18        92.61 o                         
   0   3   7       4390.94       4112.52        56.12 o                         
   1   3   7       3232.83       3086.20        76.23 o                         
   2   3   7        624.26        591.23        26.99 o                         
   3   3   7         26.57         33.19         7.90 o                         
   4   3   7        161.85        147.10         9.97 o                         
  -4   4   7        656.44        662.68        14.66 o                         
  -3   4   7        135.08        166.96        19.27 o                         
  -2   4   7        424.28        401.25        15.69 o                         
  -1   4   7       3446.25       3010.42       125.05 o                         
   0   4   7       3631.32       3546.93        50.41 o                         
   1   4   7        152.29        115.56        15.54 o                         
   2   4   7        172.29        170.88         8.81 o                         
   3   4   7        833.58        751.08        28.32 o                         
   4   4   7        591.41        541.03        16.17 o                         
  -4   5   7         43.96         44.54         6.31 o                         
  -3   5   7       6603.74       7085.18       100.55 o                         
  -2   5   7       2079.99       1953.04        59.19 o                         
  -1   5   7        202.09        171.96        21.97 o                         
   0   5   7       5303.09       5235.73        78.58 o                         
   1   5   7          0.83         -6.40        11.28 o                         
   2   5   7       6767.03       6529.40       113.84 o                         
   3   5   7        836.96        806.72        23.06 o                         
   4   5   7        391.46        346.34        13.95 o                         
  -4   6   7         39.58         36.18         4.53 o                         
  -3   6   7        190.23        216.86        15.17 o                         
  -2   6   7         50.29         35.56         5.93 o                         
  -1   6   7       1825.43       1548.66        59.40 o                         
   0   6   7        402.40        368.28        24.43 o                         
   1   6   7       1113.06       1070.03        45.98 o                         
   2   6   7         16.94         25.56         6.57 o                         
   3   6   7       1126.75       1027.61        44.70 o                         
   4   6   7        352.90        373.56        21.78 o                         
  -4   7   7         65.37         62.08        11.70 o                         
  -3   7   7       1166.89       1261.00        30.50 o                         
  -2   7   7        474.57        403.09        15.29 o                         
  -1   7   7       7490.43       6869.50        65.90 o                         
   0   7   7       1197.09       1143.49        42.43 o                         
   1   7   7       1003.86        986.24        17.90 o                         
   2   7   7       3644.14       3685.80        59.99 o                         
   3   7   7         11.61         18.58         5.68 o                         
  -3   8   7         19.47         18.37         6.22 o                         
  -2   8   7       1281.37       1238.45        28.12 o                         
  -1   8   7       4365.65       3971.99        37.88 o                         
   0   8   7       2850.38       2716.21        35.10 o                         
   1   8   7       1171.71       1144.16        17.91 o                         
   2   8   7          5.00          5.60         6.17 o                         
   3   8   7        686.77        723.84        19.72 o                         
  -3   9   7        446.02        435.43        23.49 o                         
  -2   9   7       2543.55       2507.78        64.35 o                         
  -1   9   7        890.40        795.26        21.80 o                         
   0   9   7         68.93         68.59         6.41 o                         
   1   9   7        430.98        432.09        19.25 o                         
   2   9   7         37.47         37.50         7.06 o                         
   3   9   7       1805.27       1896.65        28.45 o                         
  -3  10   7        156.83        149.19         7.92 o                         
  -2  10   7        671.20        651.04        16.86 o                         
  -1  10   7         66.22         55.54         7.84 o                         
   0  10   7        994.59        937.30        20.16 o                         
   1  10   7         90.36        117.38        14.34 o                         
   2  10   7          1.90          9.03         7.24 o                         
   3  10   7         59.20         66.27         6.63 o                         
  -3  11   7        336.58        309.36        10.85 o                         
  -2  11   7       1050.87       1056.88        18.25 o                         
  -1  11   7        860.69        790.77        22.02 o                         
   0  11   7        124.16        107.40         7.97 o                         
   1  11   7       6296.90       6268.72        89.78 o                         
   2  11   7       1645.12       1758.79        39.12 o                         
   3  11   7        952.22        965.71        23.39 o                         
  -2  12   7        390.40        375.72        15.26 o                         
  -1  12   7       1433.92       1404.39        43.26 o                         
   0  12   7        497.80        496.27        17.71 o                         
   1  12   7        192.81        202.33        10.36 o                         
   2  12   7          0.31          3.47         7.24 o                         
  -2  13   7         62.21         51.09         6.19 o                         
  -1  13   7         17.95         19.67         6.88 o                         
   0  13   7        522.11        527.84        17.18 o                         
   1  13   7       1819.60       1917.61        30.60 o                         
   2  13   7         43.37         51.88         7.08 o                         
  -2  14   7        518.91        523.59        19.67 o                         
  -1  14   7       1263.15       1331.71        29.97 o                         
   0  14   7       1031.26       1077.33        35.88 o                         
   1  14   7        193.33        191.09        12.23 o                         
   2  14   7         34.76         27.82         5.67 o                         
  -1  15   7       1554.78       1643.07        22.56 o                         
   0  15   7        159.21        160.19         7.18 o                         
   1  15   7        888.01        957.78        36.89 o                         
  -4   0   8       1041.55       1051.11        31.12 o                         
  -3   0   8        606.97        626.12        21.40 o                         
  -2   0   8       2596.48       2420.43        71.89 o                         
  -1   0   8       1503.41       1220.77       164.38 o                         
   0   0   8      16156.05      15980.12       438.27 o                         
   1   0   8       7646.83       7490.73       147.94 o                         
   2   0   8       2864.48       2837.89        74.06 o                         
   3   0   8       4620.52       3832.05       391.53 o                         
   4   0   8          8.38          4.98         7.57 o                         
  -4   1   8       1656.36       1727.84        42.78 o                         
  -3   1   8         81.44        184.33         9.94 o                         
  -2   1   8        152.83        183.48         9.70 o                         
  -1   1   8        699.68        623.96        45.69 o                         
   0   1   8       2382.73       2367.13        77.85 o                         
   1   1   8       1024.61        979.68        38.70 o                         
   2   1   8          1.07         15.26         8.73 o                         
   3   1   8        140.07        224.32        59.18 o                         
   4   1   8         12.30         10.25         5.10 o                         
  -4   2   8        295.03        304.90        13.59 o                         
  -3   2   8          5.34         24.97         6.64 o                         
  -2   2   8       1837.15       1752.94        62.30 o                         
  -1   2   8         21.71          4.25        13.05 o                         
   0   2   8        783.03        615.80        22.53 o                         
   1   2   8       1072.95        863.94        36.42 o                         
   2   2   8          1.61          7.35         6.75 o                         
   3   2   8        896.27        875.59        45.44 o                         
   4   2   8         23.34         16.58         4.93 o                         
  -4   3   8       2678.32       2697.64        81.62 o                         
  -3   3   8        579.02        602.75        23.97 o                         
  -2   3   8        118.09        124.75        10.00 o                         
  -1   3   8       2691.73       2495.61       115.79 o                         
   0   3   8       4152.93       3822.00        59.03 o                         
   1   3   8       5456.03       5205.68       108.84 o                         
   2   3   8        157.15        151.18        12.53 o                         
   3   3   8         51.05         49.19         7.55 o                         
   4   3   8        179.17        140.23        10.60 o                         
  -4   4   8         76.00         83.23         5.94 o                         
  -3   4   8       2150.77       2227.28        39.92 o                         
  -2   4   8        756.46        807.81        62.64 o                         
  -1   4   8       8343.14       7185.56       143.76 o                         
   0   4   8       1513.68       1472.81        45.68 o                         
   1   4   8        295.59        302.42        27.58 o                         
   2   4   8       6259.30       5881.92       246.97 o                         
   3   4   8        206.65        185.01        12.66 o                         
   4   4   8        490.90        404.88        44.78 o                         
  -4   5   8          6.31         20.58         9.27 o                         
  -3   5   8         77.23         92.00         9.93 o                         
  -2   5   8       1028.25       1047.04        37.22 o                         
  -1   5   8        299.40        294.87        13.78 o                         
   0   5   8        138.72        123.82        15.33 o                         
   1   5   8        310.54        289.47        11.04 o                         
   2   5   8        785.10        787.22        21.93 o                         
   3   5   8        205.07        185.16        10.81 o                         
  -3   6   8       2005.70       2140.90        39.72 o                         
  -2   6   8       2201.37       2128.60        52.94 o                         
  -1   6   8       3760.30       3534.80        43.26 o                         
   0   6   8         63.75         52.54        11.63 o                         
   1   6   8         34.41         39.07         5.38 o                         
   2   6   8       4793.35       4896.97        73.35 o                         
   3   6   8        333.59        313.20        11.96 o                         
  -3   7   8          4.89          9.09         7.20 o                         
  -2   7   8          4.52         -4.96         6.16 o                         
  -1   7   8       1103.04       1012.87        19.75 o                         
   0   7   8       3458.45       3229.85        34.68 o                         
   1   7   8       1755.88       1741.56        24.92 o                         
   2   7   8        107.87        111.55         8.18 o                         
   3   7   8         62.56         64.87         6.47 o                         
  -3   8   8        279.17        282.96        16.86 o                         
  -2   8   8         40.26         26.98         5.83 o                         
  -1   8   8        806.16        724.92        18.70 o                         
   0   8   8       6763.81       6510.03        98.06 o                         
   1   8   8       2182.86       2167.73        27.48 o                         
   2   8   8         18.67         13.99         5.06 o                         
   3   8   8         25.53         63.97        13.78 o                         
  -3   9   8        453.42        445.93        25.74 o                         
  -2   9   8        257.95        234.79        12.00 o                         
  -1   9   8       1261.02       1150.69        23.16 o                         
   0   9   8       1031.83       1030.74        24.90 o                         
   1   9   8       4330.75       4181.35        44.75 o                         
   2   9   8        877.45        966.07        22.05 o                         
   3   9   8        167.91        165.44         8.90 o                         
  -3  10   8        480.52        457.14        11.50 o                         
  -2  10   8       2584.93       2537.45        65.78 o                         
  -1  10   8        849.95        772.57        23.82 o                         
   0  10   8        359.59        376.68        13.40 o                         
   1  10   8       1195.60       1224.71        33.49 o                         
   2  10   8        227.93        259.09        14.42 o                         
   3  10   8       1719.61       1782.58        75.16 o                         
  -3  11   8          6.92          6.29         9.57 o                         
  -2  11   8         62.40         57.42         5.45 o                         
  -1  11   8         35.32         24.32         5.94 o                         
   0  11   8          3.12          5.99         4.59 o                         
   1  11   8        316.58        364.65        37.35 o                         
   2  11   8        217.15        253.46        16.76 o                         
  -2  12   8       5060.72       5091.36       104.62 o                         
  -1  12   8          3.80          0.30         6.25 o                         
   0  12   8         27.96         26.93         5.75 o                         
   1  12   8        148.79        154.04         8.91 o                         
   2  12   8         24.72         35.26         5.99 o                         
  -2  13   8        384.53        382.05        17.87 o                         
  -1  13   8        764.27        798.64        25.01 o                         
   0  13   8       1298.40       1346.38        24.70 o                         
   1  13   8       2290.92       2356.25        32.60 o                         
   2  13   8        666.88        677.98        21.78 o                         
  -1  14   8        242.23        243.57        12.77 o                         
   0  14   8         96.08         98.97         6.51 o                         
   1  14   8          0.11          5.00         4.36 o                         
  -1  15   8        267.70        275.45        13.48 o                         
   0  15   8        337.02        373.77        52.77 o                         
  -4   1   9          1.09         -0.27         4.19 o                         
  -3   1   9        281.39        373.69        42.83 o                         
  -2   1   9       8232.21       7868.83       212.35 o                         
  -1   1   9       2332.31       2033.34        82.56 o                         
   0   1   9       1858.90       1669.90        38.52 o                         
   1   1   9        612.98        525.11        30.67 o                         
   2   1   9        721.35        675.03        79.28 o                         
   3   1   9       2392.30       2007.43       178.69 o                         
   4   1   9        406.67        311.22        12.37 o                         
  -4   2   9        322.99        312.09        15.59 o                         
  -3   2   9        560.12        651.91        20.21 o                         
  -2   2   9       3630.76       3484.57        88.12 o                         
  -1   2   9        119.47         88.83        18.93 o                         
   0   2   9        679.14        599.60        27.13 o                         
   1   2   9       3735.67       3302.03        58.60 o                         
   2   2   9       6138.97       5607.90       471.53 o                         
   3   2   9        400.04        396.97        18.61 o                         
  -4   3   9        316.52        309.98        17.63 o                         
  -3   3   9        146.66        173.71        11.78 o                         
  -2   3   9         28.23        109.71        27.02 o                         
  -1   3   9       4248.40       3764.94        91.28 o                         
   0   3   9       3471.95       3028.57        67.81 o                         
   1   3   9        202.28        160.86         9.22 o                         
   2   3   9          1.96         11.71         6.97 o                         
   3   3   9         32.50         39.05         8.82 o                         
  -4   4   9        727.14        578.76        24.05 o                         
  -3   4   9        816.27        825.55        22.23 o                         
  -2   4   9        843.57       1018.75        73.27 o                         
  -1   4   9         87.87         96.03         8.31 o                         
   0   4   9        729.62        621.39        35.79 o                         
   1   4   9       2573.95       2473.66        33.37 o                         
   2   4   9        807.38        774.96        23.77 o                         
   3   4   9        581.84        594.90        22.09 o                         
  -3   5   9         20.19         17.03         7.41 o                         
  -2   5   9       3802.76       3761.10        96.31 o                         
  -1   5   9       8421.65       7718.58        91.69 o                         
   0   5   9          2.63          3.77         5.82 o                         
   1   5   9       1076.38       1013.46        20.07 o                         
   2   5   9        472.39        490.30        17.41 o                         
   3   5   9        476.86        487.49        20.43 o                         
  -3   6   9         14.38         10.49         6.42 o                         
  -2   6   9        956.74        941.79        21.99 o                         
  -1   6   9         14.52         15.73         7.54 o                         
   0   6   9        219.35        193.50         7.19 o                         
   1   6   9        196.04        223.15        13.39 o                         
   2   6   9       1707.95       1817.96        38.24 o                         
   3   6   9        117.48        107.30         8.70 o                         
  -3   7   9        480.66        489.38        24.14 o                         
  -2   7   9         73.69         59.21         7.41 o                         
  -1   7   9        999.94        957.90        21.40 o                         
   0   7   9       2106.62       1934.07        25.86 o                         
   1   7   9       1328.46       1303.19        25.81 o                         
   2   7   9       1943.94       2095.65        35.70 o                         
   3   7   9         64.67         80.74         8.26 o                         
  -3   8   9       1811.74       1913.63        61.27 o                         
  -2   8   9        995.02        989.39        32.52 o                         
  -1   8   9        234.66        215.73        11.22 o                         
   0   8   9        918.27        904.44        18.20 o                         
   1   8   9       3112.23       3121.29        35.44 o                         
   2   8   9       1483.26       1551.55        29.22 o                         
   3   8   9        462.67        475.33        24.41 o                         
  -3   9   9        391.47        382.33        18.86 o                         
  -2   9   9       3297.97       3250.55        76.79 o                         
  -1   9   9        222.39        205.63        12.05 o                         
   0   9   9        650.16        625.17        17.15 o                         
   1   9   9        546.18        561.95        15.33 o                         
   2   9   9        620.75        733.17        27.19 o                         
   3   9   9        941.94        965.28        19.25 o                         
  -3  10   9        620.70        542.33        21.22 o                         
  -2  10   9          5.55          2.45         5.98 o                         
  -1  10   9         32.22         21.07         6.08 o                         
   0  10   9        116.12         99.19         7.93 o                         
   1  10   9        853.89        867.31        24.27 o                         
   2  10   9         70.76         73.45        10.68 o                         
  -2  11   9       1016.32        962.95        29.37 o                         
  -1  11   9        199.03        204.71        12.67 o                         
   0  11   9       6576.96       6795.56       173.67 o                         
   1  11   9         13.93         15.93         5.97 o                         
   2  11   9        141.36        178.18        12.26 o                         
  -2  12   9        379.66        328.58        18.70 o                         
  -1  12   9        224.40        199.32        11.45 o                         
   0  12   9        175.42        183.42         9.53 o                         
   1  12   9       1083.99       1140.80        22.14 o                         
   2  12   9        149.48        179.38        10.11 o                         
  -2  13   9         39.21         36.42         9.70 o                         
  -1  13   9        160.11        168.31        11.63 o                         
   0  13   9       1381.37       1567.15        69.76 o                         
   1  13   9          9.55         24.22         7.97 o                         
  -1  14   9         31.88         43.53         6.22 o                         
   0  14   9        585.20        697.96        18.85 o                         
   1  14   9        931.84       1039.66       170.30 o                         
  -3   0  10         98.77        140.78        13.56 o                         
  -2   0  10       1179.98       1146.94        31.32 o                         
  -1   0  10        443.78        353.34        20.63 o                         
   0   0  10      14823.47      14238.38       582.67 o                         
   1   0  10       3588.96       3296.36        71.81 o                         
   2   0  10        477.33        459.35        23.06 o                         
   3   0  10       2034.57       1972.77        51.04 o                         
  -3   1  10       2105.98       2302.47        38.70 o                         
  -2   1  10        487.69        459.19        20.09 o                         
  -1   1  10        126.21        110.07         7.86 o                         
   0   1  10         44.87        177.85        61.45 o                         
   1   1  10       2321.87       2008.11        41.02 o                         
   2   1  10        102.92        102.80         9.20 o                         
   3   1  10        145.90        174.17        12.48 o                         
  -3   2  10        439.22        504.40        17.09 o                         
  -2   2  10       1295.02       1317.35        40.90 o                         
  -1   2  10        318.01        253.35        12.69 o                         
   0   2  10       4832.14       4560.95        80.89 o                         
   1   2  10        294.47        247.98        11.42 o                         
   2   2  10        746.94        761.84        24.80 o                         
   3   2  10        351.31        345.36        14.48 o                         
  -3   3  10       2899.56       3139.33        54.35 o                         
  -2   3  10       2523.69       2493.56        52.67 o                         
  -1   3  10        717.76        650.04        18.72 o                         
   0   3  10          5.58          7.87         5.53 o                         
   1   3  10       2396.28       2205.28        31.80 o                         
   2   3  10       1945.32       2010.74        41.47 o                         
   3   3  10        726.76        751.87        32.17 o                         
  -3   4  10        399.24        458.23        16.01 o                         
  -2   4  10          0.83          9.33         6.04 o                         
  -1   4  10         29.87         33.65         6.30 o                         
   0   4  10       3789.38       3604.73        59.54 o                         
   1   4  10       6259.85       6010.31        82.54 o                         
   2   4  10        462.03        458.53        18.39 o                         
   3   4  10         53.91         69.08        10.22 o                         
  -3   5  10          5.01         11.37         6.36 o                         
  -2   5  10          2.24          8.33         5.37 o                         
  -1   5  10        745.66        686.32        16.61 o                         
   0   5  10          4.23          9.37         5.96 o                         
   1   5  10          0.18          8.09         5.72 o                         
   2   5  10        185.56        189.55        12.78 o                         
   3   5  10        692.99        677.67        22.48 o                         
  -3   6  10         34.23         36.59         8.73 o                         
  -2   6  10         69.82         69.97         6.93 o                         
  -1   6  10       3911.59       3712.14        89.91 o                         
   0   6  10       1272.32       1185.35        23.40 o                         
   1   6  10       3206.11       3221.37        43.84 o                         
   2   6  10         19.29         25.35         7.69 o                         
   3   6  10         13.63         14.03         5.89 o                         
  -3   7  10       2661.06       2906.56        43.25 o                         
  -2   7  10        293.68        276.51        12.22 o                         
  -1   7  10       1269.47       1239.55        24.67 o                         
   0   7  10         54.35         49.86         5.95 o                         
   1   7  10       1689.52       1635.00        31.31 o                         
   2   7  10        564.08        640.42        17.74 o                         
   3   7  10        603.93        575.43        21.40 o                         
  -3   8  10          8.36         12.19         5.43 o                         
  -2   8  10         89.92         80.85         8.08 o                         
  -1   8  10       2547.64       2552.79        58.32 o                         
   0   8  10        613.04        562.62        16.92 o                         
   1   8  10        437.10        430.63        14.95 o                         
   2   8  10         24.30         29.68         6.77 o                         
   3   8  10        417.40        390.76        15.14 o                         
  -3   9  10        302.47        254.54         8.60 o                         
  -2   9  10       1273.76       1303.25        43.28 o                         
  -1   9  10        736.45        752.54        20.94 o                         
   0   9  10         19.00         24.02         5.27 o                         
   1   9  10        223.13        234.60        11.11 o                         
   2   9  10       2334.56       2554.35        55.79 o                         
  -2  10  10       1050.16       1045.35        62.74 o                         
  -1  10  10         97.47         86.06         8.85 o                         
   0  10  10       6196.36       6759.15        76.52 o                         
   1  10  10         39.44         33.22         6.18 o                         
   2  10  10        898.97       1038.79        45.28 o                         
  -2  11  10         25.87         14.69         4.88 o                         
  -1  11  10          2.28          3.82         7.43 o                         
   0  11  10          0.59          5.41         5.95 o                         
   1  11  10         65.62         80.85        10.49 o                         
   2  11  10         79.10         96.14         9.22 o                         
  -2  12  10        688.61        737.61        22.42 o                         
  -1  12  10       1565.56       1675.80        39.53 o                         
   0  12  10        742.42        819.64        21.50 o                         
   1  12  10         97.32        131.70        42.09 o                         
   2  12  10        661.41        733.06        20.09 o                         
  -1  13  10        778.70        847.54        31.01 o                         
   0  13  10         15.19         13.98         4.33 o                         
   1  13  10        413.53        451.61        42.91 o                         
   0  14  10          0.31         -2.75         5.31 o                         
  -3   1  11       2792.23       2977.88        39.86 o                         
  -2   1  11         27.37         36.87         6.24 o                         
  -1   1  11        372.79        326.83        15.48 o                         
   0   1  11       7864.68       7326.76        92.51 o                         
   1   1  11        146.91        126.68        12.90 o                         
   2   1  11       3337.95       3438.49        50.13 o                         
   3   1  11          5.90         17.06         6.10 o                         
  -3   2  11         98.79        119.91        10.02 o                         
  -2   2  11       1208.97       1222.49        37.21 o                         
  -1   2  11       4256.52       3914.89        46.22 o                         
   0   2  11        466.33        435.79        13.68 o                         
   1   2  11        378.08        363.03        14.35 o                         
   2   2  11        929.95        990.37        24.55 o                         
   3   2  11       3171.99       3052.06       109.17 o                         
  -3   3  11         55.24         67.26         8.31 o                         
  -2   3  11        719.21        741.69        36.71 o                         
  -1   3  11       2091.33       1965.45        33.12 o                         
   0   3  11        108.47         97.36         9.23 o                         
   1   3  11         28.62         28.76         7.19 o                         
   2   3  11         78.62         71.00         8.27 o                         
   3   3  11        448.12        474.38        30.26 o                         
  -3   4  11        447.29        469.35        15.25 o                         
  -2   4  11        747.51        722.79        17.91 o                         
  -1   4  11       2684.06       2638.66        38.00 o                         
   0   4  11         79.59         55.57         7.20 o                         
   1   4  11         14.40         18.38         6.55 o                         
   2   4  11        564.88        574.29        27.06 o                         
   3   4  11        647.72        626.79        25.86 o                         
  -3   5  11       1199.46       1255.03        23.10 o                         
  -2   5  11       1379.97       1413.28        41.53 o                         
  -1   5  11       3940.78       3834.89        86.62 o                         
   0   5  11       1314.81       1238.84        23.68 o                         
   1   5  11       2012.61       2078.09        31.77 o                         
   2   5  11        546.15        594.78        20.99 o                         
   3   5  11        526.06        564.41        20.82 o                         
  -3   6  11          3.17          9.57         6.01 o                         
  -2   6  11          1.92          3.90         5.11 o                         
  -1   6  11       1192.46       1164.77        26.71 o                         
   0   6  11          3.38         -0.63         4.86 o                         
   1   6  11        243.78        234.57        11.81 o                         
   2   6  11         83.24         90.40         9.08 o                         
   3   6  11       1049.90       1039.38        20.56 o                         
  -3   7  11        154.74        133.92         8.81 o                         
  -2   7  11        265.14        278.75        18.39 o                         
  -1   7  11          1.95          8.72         6.16 o                         
   0   7  11          4.71         -1.45         5.15 o                         
   1   7  11       4452.05       4704.45        46.60 o                         
   2   7  11        157.00        152.38         8.91 o                         
   3   7  11         35.53         39.88         5.87 o                         
  -3   8  11        436.15        408.39        48.50 o                         
  -2   8  11       1821.55       1873.63        65.81 o                         
  -1   8  11       2736.97       2773.18        71.08 o                         
   0   8  11        159.52        145.94         9.21 o                         
   1   8  11         21.40         21.14         5.65 o                         
   2   8  11       1001.16       1063.92        28.80 o                         
  -2   9  11         11.67          1.80         5.70 o                         
  -1   9  11        201.36        180.60        10.84 o                         
   0   9  11       1896.91       1980.02        33.24 o                         
   1   9  11        109.28        101.90         8.30 o                         
   2   9  11        848.94        943.02        31.80 o                         
  -2  10  11        200.80        198.87         9.86 o                         
  -1  10  11        208.67        190.02        10.26 o                         
   0  10  11        114.30        115.86        10.10 o                         
   1  10  11        133.30        129.65        11.23 o                         
   2  10  11        128.54        144.60         9.44 o                         
  -2  11  11         32.08         30.67         6.80 o                         
  -1  11  11        397.34        424.54        14.96 o                         
   0  11  11       1750.80       1883.29        27.73 o                         
   1  11  11       1411.45       1493.05        79.66 o                         
   2  11  11       2347.04       2516.17        39.57 o                         
  -1  12  11        599.76        622.64        18.02 o                         
   0  12  11         36.63         39.10         4.78 o                         
   1  12  11          0.21          8.31         6.37 o                         
  -1  13  11        721.11        680.44        18.12 o                         
   0  13  11        263.41        328.15        24.01 o                         
  -3   0  12       1447.11       1474.90        50.61 o                         
  -2   0  12          9.14         42.76        18.67 o                         
  -1   0  12       2723.01       2645.75        65.72 o                         
   0   0  12        175.50        178.86        39.67 o                         
   1   0  12       1124.01       1075.93        39.87 o                         
   2   0  12       8482.07       9085.52       276.63 o                         
   3   0  12          7.44          6.24         4.40 o                         
  -3   1  12         26.30         36.93         8.30 o                         
  -2   1  12        879.28        819.70        28.51 o                         
  -1   1  12        593.05        587.15        37.09 o                         
   0   1  12        908.58        845.71        22.71 o                         
   1   1  12        408.07        414.33        19.31 o                         
   2   1  12        856.76       1053.08       121.17 o                         
   3   1  12         94.54         86.20         5.79 o                         
  -3   2  12        878.47        901.04        22.59 o                         
  -2   2  12          0.19          2.06         6.07 o                         
  -1   2  12        293.68        265.56        15.11 o                         
   0   2  12        232.32        216.20        11.86 o                         
   1   2  12        173.73        152.10        10.46 o                         
   2   2  12        574.52        582.39        28.19 o                         
   3   2  12          0.10          3.71         4.46 o                         
  -3   3  12        112.36        105.60         8.54 o                         
  -2   3  12        727.81        723.37        29.31 o                         
  -1   3  12       3832.01       3636.37        52.77 o                         
   0   3  12       1626.75       1618.40        30.55 o                         
   1   3  12       1036.18       1007.72        21.50 o                         
   2   3  12        339.71        319.90        14.99 o                         
   3   3  12        186.56        205.11        10.12 o                         
  -3   4  12        130.83        139.33         7.82 o                         
  -2   4  12        107.31        102.54         8.03 o                         
  -1   4  12         16.99         21.00         5.58 o                         
   0   4  12       2369.86       2215.98        36.52 o                         
   1   4  12       5868.42       6051.98        64.52 o                         
   2   4  12        794.88        770.50        24.83 o                         
   3   4  12        480.35        466.98        25.07 o                         
  -3   5  12         60.40         63.01         6.64 o                         
  -2   5  12          6.04         18.19         9.78 o                         
  -1   5  12          1.27         -4.15         7.30 o                         
   0   5  12        254.05        232.16        11.47 o                         
   1   5  12        115.78        131.11        10.66 o                         
   2   5  12         69.43         79.33         7.98 o                         
   3   5  12         83.61         86.57         9.79 o                         
  -3   6  12        628.91        584.13        67.75 o                         
  -2   6  12       2251.80       2311.03        56.98 o                         
  -1   6  12         56.62         56.49         6.78 o                         
   0   6  12          3.04         -0.91         4.72 o                         
   1   6  12       2812.50       3073.85        43.60 o                         
   2   6  12        604.19        609.55        14.92 o                         
  -2   7  12        615.03        592.80        20.40 o                         
  -1   7  12       1103.88       1206.79        27.60 o                         
   0   7  12       1625.10       1642.52        24.35 o                         
   1   7  12        377.74        362.22        14.09 o                         
   2   7  12        361.34        349.71        10.73 o                         
  -2   8  12       1587.08       1707.35        27.54 o                         
  -1   8  12        830.77        838.27        20.53 o                         
   0   8  12        126.07        114.70         7.30 o                         
   1   8  12          7.10          6.40         5.35 o                         
   2   8  12        892.09        915.90        20.69 o                         
  -2   9  12         71.73         59.57         5.74 o                         
  -1   9  12       1370.84       1427.95        32.72 o                         
   0   9  12        677.02        722.30        20.62 o                         
   1   9  12       1066.71       1109.28        33.19 o                         
   2   9  12          8.03         16.20         4.92 o                         
  -2  10  12        176.51        161.42        10.02 o                         
  -1  10  12        410.59        422.94        11.13 o                         
   0  10  12        725.89        783.10        21.86 o                         
   1  10  12        665.11        744.46        26.69 o                         
   2  10  12        930.33       1053.16        29.58 o                         
  -1  11  12          0.12         -0.52         4.38 o                         
   0  11  12        110.48        109.30         6.69 o                         
   1  11  12          0.40          1.10        12.39 o                         
  -1  12  12         25.18         28.31         8.82 o                         
   0  12  12       1949.64       2146.55        64.49 o                         
  -3   1  13        585.27        609.22        21.70 o                         
  -2   1  13       2210.14       1997.69       146.69 o                         
  -1   1  13       2675.50       2796.31        61.69 o                         
   0   1  13        722.81        721.67        23.17 o                         
   1   1  13         82.00         75.17         8.29 o                         
   2   1  13        505.54        535.05        20.59 o                         
  -3   2  13        266.47        246.61        13.70 o                         
  -2   2  13         92.71         83.43         9.32 o                         
  -1   2  13        932.80        976.65        24.06 o                         
   0   2  13       1189.86       1097.51        22.36 o                         
   1   2  13       2226.90       2294.07        51.12 o                         
   2   2  13        887.32        924.02        38.32 o                         
  -3   3  13        173.81        163.77        15.88 o                         
  -2   3  13       1835.83       1841.07        37.22 o                         
  -1   3  13          5.16         -0.05         5.87 o                         
   0   3  13         30.19         32.46         6.81 o                         
   1   3  13        777.05        771.27        21.62 o                         
   2   3  13        670.24        711.96        33.04 o                         
  -2   4  13          0.54          4.81         4.77 o                         
  -1   4  13        526.73        501.91        16.94 o                         
   0   4  13       1401.80       1426.13        25.70 o                         
   1   4  13        666.49        647.26        18.48 o                         
   2   4  13        265.69        287.50        15.34 o                         
  -2   5  13       5674.19       5876.18        43.15 o                         
  -1   5  13        368.43        389.08        15.52 o                         
   0   5  13        133.14        115.33         8.37 o                         
   1   5  13       1528.68       1568.30        31.02 o                         
   2   5  13          8.76         13.14         4.80 o                         
  -2   6  13        217.29        215.71        12.43 o                         
  -1   6  13        177.28        173.01        10.95 o                         
   0   6  13        110.81         87.97         8.26 o                         
   1   6  13        161.04        167.49        11.18 o                         
   2   6  13        531.07        535.58        12.72 o                         
  -2   7  13        129.51        118.65         6.41 o                         
  -1   7  13          0.16         -1.28         6.01 o                         
   0   7  13       2103.72       2201.32        28.51 o                         
   1   7  13        377.92        389.79        14.82 o                         
   2   7  13        253.78        249.21        11.27 o                         
  -2   8  13         21.53         26.41         6.17 o                         
  -1   8  13       1325.77       1413.08        25.84 o                         
   0   8  13       1278.98       1329.20        26.12 o                         
   1   8  13       1347.84       1449.32        29.38 o                         
   2   8  13        218.86        255.46        16.53 o                         
  -2   9  13        408.34        409.11        19.66 o                         
  -1   9  13       1124.90       1224.87        23.08 o                         
   0   9  13        693.53        733.99        14.50 o                         
   1   9  13          6.96          4.08         5.00 o                         
  -1  10  13          6.93          6.69         5.49 o                         
   0  10  13        405.08        436.78        15.90 o                         
   1  10  13        297.92        375.68        16.06 o                         
  -1  11  13        941.73        880.77        27.85 o                         
   0  11  13        211.60        211.22        15.94 o                         
  -2   0  14         37.21         33.04         9.74 o                         
  -1   0  14       1003.56       1046.78        39.12 o                         
   0   0  14       2018.08       1909.72        76.76 o                         
   1   0  14       1155.53       1335.74        51.77 o                         
   2   0  14        513.28        513.48        19.01 o                         
  -2   1  14          2.00          5.53         5.87 o                         
  -1   1  14          2.14         24.76         8.47 o                         
   0   1  14        258.61        289.40        31.33 o                         
   1   1  14       1256.06       1382.60        28.76 o                         
   2   1  14        101.04        107.84         8.82 o                         
  -2   2  14         15.65         12.12         6.10 o                         
  -1   2  14        774.02        790.00        23.88 o                         
   0   2  14          0.14         -0.31         6.05 o                         
   1   2  14        449.58        451.06        16.42 o                         
   2   2  14        620.69        656.81        23.22 o                         
  -2   3  14        169.29        150.07        14.77 o                         
  -1   3  14          9.05         -1.45         5.64 o                         
   0   3  14       1502.52       1459.26        25.64 o                         
   1   3  14       1654.63       1762.54        57.85 o                         
   2   3  14        835.52        890.91        26.36 o                         
  -2   4  14        537.05        550.61        12.90 o                         
  -1   4  14        267.76        278.28        12.84 o                         
   0   4  14       3804.24       3826.69        42.70 o                         
   1   4  14        125.21        122.79        11.39 o                         
   2   4  14        111.63        112.10         8.58 o                         
  -2   5  14         94.39         84.02         5.93 o                         
  -1   5  14          0.18         -5.63         5.63 o                         
   0   5  14          2.36         -1.77         5.09 o                         
   1   5  14         16.48          8.59         7.25 o                         
   2   5  14        239.25        233.80        15.16 o                         
  -2   6  14       1886.52       1859.64        67.06 o                         
  -1   6  14        425.52        423.43        13.91 o                         
   0   6  14       2541.54       2649.61        53.40 o                         
   1   6  14        226.58        218.33        10.47 o                         
   2   6  14         28.89         31.93         8.10 o                         
  -2   7  14        147.51        152.91        13.33 o                         
  -1   7  14         25.17         25.29         5.30 o                         
   0   7  14        312.97        314.17        11.63 o                         
   1   7  14       1551.87       1590.94        54.76 o                         
  -1   8  14        377.86        409.95        12.70 o                         
   0   8  14         68.17         67.82         5.97 o                         
   1   8  14        561.64        595.16        15.11 o                         
  -1   9  14          6.80          5.84         3.77 o                         
   0   9  14        230.02        235.59        14.00 o                         
   1   9  14        545.95        606.26        26.72 o                         
   0  10  14        197.57        222.43        16.69 o                         
  -2   1  15         81.74         77.51         7.90 o                         
  -1   1  15       4487.23       4839.63       172.85 o                         
   0   1  15        409.51        403.31        11.86 o                         
   1   1  15        453.66        480.10        14.95 o                         
   2   1  15          7.97         20.39         8.05 o                         
  -2   2  15       1096.12       1163.10        30.79 o                         
  -1   2  15        516.86        519.60        15.46 o                         
   0   2  15         57.14         49.77         6.42 o                         
   1   2  15         34.03         37.84         7.01 o                         
   2   2  15       1406.58       1485.35        37.91 o                         
  -2   3  15          9.60         15.65         3.62 o                         
  -1   3  15        412.85        399.55        14.02 o                         
   0   3  15        446.66        465.78        12.47 o                         
   1   3  15        609.67        701.41        26.03 o                         
   2   3  15        154.17        151.10        20.33 o                         
  -2   4  15        592.54        588.92        18.47 o                         
  -1   4  15        318.00        325.72        15.39 o                         
   0   4  15         73.14         75.79         6.11 o                         
   1   4  15        156.67        153.97        10.34 o                         
  -1   5  15       1364.82       1420.74        28.22 o                         
   0   5  15       2853.69       2965.55        60.34 o                         
   1   5  15          8.44         12.80         5.35 o                         
  -1   6  15         82.70         80.46         5.98 o                         
   0   6  15         23.79         20.03         4.07 o                         
   1   6  15         23.21         16.31         4.78 o                         
  -1   7  15        209.20        194.19         7.27 o                         
   0   7  15        816.31        820.30        49.80 o                         
   1   7  15        367.76        333.80        17.28 o                         
   0   8  15        114.16        134.29        14.60 o                         
  -1   0  16         65.18         63.09        11.22 o                         
   0   0  16          1.19         17.78         5.38 o                         
   1   0  16       4096.28       4153.15        92.88 o                         
  -1   1  16         80.98         68.57         6.13 o                         
   0   1  16        434.62        448.36        15.53 o                         
   1   1  16         90.17         98.19         8.38 o                         
  -1   2  16        186.80        163.21        12.03 o                         
   0   2  16          0.42         -2.09         3.32 o                         
   1   2  16        785.70        880.51        23.06 o                         
  -1   3  16        859.73        839.50        73.26 o                         
   0   3  16        506.11        493.69        10.61 o                         
   1   3  16         58.89         57.39         7.42 o                         
  -1   4  16        486.07        534.50        15.37 o                         
   0   4  16        187.64        188.74        10.08 o                         
   1   4  16        816.11        853.81        32.29 o                         
  -1   5  16         97.74         88.33         6.49 o                         
   0   5  16          2.87         -0.96         4.55 o                         
   0   6  16       1306.57       1440.66        27.67 o                         
   0   1  17        477.69        504.46        22.62 o                         
                                                                                
