# Supplementary material for: CuBr2 complexes with 3,5-disubstituted pyridine ligands
Source: Acta Crystallogr E Crystallogr Commun. 2025 Feb 18;81(Pt 3):243–7. doi: 10.1107/S2056989025001343 (PMC11891580; doi:10.1107/S2056989025001343)
Supplement: Supplementary file 3 [file e-81-00243-2sup3.hkl]

data_2                                                                          
_shelx_title ' mo_ClarkU_Turnbull_green_X2_0m in P2(1)/c'                       
_shelx_refln_list_code          4                                               
_shelx_F_calc_maximum      143.21                                               
_exptl_crystal_F_000       430.00                                               
_reflns_d_resolution_high  0.7499                                               
                                                                                
loop_                                                                           
 _space_group_symop_operation_xyz                                               
 'x, y, z'                                                                      
 '-x, y+1/2, -z+1/2'                                                            
 '-x, -y, -z'                                                                   
 'x, -y-1/2, z-1/2'                                                             
                                                                                
_cell_length_a     3.9901                                                       
_cell_length_b    14.2902                                                       
_cell_length_c    13.8338                                                       
_cell_angle_alpha  90.000                                                       
_cell_angle_beta   93.638                                                       
_cell_angle_gamma  90.000                                                       
                                                                                
_shelx_F_squared_multiplier     1.000                                           
                                                                                
loop_                                                                           
 _refln_index_h                                                                 
 _refln_index_k                                                                 
 _refln_index_l                                                                 
 _refln_F_squared_calc                                                          
 _refln_F_squared_meas                                                          
 _refln_F_squared_sigma                                                         
 _refln_observed_status                                                         
   1   0   0       1961.25       1896.18        47.47 o                         
   2   0   0       2110.94       2249.31        52.14 o                         
   3   0   0       2409.21       2394.90        63.98 o                         
   4   0   0       1382.83       1400.08        45.60 o                         
   5   0   0       1395.43       1343.42        57.19 o                         
   1   1   0         68.01         77.11         3.44 o                         
   2   1   0       2090.41       2258.02        41.35 o                         
   3   1   0        859.75        722.90        58.51 o                         
   4   1   0        346.96        383.10        27.84 o                         
   4   1   0        115.79        109.20        24.44 o                         
   5   1   0         89.90         93.47        29.68 o                         
   5   1   0        351.44        307.69        39.52 o                         
   5   1   0        350.35        372.46        49.94 o                         
   0   2   0       1236.73       1300.09        38.66 o                         
   0   2   0       2078.50       1841.15        89.80 o                         
   1   2   0        354.59        347.79        25.36 o                         
   2   2   0       1461.98       1520.40        31.99 o                         
   3   2   0       1390.99       1324.53        76.35 o                         
   4   2   0        310.69        365.21        28.40 o                         
   4   2   0         45.67         70.11        24.60 o                         
   5   2   0        470.77        462.51        29.54 o                         
   5   2   0       1451.73       1434.73        75.49 o                         
   2   3   0       1759.25       1680.76        33.19 o                         
   3   3   0       2972.60       2919.37        91.97 o                         
   3   3   0       2634.33       2508.27       146.60 o                         
   4   3   0        220.13        265.85        43.32 o                         
   4   3   0        646.14        721.46        42.37 o                         
   4   3   0        468.61        449.77        41.44 o                         
   5   3   0        225.08        275.59        23.21 o                         
   5   3   0        478.40        551.57        49.54 o                         
   5   3   0        331.61        386.20        42.28 o                         
   0   4   0       3626.84       3668.94        89.93 o                         
   0   4   0       3803.04       4105.96       201.40 o                         
   1   4   0      16298.12      15372.04       355.91 o                         
   1   4   0       5143.29       4904.08        89.65 o                         
   2   4   0        332.29        263.62        10.66 o                         
   3   4   0       1058.84       1168.50        47.50 o                         
   3   4   0        181.33        195.94        21.24 o                         
   4   4   0       2680.03       2644.37        88.60 o                         
   4   4   0       1362.84       1425.21        82.95 o                         
   4   4   0       2070.31       2152.08       125.59 o                         
   5   4   0        204.70        229.56        44.08 o                         
   5   4   0        410.32        391.41        23.29 o                         
   5   4   0        421.52        399.67        48.36 o                         
   1   5   0          0.97          5.52         7.79 o                         
   1   5   0          0.97          6.83         6.51 o                         
   2   5   0        873.13        994.79        19.81 o                         
   3   5   0          8.23         18.96        20.43 o                         
   3   5   0        113.25        142.71        30.27 o                         
   4   5   0          2.14         46.97        22.41 o                         
   4   5   0         33.35        122.33        51.03 o                         
   5   5   0         26.10        122.86        55.14 o                         
   5   5   0        237.05        295.75        49.47 o                         
   5   5   0        160.69         90.22        53.46 o                         
   0   6   0       2503.94       2473.09        58.79 o                         
   1   6   0       3463.42       3360.01        64.78 o                         
   1   6   0       3468.53       3202.38        74.14 o                         
   2   6   0         56.29         58.90         7.47 o                         
   3   6   0         98.95         89.04        44.96 o                         
   3   6   0         91.63         95.54        23.83 o                         
   3   6   0         93.34         87.98        50.14 o                         
   4   6   0       3455.35       3307.10       184.15 o                         
   4   6   0       1887.18       1786.25        97.29 o                         
   5   6   0        529.45        542.57        72.88 o                         
   1   7   0       1403.16       1329.58        30.61 o                         
   1   7   0       1403.16       1313.02        36.81 o                         
   2   7   0       2680.07       2535.96        60.91 o                         
   2   7   0       2680.07       2589.13       157.77 o                         
   3   7   0       1252.26       1280.95        90.34 o                         
   3   7   0        996.63        994.73        63.61 o                         
   3   7   0       1248.04       1356.48       108.37 o                         
   3   7   0       1000.86       1033.45        94.95 o                         
   4   7   0        183.91        218.93        42.33 o                         
   4   7   0        593.58        676.20        79.93 o                         
   4   7   0         96.04        115.09        28.53 o                         
   0   8   0       2563.77       2548.93        57.65 o                         
   1   8   0        848.92        950.17        27.46 o                         
   1   8   0       1326.69       1422.23        40.67 o                         
   2   8   0       4275.64       4000.50       128.00 o                         
   2   8   0        452.97        576.03        30.80 o                         
   3   8   0       2395.01       2457.79       144.75 o                         
   3   8   0        458.14        500.51        39.84 o                         
   3   8   0        417.38        511.09        43.39 o                         
   4   8   0        110.32        141.38        46.45 o                         
   4   8   0        100.22        119.88        28.53 o                         
   1   9   0       1137.59       1225.53        38.23 o                         
   1   9   0       1137.59       1228.57        37.22 o                         
   2   9   0       1705.05       1900.90        69.73 o                         
   3   9   0        919.08        903.05        63.16 o                         
   3   9   0       1110.36       1170.47        59.63 o                         
   3   9   0        928.37        856.52        85.31 o                         
   3   9   0       1119.64       1183.47        67.66 o                         
   4   9   0          4.79         37.41        28.39 o                         
   0  10   0       5691.88       5513.04       115.39 o                         
   1  10   0        210.27        203.28        17.66 o                         
   1  10   0        247.35        251.86        19.40 o                         
   1  10   0        225.96        176.67        52.61 o                         
   2  10   0       1290.30       1325.75        63.12 o                         
   2  10   0        955.38        977.88        47.72 o                         
   2  10   0       1286.74       1251.91        70.36 o                         
   3  10   0       1473.53       1409.19        54.86 o                         
   3  10   0       3206.57       3277.84       114.27 o                         
   4  10   0        370.05        356.20        40.77 o                         
   1  11   0        184.01        165.21        19.19 o                         
   1  11   0        184.01        196.27        20.00 o                         
   2  11   0        297.91        263.43        20.26 o                         
   2  11   0        674.50        675.43        30.75 o                         
   3  11   0        151.11        211.57        63.26 o                         
   3  11   0        216.10        221.35        19.21 o                         
   3  11   0        353.59        382.02        79.42 o                         
   3  11   0        353.59        384.02        78.40 o                         
   4  11   0         50.91         47.72        66.42 o                         
   0  12   0       4092.90       3884.40        81.29 o                         
   1  12   0       1500.68       1452.23        48.56 o                         
   1  12   0         99.18         57.99        21.42 o                         
   2  12   0       1771.05       1716.43        50.87 o                         
   2  12   0       2949.29       2975.68        77.85 o                         
   3  12   0        875.08        971.89       117.29 o                         
   4  12   0         86.47         95.31        73.05 o                         
   1  13   0        515.39        501.60        32.53 o                         
   1  13   0        515.39        559.80        40.18 o                         
   2  13   0       2509.42       2624.28        70.78 o                         
   2  13   0       2633.25       2685.66        73.39 o                         
   3  13   0        526.11        557.53        61.01 o                         
   3  13   0        526.11        646.72       108.96 o                         
   0  14   0         71.64         59.81        13.49 o                         
   1  14   0       2878.53       2963.24       174.63 o                         
   1  14   0        748.19        848.48        90.01 o                         
   2  14   0       1140.41       1185.28        47.66 o                         
   2  14   0        199.71        218.44        20.47 o                         
   3  14   0        233.74        212.83        41.25 o                         
   3  14   0         39.90         37.71        58.27 o                         
   3  14   0        233.66        255.47        87.91 o                         
   1  15   0        225.44        252.49        68.63 o                         
   1  15   0        200.09        272.01        73.27 o                         
   1  15   0        734.60        746.19        79.67 o                         
   2  15   0        310.54        307.80        32.07 o                         
   2  15   0         88.08        174.72        24.60 o                         
   3  15   0        384.82        325.08        47.65 o                         
   3  15   0        384.82        457.67        98.90 o                         
   3  15   0        368.39        479.77        75.82 o                         
   0  16   0        560.72        572.80        35.88 o                         
   1  16   0       2699.02       2769.10       104.59 o                         
   1  16   0       1539.92       1597.74        85.42 o                         
   2  16   0         51.82         63.46        25.83 o                         
   2  16   0        849.65        827.15        45.45 o                         
   1  17   0        309.69        361.77        55.60 o                         
   1  17   0        304.07        344.68        44.92 o                         
   2  17   0        301.32        378.03        34.97 o                         
   2  17   0        489.29        559.12        44.55 o                         
   0  18   0         22.03         56.97        21.24 o                         
   1  18   0        179.62        198.51        41.87 o                         
   1  18   0        963.61        884.54        69.06 o                         
   2   0   0        158.96        202.50        18.11 o                         
  -2   0   2         75.82         78.11         9.38 o                         
  -3   0   2        314.23        352.18        37.27 o                         
  -4   2   1        268.09        302.04        35.17 o                         
  -5   2   1        501.24        425.87        48.89 o                         
  -5   1   1       1294.40       1270.59        53.38 o                         
  -5   1   1        386.46        374.97        30.17 o                         
  -4   1   1       1328.88       1395.21        53.00 o                         
  -4   1   1        664.10        702.91        29.55 o                         
  -3   1   1       3630.59       3547.21        62.84 o                         
  -2   1   1        167.42        205.42        11.10 o                         
  -1   1   1        284.67        297.86        10.11 o                         
   1   1   1         15.75         18.51         2.80 o                         
   2   1   1       7069.00       7148.19       108.50 o                         
   3   1   1        570.22        575.41        49.75 o                         
   4   1   1         96.58        104.30        22.66 o                         
   4   1   1         57.87         62.96        30.22 o                         
   5   1   1       1347.17       1248.08        70.03 o                         
   5   1   1       1578.10       1484.66        78.08 o                         
  -5   2   1        598.93        652.22        39.95 o                         
  -5   2   1        598.93        628.39        37.01 o                         
  -5   2   1        556.99        606.88        30.99 o                         
  -4   2   1        320.34        328.24        27.50 o                         
  -4   2   1        320.34        314.22        29.59 o                         
  -3   2   1         93.93        176.00         8.66 o                         
  -2   2   1       2645.28       2891.01        54.89 o                         
  -1   2   1      12142.79      11982.04       317.92 o                         
  -1   2   1      14348.83      14744.81       706.54 o                         
   0   2   1        157.38        163.50         6.80 o                         
   0   2   1         90.86        102.49         6.50 o                         
   1   2   1       1484.25       1542.68        27.23 o                         
   2   2   1       5308.48       5268.40        86.18 o                         
   3   2   1       2143.61       2262.28       127.14 o                         
   3   2   1       3783.53       3833.99       193.27 o                         
   3   2   1       2118.00       2236.12       129.75 o                         
   4   2   1       1520.92       1618.56        60.78 o                         
   4   2   1       1284.34       1418.47        59.19 o                         
   5   2   1         58.07         39.39        40.50 o                         
   5   2   1        246.02        326.25        50.55 o                         
   5   2   1        246.67        321.36        57.76 o                         
  -5   3   1       1262.24       1207.14        55.43 o                         
  -5   3   1        649.62        606.98        46.71 o                         
  -4   3   1        914.05        905.16        50.75 o                         
  -4   3   1        616.44        602.03        42.56 o                         
  -4   3   1       2247.52       2023.14        87.12 o                         
  -3   3   1         86.87        141.54        40.61 o                         
  -3   3   1        320.50        254.01        30.32 o                         
  -3   3   1        272.34        228.56        29.32 o                         
  -2   3   1        959.78        935.12        23.30 o                         
  -1   3   1       2018.20       1917.12        39.89 o                         
  -1   3   1       7567.18       7566.57       178.80 o                         
   0   3   1        902.02        914.45        23.45 o                         
   0   3   1       1123.90       1045.27        24.12 o                         
   1   3   1       1138.43       1062.43        34.04 o                         
   1   3   1       6687.40       6363.34       211.00 o                         
   2   3   1        150.14        152.52         9.69 o                         
   3   3   1        426.66        433.18        23.64 o                         
   3   3   1        538.37        534.78        37.28 o                         
   4   3   1        638.87        674.16        38.58 o                         
   4   3   1        431.98        376.48        49.10 o                         
   5   3   1         17.28        107.67        39.04 o                         
   5   3   1        135.73        218.60        44.59 o                         
   5   3   1         11.34         81.68        36.74 o                         
  -5   4   1        464.04        534.85        40.52 o                         
  -5   4   1        464.04        470.75        47.95 o                         
  -4   4   1         88.89        106.30        26.03 o                         
  -4   4   1         82.66         90.30        12.31 o                         
  -4   4   1         88.89        139.35        42.98 o                         
  -3   4   1        299.13        297.26        50.52 o                         
  -2   4   1        823.96        821.18        23.24 o                         
  -1   4   1       3291.64       3333.65        58.06 o                         
  -1   4   1       3317.86       3284.23        81.74 o                         
   0   4   1       1117.84       1121.77        27.05 o                         
   0   4   1        862.03        947.47        23.53 o                         
   1   4   1         90.34        102.32         9.84 o                         
   1   4   1        116.56        142.25        13.19 o                         
   2   4   1        991.30        867.07        18.70 o                         
   3   4   1       1100.07       1106.61        40.55 o                         
   3   4   1       1311.73       1321.81        52.63 o                         
   4   4   1        822.09        826.12        43.43 o                         
   4   4   1       1848.30       2127.38       142.53 o                         
   4   4   1       1847.25       1902.34       141.40 o                         
   5   4   1        412.69        460.69        65.37 o                         
   5   4   1         23.96        109.67        51.72 o                         
   5   4   1        133.47        197.86        44.25 o                         
  -5   5   1         48.98        -24.44        44.01 o                         
  -5   5   1        151.64         71.87        51.69 o                         
  -4   5   1       3929.81       3824.07       199.55 o                         
  -4   5   1       1976.60       1910.55        95.08 o                         
  -4   5   1       2118.94       2155.28       125.73 o                         
  -3   5   1       1175.01       1154.71        52.77 o                         
  -3   5   1       1871.66       1888.20       127.08 o                         
  -2   5   1       2624.61       2763.33        60.87 o                         
  -1   5   1       2682.91       2620.28        47.43 o                         
  -1   5   1       7745.01       8015.45       190.10 o                         
   0   5   1        766.19        864.53        25.56 o                         
   0   5   1       1314.91       1260.83        30.85 o                         
   0   5   1        738.87        769.95        49.79 o                         
   1   5   1      13218.50      13158.59       275.21 o                         
   1   5   1       8156.41       8329.92       177.23 o                         
   2   5   1       1039.06       1084.63        23.67 o                         
   3   5   1         66.77         31.17        15.25 o                         
   3   5   1         68.58        104.06        51.81 o                         
   3   5   1        121.49        117.05        21.27 o                         
   4   5   1       1161.60       1158.11        70.87 o                         
   4   5   1       1323.00       1353.89        99.70 o                         
   4   5   1        930.24        867.11        62.97 o                         
   5   5   1        540.75        503.78        74.85 o                         
   5   5   1        525.64        472.79        29.71 o                         
   5   5   1        563.05        519.30        57.05 o                         
   5   5   1        543.56        374.03        65.47 o                         
  -5   6   1         72.66        -87.05        87.05 o                         
  -4   6   1        130.96        200.31        37.40 o                         
  -4   6   1        130.96         85.10        39.17 o                         
  -3   6   1         22.81        -10.92        16.66 o                         
  -3   6   1         22.81         53.44        44.13 o                         
  -2   6   1        329.99        394.36        15.02 o                         
  -1   6   1       1722.40       1921.05        39.73 o                         
  -1   6   1       2632.85       2948.84        76.80 o                         
   0   6   1        178.21        176.29         9.50 o                         
   0   6   1        196.13        185.62        18.92 o                         
   0   6   1        555.87        506.29        48.22 o                         
   1   6   1         46.36         50.41         9.42 o                         
   1   6   1        956.81       1040.73        30.74 o                         
   2   6   1        874.36        925.84        22.03 o                         
   3   6   1        590.66        525.87        30.05 o                         
   3   6   1       1727.71       1647.08       119.31 o                         
   4   6   1         96.33         76.47        30.01 o                         
   5   6   1         24.67        130.09        42.18 o                         
   5   6   1        399.79        342.18        35.70 o                         
   5   6   1        401.04        400.26        50.60 o                         
  -4   7   1        725.99        789.03        58.83 o                         
  -4   7   1       1622.88       1690.29        71.75 o                         
  -3   7   1        269.90        339.66        50.75 o                         
  -3   7   1         66.25         79.75        19.89 o                         
  -2   7   1       4793.16       4831.31       260.74 o                         
  -2   7   1       1579.85       1500.86       101.01 o                         
  -2   7   1       1419.86       1495.80        83.51 o                         
  -1   7   1        474.09        486.14        22.02 o                         
  -1   7   1        456.56        457.11        17.04 o                         
   0   7   1        242.87        269.63        10.84 o                         
   0   7   1        243.16        283.44        40.08 o                         
   0   7   1        248.86        202.58        39.86 o                         
   1   7   1       4170.48       3922.28        82.11 o                         
   1   7   1       4188.01       3907.18        90.28 o                         
   2   7   1         35.84         27.34         6.97 o                         
   3   7   1        912.92       1074.40        93.44 o                         
   3   7   1        346.03        356.34        23.75 o                         
   3   7   1        913.64        887.43        74.48 o                         
   3   7   1        346.74        332.30        55.06 o                         
   4   7   1        649.85        576.88        83.04 o                         
   4   7   1        640.36        616.22        53.95 o                         
  -4   8   1        229.46        212.83        46.40 o                         
  -4   8   1        229.46        334.28        70.89 o                         
  -3   8   1        541.31        501.47        39.38 o                         
  -3   8   1        565.48        722.96        66.67 o                         
  -3   8   1        541.31        589.90        48.35 o                         
  -2   8   1       1531.70       1524.41        62.66 o                         
  -2   8   1       1443.40       1511.88        58.08 o                         
  -1   8   1       4172.16       4300.61       110.92 o                         
  -1   8   1       3864.48       3873.50        81.98 o                         
   0   8   1       1029.53       1012.29        19.44 o                         
   1   8   1         18.10         16.35         7.23 o                         
   1   8   1        325.79        438.01        19.80 o                         
   2   8   1       1595.94       1386.56        91.98 o                         
   2   8   1       1467.48       1328.97        70.84 o                         
   3   8   1       2435.31       2402.67       104.83 o                         
   3   8   1       1761.57       1722.49        71.99 o                         
   3   8   1       1732.90       1669.48        65.34 o                         
   4   8   1        967.80        959.75        69.64 o                         
  -4   9   1          7.80         35.94        60.39 o                         
  -4   9   1         12.83         18.38        73.48 o                         
  -3   9   1       2808.70       2885.70       126.33 o                         
  -3   9   1       6815.33       6934.50       248.77 o                         
  -3   9   1       2739.52       2738.44       141.31 o                         
  -3   9   1       6746.15       7126.83       381.14 o                         
  -2   9   1        188.39        170.59        15.31 o                         
  -2   9   1       1748.02       1766.37        79.50 o                         
  -2   9   1        262.37        183.43        52.26 o                         
  -1   9   1        934.70       1003.75        29.91 o                         
  -1   9   1        356.48        339.35        17.77 o                         
   0   9   1       3584.03       3612.40        53.46 o                         
   1   9   1        687.55        805.03        29.43 o                         
   1   9   1        109.33        139.26        14.23 o                         
   2   9   1       3638.36       3697.03       153.21 o                         
   2   9   1       2155.87       2238.77        79.25 o                         
   3   9   1        325.26        333.00        25.37 o                         
   3   9   1        912.73        839.22        86.45 o                         
   3   9   1        924.20        994.85        61.76 o                         
   3   9   1        336.73        360.01        29.56 o                         
   4   9   1         59.74         64.00        36.24 o                         
  -4  10   1         24.49         43.16        14.05 o                         
  -3  10   1         65.78        109.87        28.68 o                         
  -3  10   1        189.46        314.10        69.10 o                         
  -2  10   1        216.65        164.93        28.02 o                         
  -2  10   1        822.39        868.03        53.94 o                         
  -1  10   1        564.05        521.29        22.33 o                         
  -1  10   1        330.89        273.45        18.35 o                         
   0  10   1         57.26         55.73         7.24 o                         
   1  10   1        249.07        276.12        19.22 o                         
   1  10   1         15.90         40.84        14.14 o                         
   2  10   1        845.47        822.50        33.30 o                         
   2  10   1       2015.40       2020.62        51.92 o                         
   3  10   1        593.55        640.80        45.05 o                         
   3  10   1        212.27        204.02        17.64 o                         
   3  10   1        417.43        331.34        31.91 o                         
   3  10   1        388.38        328.44        22.07 o                         
   4  10   1         28.48        -58.35        58.35 o                         
  -4  11   1        520.54        493.19        36.02 o                         
  -3  11   1       3043.53       3274.25       205.17 o                         
  -3  11   1       3417.85       2997.75       201.93 o                         
  -2  11   1        104.58        113.42        12.85 o                         
  -2  11   1       1090.41       1095.65        38.43 o                         
  -1  11   1        610.88        598.55        26.03 o                         
  -1  11   1       1053.34       1036.25        31.27 o                         
   0  11   1       6442.16       6268.59        88.79 o                         
   1  11   1        707.23        730.59        34.16 o                         
   1  11   1       1149.69       1114.80        39.31 o                         
   2  11   1       2616.02       2713.68        71.74 o                         
   2  11   1       2102.78       2080.99        80.39 o                         
   3  11   1        188.64        289.06        32.86 o                         
   3  11   1        546.58        572.74        28.51 o                         
   4  11   1         49.04         78.01        33.79 o                         
  -4  12   1         46.40        107.45        69.54 o                         
  -2  12   1       1556.28       1567.36        50.50 o                         
  -2  12   1       1478.07       1541.62        49.04 o                         
  -1  12   1       1087.03       1142.09        37.57 o                         
  -1  12   1        717.46        714.73        36.51 o                         
   0  12   1        446.54        467.62        15.73 o                         
   1  12   1         22.22          1.16        18.95 o                         
   1  12   1        391.80        415.27        29.25 o                         
   2  12   1        764.67        788.62        39.12 o                         
   2  12   1       1187.31       1230.54        46.82 o                         
   3  12   1       1806.80       1904.26       158.12 o                         
   4  12   1        438.61        458.05        47.20 o                         
  -3  13   1        473.15        499.74        65.35 o                         
  -3  13   1        227.02        396.26        96.07 o                         
  -2  13   1        917.65        972.55        38.33 o                         
  -2  13   1       5079.36       5403.63       128.37 o                         
  -1  13   1       1912.13       2096.39       131.24 o                         
  -1  13   1        159.99        173.02        39.28 o                         
   0  13   1        231.93        225.09        11.98 o                         
   1  13   1        369.22        441.73        36.73 o                         
   1  13   1       2121.36       2173.02        82.75 o                         
   2  13   1       1064.13       1056.71        44.44 o                         
   2  13   1        933.15        948.04        44.13 o                         
   3  13   1        199.65        269.28        46.44 o                         
   3  13   1        185.59        246.29        58.01 o                         
  -3  14   1        214.99        190.76        48.19 o                         
  -3  14   1        193.20        288.27        86.62 o                         
  -2  14   1        485.53        554.19        31.83 o                         
  -2  14   1        326.49        393.91        29.70 o                         
  -1  14   1       2157.66       2054.05       100.06 o                         
   0  14   1        363.53        359.70        15.90 o                         
   1  14   1          1.32          1.73        48.50 o                         
   1  14   1         25.86         61.74        33.42 o                         
   1  14   1       2209.79       2491.80       158.12 o                         
   2  14   1       1126.41       1124.47        54.68 o                         
   2  14   1       1060.28       1009.14        43.87 o                         
   3  14   1        438.84        487.41        47.24 o                         
   3  14   1        840.06       1054.18       132.02 o                         
  -3  15   1       1421.48       1203.59        65.57 o                         
  -3  15   1        546.01        510.65        93.14 o                         
  -2  15   1        614.66        594.39        41.17 o                         
  -2  15   1        777.58        850.24        38.06 o                         
  -1  15   1        311.20        350.24        78.91 o                         
   0  15   1        306.02        309.64        16.20 o                         
   1  15   1       2613.04       2819.97       127.33 o                         
   1  15   1       2210.90       2138.43       110.41 o                         
   2  15   1        614.92        603.34        40.69 o                         
   2  15   1        326.27        302.39        30.45 o                         
   3  15   1        143.34        186.86        49.72 o                         
   3  15   1        144.84        207.29        72.74 o                         
   3  15   1        140.65         92.37        82.16 o                         
  -2  16   1         11.62         20.23        28.19 o                         
  -2  16   1        231.28        284.98        32.74 o                         
  -1  16   1         23.47        127.94        69.92 o                         
  -1  16   1         23.47         67.98        51.46 o                         
   0  16   1         13.43          4.99        10.78 o                         
   1  16   1         12.66          5.79        25.82 o                         
   1  16   1        130.49        181.56        41.53 o                         
   2  16   1        464.76        443.61        31.17 o                         
   2  16   1       1260.20       1194.84        51.57 o                         
  -2  17   1       1183.85       1111.58        52.33 o                         
  -2  17   1        718.85        712.01        50.48 o                         
  -1  17   1       1983.00       2194.46       165.26 o                         
  -1  17   1        408.75        476.42        86.28 o                         
   0  17   1         67.82         74.04        15.45 o                         
   1  17   1        984.49        984.07        57.00 o                         
   1  17   1       1590.43       1598.74       130.46 o                         
   2  17   1        749.97        776.32        46.75 o                         
   2  17   1        132.30        183.83        35.34 o                         
  -1  18   1       1151.19       1059.70        72.47 o                         
  -1  18   1       1151.19        992.51        73.60 o                         
   0  18   1        344.94        306.43        23.23 o                         
   1  18   1        386.03        346.73        50.90 o                         
   1  18   1         30.39         76.00        44.78 o                         
   0  19   1        405.25        375.65        27.14 o                         
  -5   0   2        369.57        418.14        23.06 o                         
  -4   0   2        631.72        649.42        34.28 o                         
  -3   0   2       4172.89       4341.35       125.22 o                         
  -2   0   2       1006.86       1236.01        40.30 o                         
  -1   0   2       8406.95       8392.99       266.49 o                         
   0   0   2       2041.68       1771.19        88.55 o                         
   0   0   2       1100.41       1208.42        63.01 o                         
   1   0   2      10724.98      11695.68       243.36 o                         
   2   0   2       4773.80       4738.87       104.83 o                         
   3   0   2        285.48        232.73        34.57 o                         
   4   0   2        901.63        888.92        53.42 o                         
   5   0   2       1473.08       1198.26        98.90 o                         
  -5   1   2        643.84        530.47        36.32 o                         
  -5   1   2        385.41        431.24        29.67 o                         
  -5   1   2        646.95        632.68        34.47 o                         
  -4   1   2        376.98        381.45        30.12 o                         
  -4   1   2        329.36        374.28        33.18 o                         
  -4   1   2        608.14        547.55        43.13 o                         
  -3   1   2        105.78        170.93        11.46 o                         
  -2   1   2        907.81        952.12        26.31 o                         
  -1   1   2       3185.85       3227.34       118.73 o                         
   0   1   2         90.73        101.89         6.67 o                         
   0   1   2        157.36        209.06        11.12 o                         
   1   1   2       1865.56       2079.76        32.15 o                         
   2   1   2        155.98        166.51         8.87 o                         
   3   1   2        519.99        486.39        47.20 o                         
   3   1   2        584.13        594.78        44.55 o                         
   4   1   2       1425.74       1439.13        70.47 o                         
   4   1   2        674.44        667.75        48.88 o                         
   5   1   2       1326.23       1167.79        98.25 o                         
   5   1   2        429.48        241.69        61.51 o                         
  -5   2   2       1190.81       1220.14        50.64 o                         
  -5   2   2        209.85        179.43        24.27 o                         
  -4   2   2         74.70         71.23        18.66 o                         
  -4   2   2         75.28         94.92        50.45 o                         
  -4   2   2        354.44        299.09        36.14 o                         
  -3   2   2       1441.22       1409.65        30.43 o                         
  -2   2   2        402.00        405.85        10.00 o                         
  -1   2   2       1414.50       1406.01        42.64 o                         
   0   2   2       6806.95       6425.45       133.65 o                         
   0   2   2       3927.15       3607.06        86.87 o                         
   1   2   2       1654.01       1751.70        29.53 o                         
   2   2   2       4808.31       4829.52        79.91 o                         
   3   2   2        498.28        512.27        31.75 o                         
   3   2   2        153.65        139.77        20.24 o                         
   4   2   2        417.86        514.40        45.60 o                         
   4   2   2        235.58        305.05        28.75 o                         
   5   2   2        260.32        463.76        69.56 o                         
   5   2   2        151.62        151.76        59.90 o                         
  -5   3   2       1344.82       1364.20        68.32 o                         
  -5   3   2       1491.61       1607.04        63.58 o                         
  -4   3   2       1495.02       1503.50        87.97 o                         
  -4   3   2       1317.49       1254.45        78.55 o                         
  -3   3   2        145.77        171.26         6.59 o                         
  -2   3   2        704.27        609.66        17.11 o                         
  -1   3   2       4168.77       4024.52        78.92 o                         
  -1   3   2       5571.78       5345.07       182.00 o                         
   0   3   2      11231.87      10789.18       228.66 o                         
   0   3   2       6966.83       6965.11       164.48 o                         
   1   3   2       4924.61       5125.63       247.48 o                         
   1   3   2       3521.59       3582.97       176.51 o                         
   2   3   2       1424.98       1562.54        26.74 o                         
   3   3   2        233.09        235.17        25.81 o                         
   3   3   2        416.39        447.29        36.15 o                         
   4   3   2       5217.06       5190.15       289.45 o                         
   4   3   2       4292.90       4363.29       117.53 o                         
   5   3   2        378.73        372.25        67.96 o                         
   5   3   2        588.33        560.26        75.78 o                         
  -5   4   2        196.23        220.95        33.02 o                         
  -5   4   2        413.04        348.94        44.14 o                         
  -4   4   2        629.43        675.73        35.53 o                         
  -4   4   2       1299.34       1355.89        85.28 o                         
  -3   4   2        282.50        291.78        51.69 o                         
  -3   4   2       1160.01       1312.90        88.03 o                         
  -2   4   2       4804.69       4914.80        91.10 o                         
  -1   4   2        164.77        148.22         7.87 o                         
  -1   4   2       2361.72       2447.06        63.05 o                         
   0   4   2        184.19        151.92         9.43 o                         
   0   4   2        229.22        174.18        10.21 o                         
   1   4   2       9763.46       9354.11       198.45 o                         
   1   4   2       7566.50       7329.18       176.21 o                         
   2   4   2        544.68        583.74        14.89 o                         
   3   4   2       2907.33       3079.86       121.89 o                         
   3   4   2       1673.84       1518.01        54.60 o                         
   4   4   2        327.01        352.42        28.65 o                         
   5   4   2        328.10        367.64        50.19 o                         
   5   4   2        163.95        205.26        63.09 o                         
   5   4   2        103.51        202.89        61.50 o                         
  -5   5   2        149.59        217.38        40.93 o                         
  -5   5   2        225.95        177.37        46.44 o                         
  -4   5   2         55.01         97.09        24.04 o                         
  -4   5   2         29.09         42.52        27.70 o                         
  -3   5   2        134.27        148.35        45.07 o                         
  -2   5   2        103.99        137.50         8.91 o                         
  -1   5   2       2362.33       2465.92        52.08 o                         
  -1   5   2       1031.40       1235.91        25.39 o                         
   0   5   2         26.17         25.43         9.81 o                         
   0   5   2        143.30        140.10        11.02 o                         
   1   5   2        150.10        180.55        12.93 o                         
   1   5   2       1481.02       1477.28        35.75 o                         
   2   5   2        648.27        654.49        18.76 o                         
   3   5   2        377.84        409.39        25.89 o                         
   3   5   2        506.63        481.84        38.16 o                         
   4   5   2        503.57        495.86        44.63 o                         
   4   5   2         40.88         98.57        54.27 o                         
   5   5   2        502.70        437.76        40.65 o                         
   5   5   2        535.02        586.06        82.43 o                         
  -5   6   2        224.81        264.51        69.14 o                         
  -4   6   2       1095.26       1175.78        65.81 o                         
  -4   6   2       2575.47       2757.30        95.71 o                         
  -3   6   2        735.70        638.82        74.57 o                         
  -2   6   2       4936.96       4829.15       131.81 o                         
  -2   6   2       6148.80       5703.71       298.50 o                         
  -1   6   2        221.40        203.21        10.49 o                         
  -1   6   2       1673.97       1710.14        46.67 o                         
   0   6   2       1029.09        988.16        27.46 o                         
   0   6   2        649.07        711.25        26.51 o                         
   1   6   2       6863.41       6762.59       146.96 o                         
   1   6   2       8315.99       8053.07       173.60 o                         
   2   6   2        798.14        802.40        21.63 o                         
   2   6   2       1794.60       1807.59       102.86 o                         
   3   6   2       1696.59       1797.62       127.23 o                         
   3   6   2       1994.84       1820.43       115.48 o                         
   3   6   2       1982.28       2086.16        96.68 o                         
   3   6   2       1684.02       1619.38        67.44 o                         
   4   6   2         47.41         55.91        38.17 o                         
  -4   7   2       1602.71       1730.10        71.00 o                         
  -4   7   2       1193.05       1225.34        71.53 o                         
  -3   7   2         22.07         19.23        13.11 o                         
  -2   7   2         57.80        100.42        39.66 o                         
  -2   7   2         19.61         42.11        17.54 o                         
  -1   7   2       4953.27       5025.02        94.67 o                         
  -1   7   2       8448.77       8418.49       200.05 o                         
   0   7   2       4609.08       4164.86        87.30 o                         
   0   7   2       2520.28       2427.54        66.54 o                         
   1   7   2       4771.45       4418.21       101.31 o                         
   1   7   2       1275.95       1226.30        35.40 o                         
   2   7   2       1876.15       2031.20        82.37 o                         
   2   7   2        335.15        300.49        50.00 o                         
   2   7   2        258.43        259.58        19.86 o                         
   3   7   2       1068.50       1032.40        47.72 o                         
   3   7   2       1073.60       1088.42        69.02 o                         
   3   7   2       2365.08       2700.68       156.63 o                         
   3   7   2       2359.97       2451.88       109.83 o                         
   4   7   2       2290.41       2215.16       166.07 o                         
  -4   8   2        306.55        313.13        37.34 o                         
  -4   8   2        148.90        125.41        42.99 o                         
  -3   8   2        477.09        563.18        39.02 o                         
  -2   8   2       1611.93       1643.86        56.45 o                         
  -2   8   2        580.01        618.07        23.88 o                         
  -1   8   2        955.29        876.61        26.73 o                         
  -1   8   2        967.14        904.15        31.29 o                         
   0   8   2        319.59        271.69        11.60 o                         
   0   8   2        827.45        710.51        65.18 o                         
   0   8   2        343.68        265.71        42.03 o                         
   1   8   2         27.78         35.15        10.19 o                         
   1   8   2         39.63         49.33        11.15 o                         
   2   8   2        464.28        411.65        27.13 o                         
   2   8   2       1080.19        935.99        31.87 o                         
   3   8   2        393.42        373.41        30.00 o                         
   3   8   2        420.40        375.34        43.28 o                         
   3   8   2        325.96        302.89        30.81 o                         
   4   8   2        166.84        212.63        68.64 o                         
  -4   9   2        479.82        434.23        69.87 o                         
  -4   9   2        560.19        755.58        88.77 o                         
  -3   9   2        152.74        166.09        25.53 o                         
  -3   9   2        162.03        296.23        61.85 o                         
  -2   9   2       2195.31       2233.16        73.72 o                         
  -2   9   2        405.90        389.51        23.48 o                         
  -1   9   2       2316.84       2447.42        57.17 o                         
  -1   9   2       2363.97       2599.36        64.30 o                         
   0   9   2       1674.01       1610.40        30.52 o                         
   0   9   2       1692.88       1737.65       109.90 o                         
   1   9   2       1464.99       1555.59        45.44 o                         
   1   9   2       1417.87       1570.05        40.64 o                         
   2   9   2        786.09        857.68        39.80 o                         
   2   9   2        333.10        360.61        29.82 o                         
   2   9   2        875.19        944.79        80.59 o                         
   3   9   2        615.08        686.73        38.32 o                         
   3   9   2        678.96        801.64        48.72 o                         
   3   9   2        587.40        577.22        43.53 o                         
   3   9   2        651.28        617.95        30.91 o                         
   4   9   2        656.99        687.09        66.67 o                         
  -4  10   2         84.49         72.20        64.38 o                         
  -3  10   2       4543.90       4804.57       278.04 o                         
  -3  10   2       2810.86       2919.16       149.08 o                         
  -3  10   2       4577.46       4843.67       270.24 o                         
  -2  10   2        433.88        514.37        38.32 o                         
  -2  10   2        785.38        726.80        44.10 o                         
  -2  10   2        788.95        830.94        87.76 o                         
  -1  10   2       2487.64       2494.22        63.94 o                         
  -1  10   2       2247.98       2141.32        64.71 o                         
   0  10   2       2744.93       2614.18        47.66 o                         
   1  10   2        288.61        295.17        19.72 o                         
   1  10   2         48.94         40.90        14.22 o                         
   2  10   2       4752.28       4697.02       124.97 o                         
   2  10   2       4898.82       4850.36       128.04 o                         
   3  10   2        152.40        121.13        27.43 o                         
   3  10   2        180.50        173.20        21.87 o                         
   3  10   2        143.65        122.09        24.03 o                         
   4  10   2        126.10        201.83        50.52 o                         
  -3  11   2        240.15        407.85        76.61 o                         
  -3  11   2        106.13        115.30        48.95 o                         
  -3  11   2        223.94        243.38        54.40 o                         
  -2  11   2        579.53        576.24        37.66 o                         
  -2  11   2        699.93        699.80        64.82 o                         
  -1  11   2        233.68        207.92        33.61 o                         
  -1  11   2       2182.32       2170.89        68.50 o                         
   0  11   2        436.98        392.39        13.98 o                         
   1  11   2       2189.19       2185.27        68.91 o                         
   1  11   2        240.55        230.59        21.95 o                         
   2  11   2        775.39        823.04        37.57 o                         
   2  11   2       1952.55       2079.39        59.07 o                         
   3  11   2        163.48        154.56        35.89 o                         
   3  11   2        983.70        961.33        46.71 o                         
   3  11   2         63.27         89.02        23.08 o                         
   4  11   2        120.97        190.82        34.94 o                         
  -3  12   2       1572.47       1430.48       119.16 o                         
  -3  12   2       1135.53       1441.95       139.38 o                         
  -2  12   2       2334.90       2376.64        66.13 o                         
  -2  12   2        348.33        317.41        30.11 o                         
  -1  12   2        518.87        597.84        23.09 o                         
   0  12   2        432.19        457.43        15.99 o                         
   1  12   2        180.22        232.25        23.99 o                         
   1  12   2        641.52        623.56        33.96 o                         
   2  12   2       1680.62       1753.87        59.43 o                         
   2  12   2       1567.82       1615.92        56.57 o                         
   3  12   2        317.50        349.47        82.48 o                         
   3  12   2         67.68          1.49        50.85 o                         
   4  12   2        147.78        125.17        34.48 o                         
  -3  13   2        294.02        208.94        71.59 o                         
  -2  13   2        384.78        393.68        24.04 o                         
  -2  13   2        373.63        409.38        33.50 o                         
  -1  13   2       2440.73       2537.23        58.19 o                         
   0  13   2       1090.67       1036.94        24.75 o                         
   1  13   2       1189.70       1233.41        57.75 o                         
   1  13   2       2347.54       2457.29       157.32 o                         
   1  13   2       1086.47       1192.92       102.59 o                         
   1  13   2       2352.68       2442.21       153.42 o                         
   2  13   2        129.57        122.80        23.73 o                         
   2  13   2        250.49        251.51        35.74 o                         
   3  13   2        782.37        734.63       111.11 o                         
   3  13   2       1238.48       1256.66       131.48 o                         
  -3  14   2        320.79        321.78        32.57 o                         
  -3  14   2        170.51        300.49        84.32 o                         
  -2  14   2        593.08        540.65        31.99 o                         
  -2  14   2       1567.85       1623.43        70.44 o                         
  -1  14   2          2.02         15.17         8.67 o                         
   0  14   2         52.83         61.96        11.28 o                         
   1  14   2       1421.01       1467.25        83.28 o                         
   1  14   2       1555.10       1641.48        72.97 o                         
   2  14   2         10.66        -20.69        33.91 o                         
   2  14   2        149.64        153.79        23.89 o                         
   3  14   2        910.11        894.37        70.89 o                         
  -3  15   2         63.80        141.88        32.56 o                         
  -3  15   2        267.57        300.87        83.57 o                         
  -2  15   2        451.73        452.50        43.08 o                         
  -2  15   2        770.21        762.15        39.42 o                         
  -1  15   2         80.83        107.49        12.63 o                         
   0  15   2        304.13        267.68        16.68 o                         
   1  15   2        681.71        712.08        62.17 o                         
   2  15   2       1260.47       1248.44        59.59 o                         
   2  15   2        803.02        840.99        65.35 o                         
   3  15   2         19.79         78.53        84.40 o                         
   3  15   2        253.11        285.28        78.66 o                         
   3  15   2        239.99        402.59        98.82 o                         
   3  15   2        296.48         87.41        75.68 o                         
  -2  16   2       2361.04       2348.22       117.03 o                         
  -2  16   2       2482.48       2607.36       107.61 o                         
  -1  16   2         25.98         44.32        12.04 o                         
   0  16   2         38.24         51.77        11.86 o                         
   1  16   2       1611.52       1527.26        90.83 o                         
   1  16   2       1681.80       1798.54        95.02 o                         
   2  16   2        793.04        798.56        47.83 o                         
   2  16   2        810.13        812.58        43.66 o                         
  -2  17   2         34.88         57.27        24.65 o                         
  -2  17   2        214.84        304.07        55.57 o                         
  -1  17   2        473.75        495.21        33.31 o                         
   0  17   2        462.88        469.08        26.48 o                         
   1  17   2        119.00        117.02        28.33 o                         
   1  17   2        140.77        249.06        67.34 o                         
   2  17   2        325.76        344.89        39.40 o                         
   2  17   2        101.19        163.91        32.56 o                         
  -1  18   2        885.92       1010.61       113.56 o                         
   0  18   2        176.20        150.12        25.12 o                         
   1  18   2        584.91        564.25        54.12 o                         
   1  18   2        530.23        500.08        43.63 o                         
  -5   2   1        501.24        555.69        40.19 o                         
  -5   2   1        501.24        482.03        34.15 o                         
  -4   2   1        268.09        292.38        37.32 o                         
   2   0   2        359.48        380.37        26.42 o                         
  -2   0   4          3.94          1.05         9.05 o                         
  -3   4   1        257.00        313.11        46.05 o                         
  -3   4   1        269.19        234.97        51.29 o                         
  -4   4   1         74.39         75.39        23.08 o                         
  -5   4   1        388.35        463.93        76.37 o                         
  -5   1   3        469.74        454.78        24.50 o                         
  -5   1   3        238.81        253.66        34.17 o                         
  -4   1   3        395.71        311.77        53.09 o                         
  -4   1   3        355.07        394.64        59.95 o                         
  -4   1   3        396.03        395.69        54.17 o                         
  -3   1   3       2299.30       2356.26       129.18 o                         
  -2   1   3        815.12        712.39        22.01 o                         
  -1   1   3       8311.91       8448.86       396.73 o                         
  -1   1   3       7520.92       7078.19       326.11 o                         
  -1   1   3       8276.78       8075.31       381.31 o                         
  -1   1   3       6851.18       7193.27       339.07 o                         
   0   1   3        325.29        315.32        13.40 o                         
   0   1   3       1003.40       1030.96        41.75 o                         
   1   1   3          0.28          3.14         4.11 o                         
   2   1   3       3298.79       3066.88        47.81 o                         
   3   1   3       1190.47       1250.81        50.97 o                         
   3   1   3       1077.82       1134.94        40.35 o                         
   4   1   3       1339.36       1366.81        49.31 o                         
   4   1   3       2021.71       2026.25        93.03 o                         
   5   1   3        200.10        277.17        72.57 o                         
   5   1   3        207.59        234.10        68.94 o                         
  -5   2   3        271.16        297.26        25.22 o                         
  -5   2   3        459.76        418.65        28.42 o                         
  -3   2   3       2020.19       2071.22       112.00 o                         
  -2   2   3        744.68        709.34        19.28 o                         
  -1   2   3       1881.35       1985.30        44.61 o                         
  -1   2   3       5235.93       5418.87       256.06 o                         
   0   2   3      11000.58      11503.79       267.85 o                         
   0   2   3       5859.78       5969.81       141.91 o                         
   1   2   3       6392.54       6300.62        95.95 o                         
   2   2   3        849.42        780.22        16.57 o                         
   3   2   3       1194.70       1227.61        61.56 o                         
   3   2   3        303.02        277.82        24.55 o                         
   4   2   3       2015.59       2026.62        74.49 o                         
   4   2   3       1904.39       1896.74        91.12 o                         
   5   2   3        671.34        802.44        88.47 o                         
  -5   3   3        140.10        197.57        32.56 o                         
  -5   3   3        258.55        247.44        27.62 o                         
  -4   3   3        226.03        289.63        38.21 o                         
  -4   3   3        210.55        187.37        60.59 o                         
  -4   3   3        106.49        101.42        19.61 o                         
  -3   3   3         44.45         72.66        13.05 o                         
  -2   3   3       1408.43       1286.61        32.19 o                         
  -1   3   3        554.35        505.44        17.53 o                         
  -1   3   3        310.32        287.40        11.21 o                         
   0   3   3        771.68        855.40        21.75 o                         
   0   3   3        445.21        514.94        17.91 o                         
   1   3   3       1333.90       1261.63        22.56 o                         
   2   3   3       1001.91       1109.33        21.26 o                         
   3   3   3       2892.51       2881.78       115.60 o                         
   3   3   3       1572.89       1595.76        58.61 o                         
   4   3   3        176.69        198.74        29.52 o                         
   4   3   3        371.92        288.47        56.79 o                         
   5   3   3        655.19        562.43        82.37 o                         
   5   3   3        117.43        300.68        65.56 o                         
  -5   4   3        638.31        600.23        40.89 o                         
  -5   4   3        359.09        325.52        43.15 o                         
  -4   4   3        925.66        876.02        35.42 o                         
  -4   4   3       1972.89       1953.24        85.42 o                         
  -3   4   3        692.99        721.62        32.15 o                         
  -2   4   3        147.12        151.44        12.54 o                         
  -1   4   3        634.73        706.03        18.90 o                         
  -1   4   3        790.21        826.13        21.37 o                         
   0   4   3       2321.80       2275.55        59.14 o                         
   0   4   3       3579.50       3571.80        73.11 o                         
   1   4   3       2429.31       2548.88       135.34 o                         
   1   4   3       2273.83       2268.95        86.22 o                         
   2   4   3        219.77        207.32        10.25 o                         
   3   4   3         93.11        114.25        26.31 o                         
   3   4   3         52.12         68.49        21.79 o                         
   4   4   3       1081.76       1039.32        51.68 o                         
   4   4   3       1716.95       1821.59       123.18 o                         
   5   4   3        279.26        149.29        72.95 o                         
   5   4   3        488.01        612.29        83.00 o                         
  -5   5   3        536.78        511.49        72.71 o                         
  -5   5   3        556.26        570.48        65.45 o                         
  -4   5   3         90.56        103.59        28.71 o                         
  -4   5   3        472.13        516.17        33.19 o                         
  -3   5   3        150.10        185.11        29.78 o                         
  -3   5   3        179.57        196.63        41.76 o                         
  -2   5   3       7829.83       8015.91       382.52 o                         
  -1   5   3        329.03        356.04        13.97 o                         
  -1   5   3        553.42        533.27        18.86 o                         
   0   5   3       4495.42       4659.28       114.48 o                         
   0   5   3       6544.84       6411.50       126.74 o                         
   1   5   3       3409.78       3309.74        86.59 o                         
   1   5   3       3634.17       3426.11        80.20 o                         
   2   5   3        589.60        630.62        22.26 o                         
   3   5   3       7813.12       7636.50       377.05 o                         
   3   5   3       4914.18       4774.98       142.53 o                         
   3   5   3       4924.07       5061.26       273.15 o                         
   3   5   3       7803.23       8003.56       411.14 o                         
   4   5   3        116.41        202.98        49.84 o                         
   4   5   3        124.24        260.70        63.55 o                         
  -5   6   3         35.77         15.77        45.39 o                         
  -4   6   3        255.71        294.99        36.95 o                         
  -4   6   3        340.55        351.54        31.95 o                         
  -3   6   3       1360.51       1485.88       113.22 o                         
  -2   6   3        516.93        497.28        54.81 o                         
  -2   6   3       2096.47       1897.71       124.13 o                         
  -1   6   3        666.73        689.67        21.41 o                         
  -1   6   3       3366.51       3294.72        83.53 o                         
   0   6   3       1067.47       1047.38        27.89 o                         
   0   6   3       3113.27       2766.18        60.59 o                         
   1   6   3        702.92        726.38        25.33 o                         
   1   6   3       3402.70       3402.71        73.14 o                         
   2   6   3       1891.39       1847.60        77.93 o                         
   2   6   3        480.90        478.81        27.91 o                         
   3   6   3         82.74         39.59        33.81 o                         
   3   6   3        590.67        509.42        42.20 o                         
   3   6   3         72.17         70.17        17.01 o                         
   3   6   3        601.24        662.00        69.44 o                         
   4   6   3        524.84        488.72        75.23 o                         
   4   6   3        994.78        899.55        56.30 o                         
   4   6   3       1001.24        957.63       103.17 o                         
  -4   7   3        583.70        640.71        56.97 o                         
  -4   7   3        192.26        201.57        38.44 o                         
  -3   7   3        662.88        670.97        78.51 o                         
  -2   7   3       2607.49       2805.07        60.87 o                         
  -2   7   3       2615.72       2775.79       168.01 o                         
  -1   7   3         38.80         45.29        10.07 o                         
  -1   7   3        748.79        779.29        27.85 o                         
   0   7   3       4900.25       4820.21        99.89 o                         
   0   7   3       3357.37       3454.85        90.23 o                         
   1   7   3       3178.37       3097.18        68.69 o                         
   1   7   3       2468.38       2548.36        63.35 o                         
   2   7   3        235.82        206.75        20.53 o                         
   2   7   3       2594.40       2721.37        84.07 o                         
   3   7   3       1463.17       1445.63        54.35 o                         
   3   7   3       1369.32       1263.25        79.03 o                         
   3   7   3       1518.82       1430.85        53.62 o                         
   3   7   3       1612.67       1572.45       109.36 o                         
   4   7   3        148.14        241.84        80.54 o                         
  -4   8   3       1732.32       1818.31        92.59 o                         
  -4   8   3       2915.27       3208.90       142.92 o                         
  -3   8   3       1603.10       1625.86       126.72 o                         
  -2   8   3        200.97        199.02        15.11 o                         
  -2   8   3        347.20        388.19        28.53 o                         
  -1   8   3       1792.89       1911.81        55.05 o                         
  -1   8   3       1153.05       1108.17        29.29 o                         
   0   8   3       3679.35       3709.53        80.72 o                         
   0   8   3       2248.99       2230.64        63.69 o                         
   1   8   3       4445.04       4357.86       102.04 o                         
   1   8   3       3805.20       3723.70        88.25 o                         
   2   8   3        245.15        241.88        19.87 o                         
   2   8   3        279.17        285.45        18.28 o                         
   3   8   3        481.17        572.58        42.43 o                         
   3   8   3         41.83         66.17        24.17 o                         
   3   8   3        469.25        424.04        27.08 o                         
   3   8   3         29.90         44.10        22.14 o                         
   4   8   3       1221.96       1416.18       134.30 o                         
  -4   9   3        140.74        178.66        58.84 o                         
  -4   9   3        140.75        260.46        47.68 o                         
  -3   9   3        984.34       1041.07        99.03 o                         
  -2   9   3        485.76        527.12        25.19 o                         
  -2   9   3        714.35        766.59        43.80 o                         
  -1   9   3       2450.05       2581.98        55.88 o                         
  -1   9   3       4067.49       4134.12       107.46 o                         
   0   9   3        438.25        407.25        23.40 o                         
   0   9   3        141.70        127.52        14.26 o                         
   0   9   3        155.76        114.26        27.98 o                         
   1   9   3        222.94        253.13        17.02 o                         
   1   9   3       1840.38       1776.41        50.56 o                         
   2   9   3       4850.86       5157.23       119.87 o                         
   2   9   3       2628.08       2731.65        71.82 o                         
   2   9   3       4862.25       4896.00       255.29 o                         
   3   9   3        453.03        486.99        27.19 o                         
   3   9   3        210.98        269.80        30.63 o                         
   4   9   3        416.73        431.70        83.87 o                         
  -4  10   3        104.35        101.85        74.33 o                         
  -4  10   3         80.97        297.59        68.31 o                         
  -3  10   3        719.40        750.38        63.49 o                         
  -3  10   3        301.03        384.39        68.65 o                         
  -2  10   3        462.34        505.38        35.11 o                         
  -2  10   3       2897.88       2823.47       112.37 o                         
  -1  10   3        649.65        680.68        31.02 o                         
  -1  10   3        124.41        124.91        29.43 o                         
   0  10   3        120.46        132.60        10.35 o                         
   0  10   3        299.39        297.08        51.90 o                         
   1  10   3        416.02        383.02        20.69 o                         
   1  10   3        941.26        910.33        33.64 o                         
   2  10   3         65.66         92.84        23.33 o                         
   2  10   3        565.65        589.66        50.10 o                         
   2  10   3        444.39        445.51        30.04 o                         
   2  10   3       2622.46       1920.18       137.92 o                         
   3  10   3         25.23         82.86        32.36 o                         
   3  10   3        284.80        325.11        26.02 o                         
   4  10   3         29.42         55.99        44.60 o                         
  -4  11   3        167.90        422.71        80.84 o                         
  -3  11   3       1708.24       1959.68       144.48 o                         
  -3  11   3       1353.35       1547.34       120.28 o                         
  -2  11   3        927.11        932.00        85.41 o                         
  -2  11   3        684.11        748.47        57.00 o                         
  -2  11   3        710.67        811.29        83.41 o                         
  -2  11   3        367.02        333.50        42.55 o                         
  -1  11   3       4223.71       3927.99       225.92 o                         
  -1  11   3       4062.95       3847.66       212.08 o                         
   0  11   3         77.96         90.52         9.47 o                         
   1  11   3        317.46        370.32        25.59 o                         
   1  11   3        156.69        185.53        19.95 o                         
   2  11   3       2367.76       2372.77        86.07 o                         
   2  11   3       2656.88       2587.23        92.08 o                         
   3  11   3        602.38        586.90        47.84 o                         
   3  11   3        603.85        580.09        36.52 o                         
   4  11   3        683.20        735.05        52.72 o                         
  -4  12   3        942.59       1019.36       124.11 o                         
  -4  12   3        433.92        538.94        80.64 o                         
  -3  12   3        815.74        850.96        65.23 o                         
  -3  12   3       1668.69       1572.83       143.08 o                         
  -2  12   3        255.67        271.01        66.47 o                         
  -2  12   3        731.53        732.47        43.03 o                         
  -2  12   3        230.73        230.17        29.90 o                         
  -1  12   3        834.03        770.85        23.01 o                         
   0  12   3        316.08        336.11        14.18 o                         
   1  12   3       1975.69       2099.37       140.97 o                         
   1  12   3       4082.63       4037.88       113.65 o                         
   1  12   3       1997.13       2199.32       137.48 o                         
   2  12   3         82.61         86.29        23.79 o                         
   2  12   3        349.37        411.03        33.01 o                         
   3  12   3         34.80        108.43        46.78 o                         
   3  12   3        433.74        462.74        41.55 o                         
  -3  13   3        318.44        216.77        72.64 o                         
  -3  13   3        280.41        373.20        86.14 o                         
  -2  13   3        498.65        511.93        39.92 o                         
  -2  13   3        588.86        583.00        32.90 o                         
  -1  13   3        179.14        177.37        13.00 o                         
   0  13   3        297.45        308.97        14.57 o                         
   1  13   3        339.78        374.02        39.52 o                         
   1  13   3        416.00        362.52        75.74 o                         
   1  13   3       1934.63       2332.67       108.30 o                         
   2  13   3        546.00        529.11        33.64 o                         
   2  13   3        733.61        669.29        37.93 o                         
   3  13   3        923.97        980.95        71.63 o                         
   3  13   3        194.82        152.91        60.01 o                         
  -3  14   3        657.43        628.63        35.01 o                         
  -3  14   3       1421.95       1486.37       128.41 o                         
  -2  14   3        133.94        208.10        30.84 o                         
  -2  14   3        758.08        714.93        35.54 o                         
  -1  14   3         15.64         13.43         8.17 o                         
   0  14   3       2180.76       2085.14        49.13 o                         
   1  14   3       1547.08       1601.41        71.10 o                         
   1  14   3       1220.93       1250.78       118.07 o                         
   2  14   3        381.51        414.09        34.93 o                         
   2  14   3        919.42        972.62        71.03 o                         
   3  14   3          8.48         23.94        61.67 o                         
   3  14   3          2.91        -54.54        64.94 o                         
  -3  15   3         68.17         59.57        27.49 o                         
  -3  15   3         99.79         76.88        74.96 o                         
  -2  15   3       1901.36       1929.74       100.06 o                         
  -2  15   3       2381.86       2489.28        94.72 o                         
  -2  15   3       1925.07       2119.71       102.41 o                         
  -1  15   3        256.35        335.36        76.73 o                         
   0  15   3        920.62        943.40        33.25 o                         
   1  15   3        801.38        715.09        67.39 o                         
   1  15   3        802.31        834.11        65.71 o                         
   2  15   3        299.69        322.91        31.59 o                         
   2  15   3        263.17        250.77        49.35 o                         
   3  15   3       2245.71       1669.58       133.74 o                         
   3  15   3       1231.92       1090.17       133.44 o                         
   3  15   3       1227.73       1358.84       135.50 o                         
   3  15   3       1275.82       1292.35       117.65 o                         
  -2  16   3       1163.51       1223.94        82.34 o                         
  -2  16   3        703.57        695.25        41.64 o                         
  -1  16   3         19.25         40.64        12.17 o                         
   0  16   3          2.86         15.60        13.91 o                         
   1  16   3         89.99        148.20        61.59 o                         
   1  16   3        136.37         69.17        77.04 o                         
   2  16   3        676.40        838.74        70.04 o                         
   2  16   3        496.04        504.47        42.78 o                         
  -2  17   3        752.16        676.21        88.33 o                         
  -2  17   3        751.30        748.91       107.05 o                         
  -1  17   3         46.48         46.81        13.40 o                         
   0  17   3        597.96        625.90        44.35 o                         
   1  17   3        674.07        617.66        84.98 o                         
   1  17   3        591.27        689.10       106.40 o                         
   1  17   3        587.77        608.94        59.56 o                         
   1  17   3        686.80        744.07       102.50 o                         
   2  17   3         96.02        170.62        49.53 o                         
   2  17   3        994.09        912.55        56.59 o                         
  -1  18   3        252.07        283.31        29.66 o                         
   0  18   3        833.80        754.61        42.15 o                         
   1  18   3       1040.85        794.61       109.02 o                         
   1  18   3        825.55        780.47        45.82 o                         
   1  18   3       1030.89        909.76        98.74 o                         
  -5   0   4        780.90        668.53        45.62 o                         
  -4   0   4       2408.28       2381.81       144.43 o                         
  -4   0   4       2383.52       2264.55       137.45 o                         
  -3   0   4        738.44        584.86        55.42 o                         
  -2   0   4         52.26         52.85        12.04 o                         
  -1   0   4      17758.58      17960.15       481.93 o                         
   0   0   4       4649.77       4456.97       242.00 o                         
   0   0   4       4787.21       4990.86       240.96 o                         
   1   0   4       2522.50       2339.05        55.61 o                         
   2   0   4       3330.98       3630.97        83.83 o                         
   3   0   4       1877.40       1941.91        87.16 o                         
   4   0   4       3961.37       3889.07       107.90 o                         
  -5   1   4       1160.38       1075.18        59.07 o                         
  -5   1   4        263.63        308.23        31.15 o                         
  -5   1   4        249.40        261.10        27.22 o                         
  -4   1   4        431.50        463.45        28.72 o                         
  -4   1   4       1225.15        925.26        76.26 o                         
  -4   1   4        294.16        355.92        52.42 o                         
  -3   1   4       1034.16        904.56        48.79 o                         
  -2   1   4       1077.68       1144.13        42.73 o                         
  -1   1   4        242.61        253.25        13.25 o                         
  -1   1   4       2862.58       3032.49       103.40 o                         
   0   1   4        368.30        383.95        16.89 o                         
   0   1   4       1014.69       1080.74        45.94 o                         
   1   1   4       1308.25       1306.87        25.94 o                         
   2   1   4        943.95       1087.28        22.59 o                         
   3   1   4        130.90         73.18        18.90 o                         
   3   1   4        128.45        127.66        25.26 o                         
   3   1   4        149.09        153.63        32.17 o                         
   4   1   4         39.45         50.22        29.28 o                         
   4   1   4         61.45        139.81        30.46 o                         
  -5   2   4         17.78         21.17        19.30 o                         
  -5   2   4        126.49        118.49        29.51 o                         
  -4   2   4        648.42        619.60        28.64 o                         
  -4   2   4        401.81        368.72        43.37 o                         
  -3   2   4        142.21        125.51        45.72 o                         
  -2   2   4         64.12         57.34        10.17 o                         
  -1   2   4       3035.88       3074.44       151.14 o                         
  -1   2   4       9093.52       8987.61       208.84 o                         
  -1   2   4       2732.01       2908.20       142.34 o                         
   0   2   4         66.07         52.84         9.79 o                         
   0   2   4        204.54        180.86        14.89 o                         
   1   2   4        746.23        709.52        16.92 o                         
   2   2   4        761.15        673.19        16.05 o                         
   3   2   4         69.47        105.76        19.54 o                         
   3   2   4        121.88        103.90        16.11 o                         
   4   2   4       1269.52       1342.15        76.86 o                         
   4   2   4        526.15        578.31        40.16 o                         
  -5   3   4        351.51        345.84        78.06 o                         
  -5   3   4        141.92        282.59        69.46 o                         
  -4   3   4       1892.62       1857.32        78.59 o                         
  -4   3   4       4108.55       4076.00       122.44 o                         
  -4   3   4       3904.66       4169.44       204.58 o                         
  -3   3   4       2103.45       1877.32        75.98 o                         
  -2   3   4       1962.32       1983.40        54.50 o                         
  -1   3   4       2162.45       2041.62       109.56 o                         
  -1   3   4        728.66        793.94        44.88 o                         
  -1   3   4        215.53        219.88        18.04 o                         
  -1   3   4        821.00        830.69        53.05 o                         
   0   3   4       1738.09       1749.80        47.41 o                         
   0   3   4       3457.54       3424.03        76.86 o                         
   1   3   4       5080.62       5013.49        78.82 o                         
   2   3   4       2911.20       2977.95        53.67 o                         
   3   3   4        172.50        159.64        25.69 o                         
   3   3   4        476.48        477.58        26.26 o                         
   4   3   4         60.54         -0.53        53.10 o                         
   4   3   4        108.76        105.97        52.30 o                         
  -5   4   4        729.65        751.30        72.17 o                         
  -4   4   4        180.48        158.53        24.28 o                         
  -4   4   4         93.58         98.46        53.03 o                         
  -3   4   4        411.36        510.61        37.20 o                         
  -1   4   4        368.63        333.41        14.74 o                         
  -1   4   4        658.50        614.62        22.50 o                         
   0   4   4      20509.29      19225.32       396.77 o                         
   0   4   4      11832.46      11821.99       277.59 o                         
   1   4   4        701.03        776.30        60.20 o                         
   2   4   4        250.21        217.74        15.00 o                         
   3   4   4       3769.67       3954.46       220.80 o                         
   3   4   4       7628.55       7655.20       190.89 o                         
   3   4   4       3724.47       3644.05       114.46 o                         
   4   4   4        123.58        210.12        62.97 o                         
   4   4   4        467.23        452.72        40.13 o                         
  -5   5   4        598.89        659.15       108.71 o                         
  -5   5   4        776.13        667.02        75.65 o                         
  -4   5   4         71.78         98.95        33.31 o                         
  -4   5   4         60.76        153.34        51.08 o                         
  -3   5   4        490.58        514.90        40.88 o                         
  -2   5   4       1192.27       1291.58        60.19 o                         
  -1   5   4       1721.77       1819.84        43.81 o                         
  -1   5   4        356.43        383.95        17.22 o                         
   0   5   4       1045.63        957.19        26.33 o                         
   0   5   4        824.83        808.68        27.53 o                         
   1   5   4       1435.65       1385.05        43.97 o                         
   1   5   4         70.31         21.03        30.84 o                         
   2   5   4        253.59        229.61        30.38 o                         
   2   5   4        168.31        168.51        23.46 o                         
   3   5   4        364.24        354.52        15.16 o                         
   3   5   4        203.90        227.19        16.34 o                         
   3   5   4        396.71        424.15        62.22 o                         
   4   5   4        377.62        359.79        39.57 o                         
   4   5   4        390.24        401.83        49.08 o                         
   4   5   4        584.18        655.13        82.50 o                         
  -4   6   4        265.10        241.75        34.86 o                         
  -4   6   4        265.53        302.89        40.70 o                         
  -3   6   4        143.87        128.55        34.26 o                         
  -2   6   4       3604.02       3628.76       108.77 o                         
  -2   6   4       3605.83       3848.60       145.27 o                         
  -1   6   4       1233.29       1296.27        38.64 o                         
  -1   6   4        380.48        356.79        18.01 o                         
   0   6   4      12125.06      11858.82       229.27 o                         
   0   6   4       7825.44       8273.83       198.79 o                         
   1   6   4       1138.84       1224.65        37.48 o                         
   1   6   4        311.49        295.24        49.43 o                         
   1   6   4        286.03        256.83        28.92 o                         
   2   6   4       1142.46       1063.62        40.89 o                         
   2   6   4        139.54        115.05        29.64 o                         
   3   6   4       5058.48       4809.06       137.41 o                         
   3   6   4       3402.49       3447.26       141.43 o                         
   3   6   4       3400.74       3362.86       134.24 o                         
   4   6   4        167.70        283.08        63.82 o                         
   4   6   4        406.31        510.00        77.36 o                         
   4   6   4        155.73        105.32        33.92 o                         
  -4   7   4       1382.16       1578.11        84.63 o                         
  -4   7   4        698.49        706.68        51.58 o                         
  -3   7   4       2602.07       2599.07       167.22 o                         
  -2   7   4       1434.70       1438.03        35.59 o                         
  -2   7   4       1471.87       1404.03        49.69 o                         
  -1   7   4        251.20        267.82        15.81 o                         
  -1   7   4       1520.84       1586.33        46.83 o                         
   0   7   4       3343.67       3601.08        85.26 o                         
   0   7   4       1602.50       1840.17        44.01 o                         
   1   7   4       2518.85       2455.44        62.36 o                         
   1   7   4       3788.48       3574.74        86.34 o                         
   2   7   4       1467.47       1498.04        44.05 o                         
   2   7   4       1465.81       1480.41        45.46 o                         
   3   7   4        545.81        518.47        51.86 o                         
   3   7   4        477.24        515.85        39.45 o                         
   3   7   4        517.66        520.31        31.77 o                         
   4   7   4        359.77        332.59        42.23 o                         
   4   7   4        365.19        495.50        55.61 o                         
   4   7   4        405.27        391.48        80.36 o                         
  -4   8   4        285.30        324.51        47.25 o                         
  -4   8   4        170.11        220.47        40.09 o                         
  -3   8   4        186.71        182.34        58.26 o                         
  -2   8   4        260.09        214.10        15.04 o                         
  -2   8   4        342.31        266.31        20.99 o                         
  -1   8   4        566.96        453.62        22.82 o                         
  -1   8   4       4173.56       4208.75       107.96 o                         
   0   8   4        269.91        239.58        19.63 o                         
   0   8   4        273.74        269.52        17.00 o                         
   1   8   4       5084.62       4890.46       103.75 o                         
   1   8   4       1478.02       1389.14        37.96 o                         
   2   8   4       1905.65       1820.12        53.15 o                         
   2   8   4       6171.98       6467.10       146.21 o                         
   3   8   4        443.01        451.13        39.29 o                         
   3   8   4        571.66        626.85        45.34 o                         
   4   8   4        812.84        753.71        64.32 o                         
   4   8   4        115.64        133.69        64.00 o                         
  -4   9   4        888.88        938.97        71.24 o                         
  -4   9   4        401.87        379.17        61.76 o                         
  -2   9   4       1318.65       1413.38        37.70 o                         
  -2   9   4       2289.28       2361.64        78.73 o                         
  -1   9   4         39.21         67.74        21.04 o                         
  -1   9   4         37.67         16.99        28.14 o                         
   0   9   4        662.25        579.05        24.49 o                         
   0   9   4        501.85        438.65        25.75 o                         
   1   9   4       1959.40       2024.52        56.66 o                         
   1   9   4       1957.86       2019.16        61.73 o                         
   2   9   4       1811.26       1854.03        54.77 o                         
   2   9   4       1924.11       2040.27        57.09 o                         
   3   9   4         32.85         48.44        21.79 o                         
   3   9   4         23.15         66.48        38.26 o                         
   4   9   4         36.32         99.79        60.22 o                         
  -4  10   4        878.52        797.09        60.18 o                         
  -3  10   4        219.97         45.49        77.70 o                         
  -2  10   4        244.57        259.49        18.34 o                         
  -2  10   4        339.78        352.30        26.52 o                         
  -1  10   4       4113.58       4284.79       234.38 o                         
   0  10   4        764.64        814.27        65.10 o                         
   0  10   4       1345.63       1297.58        39.58 o                         
   0  10   4        792.20        869.08        43.04 o                         
   1  10   4       1001.75        862.75        33.01 o                         
   1  10   4        262.26        250.63        18.32 o                         
   2  10   4        304.12        282.77        24.08 o                         
   2  10   4       1343.05       1347.23        67.07 o                         
   2  10   4       1347.79       1434.76        75.73 o                         
   3  10   4       1302.80       1305.14        51.21 o                         
   3  10   4        973.89        978.17        49.73 o                         
   4  10   4       1247.47       1449.77       135.64 o                         
   4  10   4       1918.90       1883.17       132.69 o                         
  -4  11   4        130.86        181.27        82.66 o                         
  -4  11   4         24.21        102.88        43.74 o                         
  -3  11   4        289.02        178.28        65.31 o                         
  -2  11   4        618.64        706.03        81.15 o                         
  -2  11   4        252.28        267.63        23.11 o                         
  -2  11   4        535.28        526.37        46.56 o                         
  -1  11   4         23.44         31.58         7.67 o                         
   0  11   4          1.95          1.75         8.56 o                         
   0  11   4        151.91        155.84        34.22 o                         
   1  11   4        740.45        697.39        37.29 o                         
   1  11   4        779.50        832.68        55.35 o                         
   1  11   4       2238.81       2261.86        64.04 o                         
   2  11   4         76.02        105.17        30.62 o                         
   2  11   4         76.62        110.93        28.48 o                         
   2  11   4         90.71         65.99        38.42 o                         
   2  11   4        373.11        289.14        45.08 o                         
   3  11   4        175.20        166.25        45.54 o                         
   3  11   4         12.83          0.41        35.99 o                         
   4  11   4         24.38        132.15        69.49 o                         
   4  11   4         18.57        -29.66        44.43 o                         
  -4  12   4        457.91        397.03        55.43 o                         
  -3  12   4        332.38        325.05        52.18 o                         
  -3  12   4        448.75        375.41        86.56 o                         
  -2  12   4         61.71         10.56        27.37 o                         
  -2  12   4       1216.95       1298.84        84.90 o                         
  -2  12   4        182.15        143.38        50.84 o                         
  -2  12   4       1222.66       1215.49       109.15 o                         
  -1  12   4       2465.49       2498.06       158.50 o                         
   0  12   4         13.92         20.43         9.25 o                         
   1  12   4       3900.44       4156.90       115.85 o                         
   1  12   4        832.54        792.94        52.66 o                         
   1  12   4        978.23        937.31        94.28 o                         
   2  12   4       1979.57       1921.46        66.64 o                         
   2  12   4       1098.94       1109.07        57.08 o                         
   3  12   4        143.64        185.55        63.95 o                         
   3  12   4        377.07        392.40        47.89 o                         
  -3  13   4       1456.21       1492.34       123.25 o                         
  -3  13   4       1637.35       1663.77       148.89 o                         
  -2  13   4       1080.15       1045.38        54.27 o                         
  -2  13   4       1174.32       1060.21        78.35 o                         
  -2  13   4       1175.02       1298.60       118.05 o                         
  -1  13   4        152.64        154.90        65.19 o                         
   0  13   4        823.60        753.70        24.21 o                         
   1  13   4       1477.17       1459.12        84.60 o                         
   1  13   4       1370.66       1494.89        67.15 o                         
   2  13   4       1405.59       1448.62        66.00 o                         
   2  13   4       1296.69       1377.66        54.89 o                         
   3  13   4        276.20        221.10        65.33 o                         
   3  13   4        273.34        354.65        55.71 o                         
   3  13   4        273.47        196.62        70.10 o                         
  -3  14   4        202.57        228.84        73.46 o                         
  -3  14   4        425.70        499.08        98.59 o                         
  -2  14   4        865.12        925.48        55.38 o                         
  -2  14   4       1244.46       1267.05       118.88 o                         
  -2  14   4       1237.45       1405.79        96.87 o                         
  -2  14   4        839.22        775.52        80.19 o                         
  -1  14   4          2.29         11.97         9.47 o                         
   0  14   4       1359.31       1351.41        39.78 o                         
   1  14   4       1090.48       1112.40        51.02 o                         
   1  14   4        332.41        312.61        50.14 o                         
   2  14   4        693.09        731.47        47.59 o                         
   2  14   4        287.83        299.50        36.95 o                         
   3  14   4        689.88        787.76        97.27 o                         
   3  14   4        619.82        676.24        70.39 o                         
  -3  15   4        544.67        470.91        40.55 o                         
  -3  15   4        405.18        623.17        93.70 o                         
  -2  15   4       1127.59       1233.66        55.04 o                         
  -2  15   4        547.43        545.15        96.82 o                         
  -1  15   4         25.88        -18.08        62.79 o                         
   0  15   4        190.72        163.99        17.66 o                         
   1  15   4        195.81        179.34        37.09 o                         
   1  15   4        536.09        469.08        80.61 o                         
   2  15   4        630.12        640.91        46.15 o                         
   2  15   4        227.88        227.04        32.13 o                         
  -2  16   4       1003.41       1219.65       124.65 o                         
  -2  16   4       1147.85       1229.30        77.38 o                         
  -1  16   4        577.88        647.47        94.35 o                         
   0  16   4       1693.37       1602.66        70.44 o                         
   0  16   4       1800.00       1688.76       138.92 o                         
   1  16   4        178.19        275.36        54.60 o                         
   2  16   4         29.53          2.28        32.82 o                         
   2  16   4        459.94        471.97        43.95 o                         
  -2  17   4        734.14        704.72        91.21 o                         
  -2  17   4        733.91        697.99        66.54 o                         
  -1  17   4          3.89         -8.75        10.97 o                         
   0  17   4         79.41        104.69        25.83 o                         
   0  17   4         79.47         63.62        59.07 o                         
   1  17   4        547.46        518.19        90.99 o                         
   1  17   4        838.85        795.58       101.01 o                         
   2  17   4        290.85        233.28        35.53 o                         
   2  17   4        295.37        376.15        54.48 o                         
  -1  18   4          4.43         22.96        14.95 o                         
   0  18   4        485.28        586.96        91.76 o                         
   0  18   4        370.95        472.43        86.91 o                         
   0  18   4        365.26        377.45        45.50 o                         
   1  18   4         72.34         90.04        31.26 o                         
   1  18   4        228.54        192.39        61.35 o                         
  -5   4   1        388.35        363.60        37.95 o                         
  -4   4   1         71.02         40.62        43.60 o                         
   3   0   4         64.10        118.36        38.01 o                         
   2   0   4        250.83        267.86        15.82 o                         
   1   5   0          0.87         -7.65         9.24 o                         
  -2   0   6         92.39         74.84        12.86 o                         
  -3   6   1         20.53         21.09        24.15 o                         
  -4   6   1        109.60        164.89        34.81 o                         
  -5   1   5        445.07        459.24        40.65 o                         
  -4   1   5       1545.46       1521.69        63.19 o                         
  -3   1   5        183.41        152.25        18.11 o                         
  -2   1   5        344.58        351.88        14.17 o                         
  -1   1   5      13075.44      13756.90       366.33 o                         
  -1   1   5       8595.88       9058.57       299.62 o                         
   0   1   5       1311.31       1345.17        56.72 o                         
   0   1   5        748.96        813.95        27.79 o                         
   1   1   5       4232.17       4121.60        73.84 o                         
   2   1   5        168.09        112.25         9.62 o                         
   3   1   5        117.02         85.50        25.00 o                         
   3   1   5         87.35         55.39        19.96 o                         
   3   1   5        638.14        589.18        46.54 o                         
   4   1   5       2682.29       2709.39        97.81 o                         
   4   1   5       3442.16       3520.64       146.90 o                         
  -5   2   5        355.86        267.52        34.20 o                         
  -5   2   5        156.17        122.01        59.77 o                         
  -4   2   5        711.42        733.17        37.69 o                         
  -4   2   5        150.00        138.68        28.83 o                         
  -3   2   5        578.53        612.11        38.21 o                         
  -2   2   5       4810.84       4947.35       118.34 o                         
  -1   2   5       1737.59       1737.98        46.65 o                         
  -1   2   5       2458.86       2731.77        78.90 o                         
   0   2   5        170.15        216.30        18.24 o                         
   0   2   5        154.67        203.29        14.51 o                         
   1   2   5       1438.65       1662.24        32.39 o                         
   2   2   5       4192.82       3949.94        78.51 o                         
   3   2   5       1848.17       1661.18        50.50 o                         
   3   2   5       1554.45       1635.02       109.44 o                         
   4   2   5        372.77        500.62        50.37 o                         
   4   2   5        168.87        168.80        29.55 o                         
   4   2   5        248.01        317.07        67.56 o                         
  -5   3   5        339.98        445.86        80.61 o                         
  -4   3   5        284.86        294.93        25.76 o                         
  -4   3   5         35.37         21.62        50.08 o                         
  -4   3   5        276.86        360.53        41.40 o                         
  -3   3   5        640.96        602.87        23.96 o                         
  -1   3   5       3207.07       3172.30        80.54 o                         
  -1   3   5        685.76        658.27        32.65 o                         
   0   3   5       6202.99       6076.17       147.84 o                         
   0   3   5       2859.21       2944.07        75.95 o                         
   1   3   5       1609.21       1483.13        29.80 o                         
   2   3   5       1305.15       1411.94        37.54 o                         
   3   3   5       1798.52       1654.25        49.67 o                         
   3   3   5        432.45        339.59        32.29 o                         
   4   3   5        227.63        300.00        65.67 o                         
   4   3   5         34.75          2.68        61.92 o                         
  -5   4   5        480.12        572.01        41.36 o                         
  -5   4   5        487.11        774.85        99.88 o                         
  -4   4   5        993.62        986.20        44.53 o                         
  -4   4   5        924.73        917.75        38.77 o                         
  -4   4   5        244.90        271.79        62.40 o                         
  -3   4   5        866.14        890.58        38.49 o                         
  -2   4   5       1339.53       1452.33        64.94 o                         
  -2   4   5       1317.70       1337.75        58.99 o                         
  -2   4   5       1316.61       1427.87        72.59 o                         
  -1   4   5       1682.04       1850.87        74.26 o                         
  -1   4   5       1916.20       2049.21       112.59 o                         
  -1   4   5       1916.11       2087.14       107.35 o                         
  -1   4   5       1670.29       1874.38       106.56 o                         
   0   4   5        320.95        320.51        16.61 o                         
   0   4   5        940.36        903.57        31.30 o                         
   1   4   5        212.31        210.95        10.36 o                         
   2   4   5       1822.91       1701.50       109.35 o                         
   2   4   5       1641.88       1597.99        60.10 o                         
   3   4   5        635.44        584.47        31.61 o                         
   3   4   5        843.64        691.84        72.54 o                         
   3   4   5        673.37        676.68        28.35 o                         
   3   4   5        805.70        620.16        69.81 o                         
   4   4   5        237.28        197.18        36.15 o                         
   4   4   5        521.66        451.95        79.21 o                         
  -5   5   5       1201.07       1097.01        49.85 o                         
  -5   5   5        982.88       1135.05        88.10 o                         
  -4   5   5        509.21        620.66        49.46 o                         
  -4   5   5        434.67        518.65        74.35 o                         
  -3   5   5       2575.15       2552.37        72.54 o                         
  -2   5   5        961.73        948.50        38.83 o                         
  -2   5   5       1712.13       1720.37        75.53 o                         
  -1   5   5        313.24        370.60        17.98 o                         
  -1   5   5        559.56        629.56        24.05 o                         
   0   5   5      17970.89      16305.07       339.87 o                         
   0   5   5      10367.98       9347.78       223.09 o                         
   1   5   5        504.83        502.87        52.76 o                         
   2   5   5       1258.90       1311.78        53.02 o                         
   2   5   5       1234.58       1269.42        53.06 o                         
   3   5   5       4876.42       4687.69       134.99 o                         
   3   5   5       2172.62       2196.36       100.15 o                         
   3   5   5       2160.78       2040.06        91.61 o                         
   3   5   5       4888.26       4878.74       190.47 o                         
   4   5   5        421.05        534.84        82.94 o                         
   4   5   5        474.18        453.45        44.40 o                         
   4   5   5        479.81        530.51        77.32 o                         
  -4   6   5         59.95         -1.96        27.69 o                         
  -4   6   5        189.75        194.36        36.75 o                         
  -3   6   5        273.19        262.03        33.92 o                         
  -2   6   5        887.75        937.62        34.91 o                         
  -2   6   5        801.76        891.23        34.06 o                         
  -1   6   5        811.89        850.85        25.76 o                         
  -1   6   5        659.99        675.86        25.22 o                         
   0   6   5        153.12        142.34        11.36 o                         
   0   6   5         42.31         36.93        10.96 o                         
   1   6   5        358.36        323.55        23.17 o                         
   1   6   5        255.59        255.94        50.78 o                         
   2   6   5        494.99        464.46        24.93 o                         
   2   6   5        882.81        837.74        36.76 o                         
   3   6   5        830.11        793.90        24.59 o                         
   3   6   5        464.69        400.22        52.82 o                         
   3   6   5       1130.88       1189.43       106.69 o                         
   3   6   5        765.46        740.61        58.01 o                         
   4   6   5         55.56         14.30        28.28 o                         
   4   6   5         14.72        132.40        72.69 o                         
   4   6   5         10.85         11.56        67.03 o                         
  -4   7   5        144.12        262.46        39.28 o                         
  -4   7   5        111.35        162.73        34.13 o                         
  -3   7   5        373.72        429.85        28.69 o                         
  -2   7   5        805.64        879.96        34.96 o                         
  -2   7   5        214.03        218.66        13.73 o                         
  -1   7   5       2397.83       2342.11        64.89 o                         
  -1   7   5        118.36        112.86        20.06 o                         
   0   7   5       5087.46       4863.89       102.01 o                         
   0   7   5       3765.57       3645.35        95.36 o                         
   1   7   5       2420.29       2348.18        70.01 o                         
   1   7   5        140.82         99.16        25.83 o                         
   2   7   5        957.53        869.29        30.79 o                         
   2   7   5       3197.35       3143.36        90.05 o                         
   3   7   5       1185.15       1314.02        77.83 o                         
   3   7   5       1059.28       1051.45        55.15 o                         
   3   7   5       1059.18        944.16        72.95 o                         
   4   7   5        258.78        222.73        33.14 o                         
   4   7   5         17.27         84.04        72.51 o                         
   4   7   5         21.20        -72.90        72.90 o                         
  -4   8   5        758.70        914.02        65.67 o                         
  -4   8   5        271.11        281.03        50.74 o                         
  -3   8   5       1144.59       1344.45       126.17 o                         
  -2   8   5       2795.40       2873.80        63.95 o                         
  -2   8   5       3262.50       3394.14       104.31 o                         
  -1   8   5       1314.55       1303.49        51.32 o                         
  -1   8   5       1194.46       1211.31        61.18 o                         
   0   8   5          5.75         19.55        11.47 o                         
   0   8   5        114.93         99.27        13.50 o                         
   1   8   5        749.51        727.41        37.69 o                         
   1   8   5        869.61        834.29        36.21 o                         
   2   8   5       2899.59       2785.48        73.84 o                         
   2   8   5       2899.79       2862.56        73.85 o                         
   3   8   5        796.87        784.53        47.29 o                         
   3   8   5        674.47        628.04        41.34 o                         
   4   8   5        554.15        575.74        43.30 o                         
   4   8   5        443.37        306.46        77.54 o                         
  -4   9   5       1188.20       1069.33        75.10 o                         
  -4   9   5        719.32        678.02        52.03 o                         
  -3   9   5         45.98        110.26        79.49 o                         
  -2   9   5        525.37        580.85        22.70 o                         
  -2   9   5        762.66        820.48        37.55 o                         
  -1   9   5       2418.91       2506.06       104.54 o                         
   0   9   5        889.07        880.11        30.79 o                         
   0   9   5        237.00        285.41        22.45 o                         
   1   9   5       2044.42       2168.44        59.42 o                         
   1   9   5       5634.10       5941.97       154.80 o                         
   2   9   5        278.57        305.29        22.02 o                         
   2   9   5       3110.15       2994.08        85.77 o                         
   3   9   5         67.97         62.30        31.22 o                         
   3   9   5         67.90        114.92        37.13 o                         
   3   9   5        299.44        298.19        37.77 o                         
   4   9   5       1459.70       1287.05        61.92 o                         
   4   9   5        643.63        856.71       106.55 o                         
  -4  10   5         40.48         23.27        38.15 o                         
  -4  10   5         75.59         54.40        69.41 o                         
  -3  10   5        147.34        235.71        84.43 o                         
  -2  10   5        322.88        307.83        18.95 o                         
  -2  10   5        354.81        339.24        29.27 o                         
  -1  10   5         39.08         44.17         8.57 o                         
   0  10   5          6.33         24.88        18.19 o                         
   0  10   5         12.72         38.31        15.73 o                         
   1  10   5         37.62         77.66        19.19 o                         
   1  10   5        428.13        444.45        27.81 o                         
   1  10   5        442.11        445.96        66.00 o                         
   1  10   5        332.44        325.89        55.32 o                         
   2  10   5        551.68        527.32        27.90 o                         
   2  10   5        779.75        725.05        33.99 o                         
   3  10   5         57.47        198.98        40.57 o                         
   3  10   5        175.69        173.08        46.21 o                         
   4  10   5        104.93        199.36        70.37 o                         
   4  10   5         92.03         86.75        62.04 o                         
  -4  11   5       2221.34       2181.08       177.30 o                         
  -4  11   5       1402.65       1497.15        84.13 o                         
  -3  11   5        791.50        883.61        91.77 o                         
  -2  11   5        237.27        229.21        19.19 o                         
  -2  11   5       1083.59       1084.26        56.25 o                         
  -1  11   5       1886.06       1826.71        42.35 o                         
   0  11   5       1633.75       1553.00        46.37 o                         
   0  11   5       1256.45       1150.48        84.61 o                         
   0  11   5       1274.35       1260.32        55.50 o                         
   1  11   5       5404.33       5418.18       143.99 o                         
   1  11   5       3319.83       3339.25       187.99 o                         
   1  11   5       3424.85       3235.01       136.76 o                         
   2  11   5        106.12         95.19        20.95 o                         
   2  11   5        129.36        163.58        22.77 o                         
   3  11   5         47.32         54.18        61.89 o                         
  -3  12   5        969.32       1039.01        69.57 o                         
  -3  12   5        582.11        621.71        83.69 o                         
  -3  12   5        976.15        984.94       113.48 o                         
  -2  12   5        900.70        972.27        80.13 o                         
  -2  12   5        952.31        921.97        49.79 o                         
  -2  12   5        958.48        963.54        69.89 o                         
  -1  12   5        605.42        647.18        79.13 o                         
   0  12   5         44.53         32.85        10.51 o                         
   0  12   5        324.35        255.10        42.11 o                         
   0  12   5         57.80         75.08        55.44 o                         
   1  12   5        139.53        158.19        38.72 o                         
   1  12   5        119.17        131.09        24.17 o                         
   1  12   5        139.53        120.79        37.68 o                         
   2  12   5       1403.34       1360.74        72.13 o                         
   2  12   5       1335.51       1325.19        94.75 o                         
   2  12   5       1341.98       1339.73        68.94 o                         
   2  12   5       1403.65       1431.73        82.33 o                         
   3  12   5        497.70        400.93        85.69 o                         
  -3  13   5        167.20        210.90        70.25 o                         
  -3  13   5        852.20        900.74        64.23 o                         
  -2  13   5        312.20        277.77        69.08 o                         
  -2  13   5       2169.36       2161.33       156.01 o                         
  -2  13   5        215.67        284.04        54.62 o                         
  -2  13   5       2158.92       2001.82       119.60 o                         
  -1  13   5        575.25        562.69        83.11 o                         
   0  13   5        491.16        492.84        22.90 o                         
   1  13   5       2080.54       2127.94        83.44 o                         
   1  13   5        809.85        852.28        64.07 o                         
   2  13   5       2235.35       2119.36        84.74 o                         
   2  13   5        752.03        713.21        54.41 o                         
   3  13   5        177.68        143.33        49.86 o                         
  -3  14   5        573.23        550.81        84.16 o                         
  -3  14   5        573.17        543.81        98.27 o                         
  -2  14   5        762.12        672.64       100.77 o                         
  -2  14   5        935.49       1037.26        92.44 o                         
  -2  14   5        935.76        906.97        69.05 o                         
  -2  14   5        753.20        721.18        66.35 o                         
  -1  14   5        608.94        667.49        87.29 o                         
   0  14   5         94.94         95.05        15.13 o                         
   1  14   5        982.46        989.98        47.63 o                         
   1  14   5        718.98        781.91        50.85 o                         
   2  14   5        860.93        954.41        48.19 o                         
   2  14   5        830.53        848.44        54.20 o                         
   3  14   5        540.43        622.91        69.38 o                         
  -3  15   5       1681.36       1537.16       139.24 o                         
  -3  15   5       1254.21       1243.79       110.69 o                         
  -2  15   5        239.85        199.63        63.16 o                         
  -2  15   5        236.35        460.04        94.98 o                         
  -2  15   5        237.24        315.90        68.02 o                         
  -1  15   5         50.61         64.36        71.77 o                         
   0  15   5       2750.58       2578.54        63.40 o                         
   1  15   5        108.45        100.70        44.88 o                         
   1  15   5        151.96        212.38        44.24 o                         
   2  15   5        485.93        440.72        45.07 o                         
   2  15   5        463.65        461.06        46.13 o                         
  -2  16   5        428.18        508.80        82.13 o                         
  -2  16   5        427.48        423.45        82.98 o                         
  -1  16   5         11.00         72.27        73.72 o                         
   0  16   5         30.22         42.15        22.13 o                         
   0  16   5         31.54         70.96        57.70 o                         
   1  16   5         97.27         89.68        46.42 o                         
   2  16   5        153.75        166.08        39.19 o                         
   2  16   5         32.55         18.32        35.52 o                         
  -2  17   5       1300.67       1421.89        70.16 o                         
  -2  17   5        397.45        467.31        89.77 o                         
  -1  17   5         14.13         -9.67        71.58 o                         
   0  17   5       1110.03       1026.08        68.95 o                         
   0  17   5       1980.19       1980.96       155.19 o                         
   0  17   5       1151.30       1169.01       116.32 o                         
   1  17   5        386.08        336.82        52.12 o                         
  -1  18   5        473.17        424.80        35.27 o                         
   0  18   5         11.80          8.13        61.37 o                         
   0  18   5        114.97        171.01        49.02 o                         
   0  18   5          6.66         13.06        31.57 o                         
  -5   0   6         46.78         30.30        32.97 o                         
  -3   0   6       1365.17       1452.76        75.26 o                         
  -2   0   6       1226.86       1129.02        44.83 o                         
  -1   0   6       3122.77       3019.80        86.96 o                         
   0   0   6       2007.66       2151.64        68.17 o                         
   1   0   6       9547.07       9263.75       222.88 o                         
   2   0   6        740.65        742.26        27.64 o                         
   3   0   6        299.34        274.32        31.91 o                         
   4   0   6       1666.84       1865.90        97.32 o                         
  -5   1   6        265.52        110.58        54.46 o                         
  -4   1   6         80.99         39.07        52.20 o                         
  -3   1   6         39.47         10.52        17.57 o                         
  -2   1   6       1141.30       1197.99        33.37 o                         
  -1   1   6       1181.68       1258.71        41.79 o                         
  -1   1   6       2553.37       2936.65       104.24 o                         
   0   1   6        615.05        591.39        28.91 o                         
   0   1   6        479.42        481.45        32.31 o                         
   0   1   6        472.66        483.79        40.17 o                         
   1   1   6          5.83         33.90         6.26 o                         
   2   1   6       1014.06       1003.63        26.46 o                         
   3   1   6       1153.09       1017.70        38.94 o                         
   3   1   6        355.50        381.81        33.85 o                         
   4   1   6       1551.98       1622.96       130.05 o                         
   4   1   6        658.83        591.97        84.65 o                         
  -5   2   6        479.11        493.35        78.38 o                         
  -5   2   6        473.11        447.25        37.56 o                         
  -5   2   6        458.70        408.66        36.89 o                         
  -4   2   6       1087.04       1113.15        44.66 o                         
  -4   2   6        304.14        362.50        28.01 o                         
  -4   2   6        341.27        296.33        63.28 o                         
  -3   2   6        120.56        123.94        17.39 o                         
  -2   2   6       1718.23       1627.30        80.15 o                         
  -2   2   6       1917.85       1903.25       103.99 o                         
  -1   2   6       7615.56       7415.29       203.10 o                         
  -1   2   6       2179.69       2181.27        66.27 o                         
   0   2   6       1002.79       1055.06        40.64 o                         
   0   2   6        523.18        554.01        23.66 o                         
   1   2   6       3536.11       3496.40        61.48 o                         
   2   2   6        270.38        256.60        14.87 o                         
   3   2   6        763.85        758.81        39.16 o                         
   3   2   6        968.48        919.60        39.58 o                         
   3   2   6        783.95        819.11        81.44 o                         
   4   2   6        491.21        442.50        44.72 o                         
   4   2   6        619.64        635.16        56.49 o                         
   4   2   6       1024.64       1225.91       109.91 o                         
  -5   3   6        638.08        512.32        44.75 o                         
  -5   3   6        640.97        756.63        97.14 o                         
  -4   3   6        579.88        533.13        36.58 o                         
  -4   3   6        579.83        561.23        42.71 o                         
  -4   3   6        580.86        569.80        35.35 o                         
  -3   3   6        505.88        597.74        30.62 o                         
  -2   3   6       2344.12       2460.96       125.20 o                         
  -2   3   6       2032.84       2097.56       115.52 o                         
  -1   3   6       3808.94       3907.53        97.94 o                         
  -1   3   6       3779.32       4077.52       143.72 o                         
   0   3   6       2724.57       2677.38        71.35 o                         
   0   3   6       3459.49       3153.01        83.17 o                         
   1   3   6          5.33         19.54         5.99 o                         
   2   3   6       1937.34       1942.87       121.03 o                         
   2   3   6       1883.68       1768.12       110.20 o                         
   3   3   6       2689.71       2252.79       139.29 o                         
   3   3   6       2469.97       2676.67       168.89 o                         
   3   3   6       2440.80       2423.33        69.20 o                         
   3   3   6       1648.13       1745.59       121.30 o                         
   4   3   6       1446.07       1241.54        71.04 o                         
   4   3   6        965.80        950.18        61.23 o                         
   4   3   6       1851.40       2052.98       145.38 o                         
  -5   4   6       1101.72       1059.12        46.03 o                         
  -4   4   6         88.79        142.05        27.98 o                         
  -4   4   6         97.20         75.02        25.22 o                         
  -4   4   6         90.34        127.17        33.73 o                         
  -3   4   6       2308.77       2401.96        79.89 o                         
  -2   4   6       3208.55       3230.89       114.77 o                         
  -2   4   6        272.05        257.39        22.47 o                         
  -1   4   6       1342.37       1359.23        85.40 o                         
  -1   4   6       1265.07       1325.61        48.70 o                         
   0   4   6      11730.65      11925.09       282.64 o                         
   0   4   6       5937.68       6081.09       149.27 o                         
   1   4   6        484.82        447.47        14.87 o                         
   2   4   6       2885.76       3072.94       174.20 o                         
   2   4   6       2885.34       2538.46       145.10 o                         
   2   4   6       2894.39       2830.76       116.21 o                         
   3   4   6       1352.74       1367.19        49.68 o                         
   3   4   6       1353.28       1408.88        78.62 o                         
   3   4   6        238.71        272.51        57.60 o                         
   4   4   6        146.24        128.28        34.31 o                         
   4   4   6         58.41        -57.30        69.17 o                         
  -4   5   6        108.64        136.71        31.97 o                         
  -4   5   6        338.76        362.89        23.30 o                         
  -4   5   6        362.08        308.64        31.70 o                         
  -3   5   6        309.79        312.08        44.27 o                         
  -2   5   6        880.59        964.33        52.76 o                         
  -2   5   6        229.76        195.98        18.55 o                         
  -1   5   6        383.07        349.51        26.89 o                         
  -1   5   6        754.25        864.17        68.95 o                         
   0   5   6        146.99        136.16        13.68 o                         
   0   5   6        174.99        143.31        14.95 o                         
   1   5   6         13.36         34.04         6.93 o                         
   2   5   6        115.96        106.17        18.53 o                         
   2   5   6       1310.93       1358.46        49.00 o                         
   3   5   6        359.71        323.84        30.76 o                         
   3   5   6        724.46        893.89        90.22 o                         
   3   5   6        101.94         62.02        31.74 o                         
   3   5   6        466.69        472.51        26.34 o                         
   4   5   6        174.10        331.88        72.85 o                         
   4   5   6        162.46        195.13        37.01 o                         
  -4   6   6        232.28        294.71        36.62 o                         
  -4   6   6        472.63        492.81        36.70 o                         
  -3   6   6       4190.54       3805.00       205.08 o                         
  -2   6   6         60.57         65.84        16.39 o                         
  -2   6   6         80.14         98.92        11.13 o                         
  -1   6   6        457.22        470.02        20.50 o                         
  -1   6   6        255.95        272.55        23.66 o                         
   0   6   6       7035.77       6992.20       154.16 o                         
   0   6   6       4059.16       3895.69        82.73 o                         
   1   6   6        990.04        793.14        74.35 o                         
   1   6   6       1172.80       1366.78        95.95 o                         
   2   6   6       2767.33       2620.18        69.93 o                         
   2   6   6       3368.23       3229.40        92.17 o                         
   3   6   6       1058.42       1088.66        49.76 o                         
   3   6   6       1062.88        955.45        67.39 o                         
   3   6   6        201.16        198.11        30.22 o                         
   3   6   6        196.71        227.30        40.97 o                         
   4   6   6         62.71         48.96        30.62 o                         
   4   6   6         30.30         42.70        75.74 o                         
   4   6   6         28.50         59.96        67.34 o                         
  -4   7   6         53.90         87.28        33.04 o                         
  -4   7   6        162.72        205.59        40.73 o                         
  -3   7   6         82.95         89.13        35.69 o                         
  -3   7   6        131.38        229.53        40.58 o                         
  -2   7   6       1540.05       1574.36        38.82 o                         
  -2   7   6       1546.74       1546.03        54.32 o                         
  -1   7   6       2514.35       2411.22        98.45 o                         
  -1   7   6       3244.21       3160.72       125.87 o                         
   0   7   6       1877.90       1590.15        45.61 o                         
   0   7   6       1385.66       1293.61        42.30 o                         
   1   7   6        766.81        787.07        40.82 o                         
   1   7   6         36.95        -32.41        32.41 o                         
   2   7   6       1005.69        992.05        33.87 o                         
   2   7   6       1793.87       1784.36        60.03 o                         
   3   7   6       1704.00       1763.00        66.57 o                         
   3   7   6       1807.53       2065.95        79.48 o                         
   3   7   6       1057.42       1106.56        51.42 o                         
   4   7   6       2128.11       2016.33        81.57 o                         
   4   7   6       1234.79       1213.72       125.44 o                         
  -4   8   6        123.83        130.88        46.16 o                         
  -4   8   6        226.50        320.62        46.51 o                         
  -3   8   6        117.01         96.57        30.25 o                         
  -3   8   6       1109.52       1119.18       111.47 o                         
  -2   8   6       1072.58        990.20        40.24 o                         
  -2   8   6        354.56        346.47        16.92 o                         
  -1   8   6        166.85        188.43        12.40 o                         
   0   8   6        590.15        583.62        25.99 o                         
   0   8   6        569.24        555.74        26.66 o                         
   1   8   6       1085.76       1035.49        59.52 o                         
   1   8   6       1098.33        991.28        85.55 o                         
   1   8   6       3857.46       3771.61       121.66 o                         
   2   8   6       1770.89       1740.58        59.62 o                         
   2   8   6        222.40        243.69        19.64 o                         
   3   8   6          3.99         -7.56        37.63 o                         
   3   8   6         37.04         63.70        33.19 o                         
   3   8   6         15.18         68.81        30.87 o                         
   4   8   6         26.71         -5.09        72.37 o                         
   4   8   6        130.85        209.27        35.60 o                         
  -4   9   6         87.42        281.44        44.41 o                         
  -4   9   6         79.40         81.95        47.95 o                         
  -3   9   6         17.62         33.76        72.06 o                         
  -2   9   6       1774.82       1749.55        62.98 o                         
  -2   9   6       1431.49       1417.16        38.93 o                         
  -1   9   6       1092.81       1059.91        25.85 o                         
   0   9   6       1546.32       1562.69        44.10 o                         
   0   9   6       1279.19       1406.69        39.45 o                         
   1   9   6        117.94         94.92        23.23 o                         
   1   9   6         23.53        297.08        51.47 o                         
   2   9   6       1164.33       1173.72        38.22 o                         
   2   9   6       1498.23       1600.11        49.40 o                         
   3   9   6        695.84        630.83        65.91 o                         
   3   9   6        707.93        686.38        53.58 o                         
   3   9   6        726.52        741.12        61.81 o                         
   4   9   6        520.26        597.15        46.22 o                         
  -4  10   6       2279.82       2385.02       181.17 o                         
  -4  10   6       1047.50        873.37        87.06 o                         
  -3  10   6        961.05        887.42       101.24 o                         
  -2  10   6       1548.00       1584.01        43.51 o                         
  -2  10   6       1553.70       1602.20        71.01 o                         
  -1  10   6        801.84        778.06        22.24 o                         
   0  10   6        346.03        397.47        26.95 o                         
   0  10   6        901.49        900.28        32.81 o                         
   1  10   6       4677.39       4743.33       128.51 o                         
   1  10   6       5164.13       4945.83       274.55 o                         
   2  10   6        744.69        766.38        36.41 o                         
   2  10   6         89.92         95.34        18.63 o                         
   3  10   6        733.73        603.98        24.34 o                         
   4  10   6        936.25        970.51        49.22 o                         
  -4  11   6        104.62         52.71        60.29 o                         
  -4  11   6        105.91        225.27        81.99 o                         
  -3  11   6        200.87        257.75        44.40 o                         
  -2  11   6         35.12         15.89        16.92 o                         
  -2  11   6         42.02         66.62        24.20 o                         
  -1  11   6        191.09        207.93        13.66 o                         
   0  11   6        273.81        239.37        21.64 o                         
   0  11   6        148.99        141.39        22.72 o                         
   1  11   6        765.54        801.34        49.18 o                         
   1  11   6        464.63        435.07        36.57 o                         
   2  11   6        470.37        487.68        29.91 o                         
   2  11   6       1258.42       1283.92        50.28 o                         
   3  11   6        110.94        153.15        65.66 o                         
  -3  12   6        423.18        438.43        50.74 o                         
  -2  12   6        776.31        801.08        32.76 o                         
  -2  12   6       2777.66       2759.01       112.82 o                         
  -1  12   6        462.04        488.04        74.47 o                         
   0  12   6        115.56        103.16        22.94 o                         
   0  12   6         37.84         48.39        21.48 o                         
   1  12   6       3029.79       3215.05       111.04 o                         
   1  12   6       1823.32       1799.80        94.54 o                         
   2  12   6         98.20        144.89        30.81 o                         
   2  12   6         49.28         95.31        29.18 o                         
   3  12   6        198.42        296.53        53.55 o                         
  -3  13   6         12.27         66.79        33.41 o                         
  -2  13   6       1028.90       1020.11        75.73 o                         
  -2  13   6        914.16        882.06        50.32 o                         
  -2  13   6        898.24        869.36        80.98 o                         
  -1  13   6       1919.99       1993.36       142.54 o                         
   0  13   6        629.07        654.08        29.18 o                         
   0  13   6        638.69        648.90        83.45 o                         
   1  13   6        600.16        592.43        36.71 o                         
   1  13   6         55.52         92.33        30.69 o                         
   2  13   6        685.82        744.61        99.07 o                         
   2  13   6        763.57        700.45        89.20 o                         
   2  13   6        779.93        879.46        66.58 o                         
   2  13   6        680.11        746.69        55.34 o                         
   3  13   6        881.00        831.90        74.48 o                         
  -3  14   6       2155.96       2139.22       172.24 o                         
  -3  14   6       2118.86       2116.90       125.29 o                         
  -2  14   6         66.13        164.16        58.09 o                         
  -2  14   6        213.43        252.20        63.20 o                         
  -2  14   6        834.15        777.27        69.72 o                         
  -2  14   6        839.87        844.51       111.81 o                         
  -2  14   6        127.93         99.02        51.51 o                         
  -1  14   6        173.63        175.39        68.11 o                         
   0  14   6       1248.39       1344.52       118.80 o                         
   0  14   6       3189.19       3245.20       210.76 o                         
   0  14   6       1153.03       1129.68        42.83 o                         
   1  14   6        224.90        266.02        34.60 o                         
   1  14   6        270.56        267.11        44.67 o                         
   2  14   6       1400.97       1518.84        98.29 o                         
   2  14   6        695.19        671.57        50.20 o                         
   3  14   6        101.47        158.07        32.28 o                         
  -2  15   6        220.08        239.03        93.38 o                         
  -2  15   6        109.44         31.02        63.29 o                         
  -2  15   6         98.64         48.72        53.22 o                         
  -1  15   6        318.76        358.24        78.56 o                         
   0  15   6         48.31         58.22        22.20 o                         
   0  15   6         50.54         81.18        63.76 o                         
   0  15   6         95.24        128.45        38.20 o                         
   1  15   6        778.52        786.97        64.83 o                         
   1  15   6        154.69        147.77        46.23 o                         
   2  15   6        613.74        625.39        51.56 o                         
   2  15   6        175.82        238.95        59.84 o                         
  -2  16   6        512.40        545.09        83.55 o                         
  -2  16   6         74.65        148.32        49.04 o                         
  -1  16   6         91.51        137.78        71.62 o                         
   0  16   6       2314.03       2226.01       164.66 o                         
   0  16   6       1626.44       1538.27        84.95 o                         
   0  16   6       1659.05       1639.14       140.50 o                         
   1  16   6        346.82        336.29        40.22 o                         
   1  16   6        428.07        384.86        54.63 o                         
   2  16   6       1646.29       1798.21        97.94 o                         
   2  16   6       1315.15       1287.42        93.23 o                         
   2  16   6       1642.77       1586.88       144.50 o                         
  -1  17   6        571.21        742.20       102.27 o                         
   0  17   6        274.28        278.07        51.17 o                         
   0  17   6        104.18        235.52        70.96 o                         
   0  17   6         95.71        130.98        47.59 o                         
   1  17   6         66.69         81.67        67.71 o                         
   0  18   6        192.66        123.99        46.66 o                         
   0  18   6        233.82        399.81        55.60 o                         
  -5   6   1         60.81        327.91        66.99 o                         
  -5   6   1         58.06         29.42        44.42 o                         
   2   0   6         55.77         60.40        18.50 o                         
   1   7   0       1262.71       1352.58        45.18 o                         
  -2   0   8        335.05        292.03        22.23 o                         
  -3   8   1        487.13        502.12        29.41 o                         
  -5   1   7        420.92        467.37        72.67 o                         
  -4   1   7        733.32        685.12        78.92 o                         
  -4   1   7        659.42        681.08        44.34 o                         
  -3   1   7        543.74        619.12        47.22 o                         
  -2   1   7       3980.39       4145.04       195.87 o                         
  -2   1   7       4030.31       4399.39       218.75 o                         
  -1   1   7       3622.34       3598.96       104.28 o                         
  -1   1   7        582.83        510.52        23.91 o                         
   0   1   7          7.49          4.55         8.57 o                         
   0   1   7        201.55        190.52        26.81 o                         
   0   1   7         16.70          4.02        20.75 o                         
   1   1   7       4192.23       3959.69        69.67 o                         
   2   1   7        298.93        238.29        16.45 o                         
   3   1   7       2657.87       2606.97       103.66 o                         
   3   1   7       2706.74       2688.51        90.12 o                         
   3   1   7       2686.18       2976.85       180.78 o                         
   4   1   7        283.77        167.54        80.98 o                         
  -5   2   7        463.90        391.19        42.06 o                         
  -5   2   7        474.41        588.21        79.06 o                         
  -5   2   7        464.58        429.13        70.45 o                         
  -5   2   7        460.07        367.28        36.71 o                         
  -4   2   7        745.20        733.61        82.41 o                         
  -4   2   7        741.45        756.91        59.76 o                         
  -3   2   7        319.09        359.75        37.52 o                         
  -2   2   7         66.75         53.70        12.95 o                         
  -2   2   7         79.73         51.71        29.07 o                         
  -2   2   7         67.37         58.87        31.90 o                         
  -1   2   7       8422.10       8190.65       225.62 o                         
  -1   2   7       5412.55       4955.58       140.38 o                         
   0   2   7       2836.02       2855.77        76.93 o                         
   0   2   7       4675.04       4475.72       161.27 o                         
   0   2   7       2744.46       2709.25       144.67 o                         
   1   2   7       2449.83       2217.83        42.76 o                         
   2   2   7       1472.94       1588.97       109.95 o                         
   2   2   7        239.35        314.71        31.10 o                         
   3   2   7       2319.75       2318.63        79.46 o                         
   3   2   7       1662.12       1498.96        59.78 o                         
   4   2   7       2863.81       2785.42       172.57 o                         
   4   2   7       2331.16       2667.44       176.83 o                         
   4   2   7       2900.85       3275.84       203.67 o                         
  -4   3   7         23.81         30.67        25.09 o                         
  -4   3   7          0.32         45.42        18.92 o                         
  -4   3   7          1.44         99.17        61.92 o                         
  -3   3   7        506.23        464.09        28.49 o                         
  -2   3   7        257.89        259.98        22.04 o                         
  -2   3   7       2387.70       2545.43        95.08 o                         
  -1   3   7       2958.02       3186.10        96.27 o                         
  -1   3   7        969.63       1029.26        39.21 o                         
   0   3   7       2151.50       2299.83        64.44 o                         
   0   3   7       4648.31       4702.29       137.41 o                         
   1   3   7        493.43        542.10        17.86 o                         
   2   3   7        783.20        726.96        50.23 o                         
   2   3   7       1128.09       1021.81        41.66 o                         
   2   3   7        766.03        723.70        64.84 o                         
   3   3   7        318.32        304.95        28.94 o                         
   3   3   7        182.27        158.18        33.10 o                         
   4   3   7        294.14        332.42        85.66 o                         
   4   3   7        285.62        315.99        62.52 o                         
   4   3   7        160.67        231.16        35.66 o                         
  -4   4   7        767.17        747.29        49.93 o                         
  -4   4   7       1058.84       1013.78        40.54 o                         
  -3   4   7         20.99         79.22        32.00 o                         
  -2   4   7       1492.79       1407.57        58.40 o                         
  -2   4   7        320.79        302.85        23.82 o                         
  -1   4   7       3668.78       3658.18       110.35 o                         
  -1   4   7       1812.92       1945.58       114.61 o                         
   0   4   7       2345.16       2550.86        70.49 o                         
   0   4   7       3498.83       3849.12       101.29 o                         
   1   4   7         84.37         83.95         8.88 o                         
   2   4   7         58.32         78.71        22.73 o                         
   2   4   7        242.84        253.71        25.26 o                         
   3   4   7       1364.24       1257.55        89.48 o                         
   3   4   7        604.99        653.29        81.56 o                         
   3   4   7        582.95        629.51        79.30 o                         
   4   4   7        782.86        632.27        80.47 o                         
   4   4   7       1371.98       1057.70       112.85 o                         
  -4   5   7        142.89        142.01        22.65 o                         
  -4   5   7         29.86         -3.91        30.81 o                         
  -3   5   7       3429.42       3308.81       178.47 o                         
  -2   5   7        787.14        851.23        24.48 o                         
  -2   5   7        726.07        773.85        37.17 o                         
  -1   5   7       2808.72       2658.38       103.94 o                         
  -1   5   7       2790.53       2830.99       157.10 o                         
  -1   5   7       2808.92       2887.09       164.66 o                         
   0   5   7       4692.90       4385.45       114.29 o                         
   0   5   7       1877.03       1917.22        56.46 o                         
   1   5   7        493.12        452.93        16.34 o                         
   2   5   7       5316.77       5331.67       124.84 o                         
   2   5   7       6538.61       6433.05       165.42 o                         
   3   5   7        481.65        517.98        40.60 o                         
   3   5   7        183.65        223.18        44.02 o                         
   3   5   7        172.03        206.18        42.87 o                         
   3   5   7        198.57        161.60        74.21 o                         
   4   5   7        281.62        280.65        47.46 o                         
  -4   6   7         55.15         54.74        33.54 o                         
  -4   6   7         58.84         30.14        27.65 o                         
  -4   6   7         58.50        106.14        19.76 o                         
  -3   6   7         70.81        134.27        28.02 o                         
  -2   6   7        274.76        280.31        13.15 o                         
  -2   6   7       1489.63       1518.59        43.90 o                         
  -1   6   7        892.33        834.35        48.55 o                         
  -1   6   7       3020.83       2918.16       163.82 o                         
  -1   6   7        902.98        818.44        60.51 o                         
   0   6   7        698.33        688.71        28.45 o                         
   0   6   7       1734.30       1497.15        48.94 o                         
   1   6   7        148.06        178.75        12.02 o                         
   2   6   7       2550.97       2543.13        77.50 o                         
   2   6   7        184.16        146.18        20.39 o                         
   3   6   7        813.99        813.12        48.86 o                         
   3   6   7        176.73        144.27        51.04 o                         
   3   6   7        268.06        334.54        50.69 o                         
   4   6   7       1409.15       1313.06        82.03 o                         
   4   6   7        531.83        559.94        90.26 o                         
  -4   7   7         45.74         59.75        12.69 o                         
  -4   7   7         45.89         70.10        30.02 o                         
  -4   7   7         42.15         66.81        43.89 o                         
  -3   7   7       1499.89       1570.64        62.89 o                         
  -2   7   7        156.00        167.00        15.95 o                         
  -2   7   7        119.25        129.23        12.92 o                         
  -1   7   7       2494.24       2639.25       148.92 o                         
   0   7   7       1937.25       1880.82        52.43 o                         
   0   7   7       1117.66       1171.42        36.12 o                         
   1   7   7        280.29        343.20        60.40 o                         
   2   7   7       2038.06       2082.57        67.75 o                         
   2   7   7       1944.22       1947.55        52.91 o                         
   3   7   7         50.58         70.80        28.89 o                         
   3   7   7         48.20         70.51        30.86 o                         
   3   7   7         26.84        -16.64        37.13 o                         
   4   7   7         33.13         36.08        43.40 o                         
   4   7   7         26.48        -33.57        66.63 o                         
  -4   8   7       1510.34       1560.30        69.15 o                         
  -4   8   7       1118.79       1109.88        88.70 o                         
  -3   8   7        160.31        204.39        30.66 o                         
  -3   8   7        392.53        620.42        83.78 o                         
  -2   8   7        441.21        474.38        20.77 o                         
  -2   8   7        957.21       1006.54        42.19 o                         
  -1   8   7       1886.32       1932.17        39.17 o                         
   0   8   7       4024.66       4046.32        98.20 o                         
   0   8   7       2679.06       2783.58        78.67 o                         
   1   8   7       1256.56       1312.76        58.28 o                         
   1   8   7        805.11        952.48        58.33 o                         
   2   8   7         99.43         58.19        21.17 o                         
   2   8   7         73.41         77.93        16.79 o                         
   3   8   7        655.59        726.08        47.70 o                         
   3   8   7       1168.54       1263.14        78.14 o                         
   3   8   7        652.31        548.84        65.41 o                         
   4   8   7        971.97       1122.91       124.93 o                         
   4   8   7       1279.76       1188.66        78.87 o                         
  -4   9   7        154.36        244.23        55.65 o                         
  -4   9   7        732.55        764.92        62.49 o                         
  -3   9   7        219.89        298.50        75.65 o                         
  -3   9   7        213.25        201.66        64.85 o                         
  -2   9   7       1443.33       1404.17        39.43 o                         
  -2   9   7       1449.88       1498.15        56.92 o                         
  -1   9   7         17.03         19.12         6.44 o                         
   0   9   7        165.46        144.28        17.43 o                         
   0   9   7         84.75         80.30        16.72 o                         
   1   9   7       2900.03       2763.99       120.25 o                         
   1   9   7       1981.82       2191.40       143.88 o                         
   2   9   7         95.86        129.58        18.67 o                         
   2   9   7        174.15        140.34        18.97 o                         
   3   9   7       1359.71       1424.79       111.72 o                         
   3   9   7       1163.46       1211.32       109.82 o                         
   4   9   7        284.27        254.68        52.80 o                         
   4   9   7        233.90        224.44        91.11 o                         
  -4  10   7        129.68        175.78        77.02 o                         
  -3  10   7        241.24        142.68        77.81 o                         
  -2  10   7        190.12        221.03        19.33 o                         
  -2  10   7        756.94        857.90        47.72 o                         
  -1  10   7         13.32         17.21         7.23 o                         
   0  10   7        428.33        488.49        24.04 o                         
   0  10   7        430.71        431.02        26.44 o                         
   1  10   7       2018.91       2070.99        80.24 o                         
   2  10   7       1119.81       1148.30        42.57 o                         
   2  10   7        208.84        253.70        22.51 o                         
   3  10   7         56.90        184.94        75.95 o                         
  -3  11   7        551.95        667.60        66.63 o                         
  -3  11   7        557.23        648.37        97.02 o                         
  -2  11   7       2407.33       2407.68        99.44 o                         
  -2  11   7       1783.15       1862.61        51.13 o                         
  -1  11   7        333.75        349.23        67.08 o                         
   0  11   7        104.22        105.67        24.27 o                         
   0  11   7         87.73        131.10        22.99 o                         
   1  11   7       3000.51       3075.69       135.77 o                         
   1  11   7       2768.74       2654.96       118.78 o                         
   2  11   7        737.51        799.72        40.59 o                         
   2  11   7        629.52        575.98        33.93 o                         
   3  11   7       1225.44       1049.84        82.25 o                         
  -3  12   7        259.92        304.76        51.07 o                         
  -2  12   7        120.85        102.36        31.34 o                         
  -2  12   7        108.96        142.41        22.02 o                         
  -1  12   7        922.03        802.90        89.65 o                         
   0  12   7       1799.77       1810.59        77.42 o                         
   0  12   7        931.80       1164.84        48.69 o                         
   1  12   7        349.06        462.76        45.13 o                         
   1  12   7       1121.21       1212.46        62.29 o                         
   2  12   7        722.26        687.04        46.00 o                         
   2  12   7        126.82        100.33        32.14 o                         
   3  12   7        302.08        295.87        39.05 o                         
  -3  13   7        760.61        904.72        75.57 o                         
  -2  13   7        273.91        310.91        31.71 o                         
  -2  13   7        714.47        754.46        54.35 o                         
  -1  13   7        290.63        372.37        74.34 o                         
   0  13   7        264.62        329.85        46.61 o                         
   0  13   7        777.88        758.90        44.03 o                         
   0  13   7        239.06        268.37        52.05 o                         
   1  13   7        329.43        320.65        45.76 o                         
   1  13   7        582.26        611.13        41.79 o                         
   2  13   7        720.29        885.09        61.23 o                         
   2  13   7        242.07        284.29        37.94 o                         
   2  13   7        742.23        710.27       104.10 o                         
   3  13   7        182.00        259.77        43.29 o                         
  -3  14   7         21.23         -3.25        34.99 o                         
  -2  14   7        107.32        184.83        56.37 o                         
  -2  14   7         72.47         94.06        31.68 o                         
  -2  14   7         57.78        222.51        67.01 o                         
  -1  14   7        943.26        924.54       103.53 o                         
   0  14   7        863.51        825.38        48.70 o                         
   1  14   7       1972.63       1960.04       149.99 o                         
   1  14   7       1905.36       2003.61       100.31 o                         
   1  14   7        728.68        702.65        61.02 o                         
   2  14   7        788.95        690.81        77.08 o                         
   2  14   7        270.87        214.73        88.76 o                         
   2  14   7        236.02        249.91        43.61 o                         
  -2  15   7        217.30        294.99        69.88 o                         
  -2  15   7        138.99         99.80        32.40 o                         
  -2  15   7        143.09        204.09        66.15 o                         
  -1  15   7        920.05       1023.70       111.14 o                         
   0  15   7        417.29        384.49        43.83 o                         
   0  15   7        521.29        440.86        53.55 o                         
   0  15   7        422.22        399.66        77.66 o                         
   1  15   7        206.98        137.83        42.37 o                         
   1  15   7        353.93        348.62        47.44 o                         
   2  15   7       1495.96       1475.95       135.08 o                         
   2  15   7       1496.81       1458.62       148.06 o                         
  -2  16   7        268.54        382.95        84.63 o                         
  -2  16   7        121.20        142.64        43.74 o                         
  -2  16   7        256.43        248.44        86.45 o                         
  -1  16   7         19.33        280.97        79.79 o                         
   0  16   7          3.51        -33.96        59.24 o                         
   0  16   7         10.57         -0.86        42.41 o                         
   0  16   7          3.16        -13.49        28.96 o                         
   1  16   7        743.63        676.71        65.93 o                         
   1  16   7        268.65        216.80        61.32 o                         
  -1  17   7        219.87        375.98        86.86 o                         
   0  17   7        170.65        207.24        41.44 o                         
   0  17   7        238.65        280.79        52.46 o                         
   1  17   7         48.87        181.64        46.71 o                         
   1  17   7        186.03        120.63        67.55 o                         
  -4   0   8         92.40         81.69        30.09 o                         
  -3   0   8        150.78        183.31        29.35 o                         
  -1   0   8       1326.31       1348.76        47.40 o                         
   0   0   8       5400.91       5146.95       130.15 o                         
   1   0   8       2244.55       2261.42        66.63 o                         
   2   0   8        434.10        568.53        41.46 o                         
   3   0   8       7181.42       7030.38       206.68 o                         
  -4   1   8        648.14        735.45        82.78 o                         
  -4   1   8        645.06        641.82        34.73 o                         
  -3   1   8        375.91        361.94        17.68 o                         
  -2   1   8       1343.70       1337.33        56.75 o                         
  -1   1   8       3683.10       3826.82       112.78 o                         
  -1   1   8        535.20        627.97        29.43 o                         
   0   1   8        756.83        744.84        23.64 o                         
   0   1   8       1579.41       1348.70        90.80 o                         
   1   1   8       1137.11       1218.82        29.99 o                         
   2   1   8        228.73        301.56        32.72 o                         
   3   1   8        829.11        870.04        95.83 o                         
   3   1   8        806.79        823.94        49.57 o                         
   3   1   8        179.61        176.56        29.94 o                         
   3   1   8        201.93        202.20        54.40 o                         
   4   1   8        117.62        147.72        50.78 o                         
  -4   2   8        139.24        185.85        25.14 o                         
  -4   2   8        164.54        197.74        61.09 o                         
  -3   2   8         36.82         49.29        11.17 o                         
  -2   2   8       1633.04       1678.38        65.92 o                         
  -2   2   8       1288.90       1298.32        81.68 o                         
  -1   2   8        835.83        771.72        33.34 o                         
  -1   2   8         76.74        105.01        17.52 o                         
   0   2   8        635.63        580.77        28.60 o                         
   0   2   8        647.74        654.03        42.40 o                         
   0   2   8        890.98        753.14        46.74 o                         
   1   2   8        654.37        603.80        18.32 o                         
   2   2   8       1943.91       1875.92        62.17 o                         
   2   2   8        252.72        258.05        55.18 o                         
   2   2   8        168.51        189.90        40.74 o                         
   3   2   8       1107.02       1120.44        98.31 o                         
   3   2   8       1048.41       1235.94       112.84 o                         
   3   2   8       1045.73       1047.34        79.02 o                         
   4   2   8        120.03        164.49        67.12 o                         
  -4   3   8       2363.20       2262.01       128.67 o                         
  -4   3   8       1519.60       1494.10       122.45 o                         
  -4   3   8       1477.60       1397.68        57.17 o                         
  -3   3   8       1345.14       1257.40        44.77 o                         
  -2   3   8        241.95        240.25        28.48 o                         
  -2   3   8        374.50        343.35        19.96 o                         
  -1   3   8       1898.85       1936.99        64.30 o                         
  -1   3   8       4069.39       4300.00       126.83 o                         
   0   3   8       1961.87       1991.82        59.17 o                         
   0   3   8       3619.36       3541.25       109.19 o                         
   1   3   8       3967.99       3800.35        72.44 o                         
   2   3   8        812.00        929.72        41.24 o                         
   2   3   8        585.80        666.78        35.10 o                         
   3   3   8        895.02        856.24        92.97 o                         
   3   3   8        633.48        504.74        54.33 o                         
   3   3   8        878.36        841.46        82.34 o                         
   4   3   8        878.96        759.51        88.07 o                         
  -4   4   8        165.18        219.34        32.97 o                         
  -4   4   8        163.44        307.09        73.70 o                         
  -3   4   8        854.03        873.13        68.64 o                         
  -2   4   8        308.94        259.67        16.99 o                         
  -2   4   8        113.32        111.31        20.50 o                         
  -1   4   8       5538.20       5529.94       196.53 o                         
  -1   4   8       5522.41       5302.35       264.83 o                         
  -1   4   8       4792.58       4735.97       243.00 o                         
   0   4   8        220.53        208.66        19.73 o                         
   0   4   8         15.25          4.78        14.61 o                         
   1   4   8        117.24         85.43         9.27 o                         
   2   4   8       2904.54       3020.32        88.35 o                         
   2   4   8       4897.82       5201.09       138.48 o                         
   3   4   8        445.06        399.29        45.56 o                         
   3   4   8        323.92        342.56        60.80 o                         
   3   4   8        359.70        354.40        76.99 o                         
   4   4   8       1202.37       1032.85        69.66 o                         
   4   4   8        655.37        534.12        48.29 o                         
  -4   5   8        105.63         33.21        36.67 o                         
  -4   5   8        339.36        329.16        25.09 o                         
  -3   5   8        205.44        145.09        45.61 o                         
  -2   5   8       1071.67        976.90        43.05 o                         
  -2   5   8       3248.41       3277.13        95.34 o                         
  -1   5   8        785.55        619.12        58.40 o                         
  -1   5   8        833.98        834.00        75.77 o                         
  -1   5   8       1198.13       1353.03        94.87 o                         
  -1   5   8        177.04        162.02        30.37 o                         
   0   5   8        143.46        118.51        17.01 o                         
   0   5   8        143.71         96.25        17.36 o                         
   1   5   8         17.68         22.72         7.71 o                         
   2   5   8        232.14        222.09        22.78 o                         
   2   5   8       1686.49       1644.26        66.42 o                         
   3   5   8         30.12        -18.91        36.83 o                         
   3   5   8         13.49         10.62        37.63 o                         
   3   5   8         30.16         22.15        48.09 o                         
   3   5   8         14.00        104.34        70.95 o                         
   4   5   8         13.46         27.50        63.67 o                         
   4   5   8         76.60         83.69        32.84 o                         
   4   5   8         12.94         36.75        17.10 o                         
  -4   6   8        297.25        283.90        23.31 o                         
  -4   6   8        295.53        359.36        53.19 o                         
  -3   6   8       1224.69       1288.62        55.64 o                         
  -2   6   8        964.17        946.80        34.13 o                         
  -2   6   8        881.48        898.11        26.01 o                         
  -1   6   8       4200.97       4198.68       129.03 o                         
  -1   6   8       3436.69       3366.36       177.60 o                         
  -1   6   8       3568.67       3685.38       201.25 o                         
   0   6   8         49.00         70.94        15.27 o                         
   0   6   8        481.46        405.08        25.03 o                         
   1   6   8        151.11        217.21        13.79 o                         
   2   6   8       3518.30       3585.45       117.93 o                         
   2   6   8       3492.72       3561.84        91.01 o                         
   3   6   8        331.26        246.36        56.39 o                         
   3   6   8        341.99        377.26        89.06 o                         
   3   6   8        335.44        466.05        81.76 o                         
   3   6   8        427.28        317.83        84.27 o                         
   3   6   8        289.31        343.35        75.95 o                         
   3   6   8        285.13        210.17        52.63 o                         
   4   6   8        781.16        875.17       107.90 o                         
   4   6   8        844.63        876.22        53.78 o                         
  -4   7   8       1220.14       1158.15        91.09 o                         
  -4   7   8       2127.02       2063.80        67.35 o                         
  -3   7   8        291.81        277.87        33.60 o                         
  -3   7   8        413.37        258.69        70.58 o                         
  -2   7   8       1122.55       1121.38        36.37 o                         
  -2   7   8        789.55        759.08        25.14 o                         
  -1   7   8        724.28        859.83        67.96 o                         
  -1   7   8       1224.02       1380.20        99.40 o                         
   0   7   8       3855.00       3695.57       102.14 o                         
   0   7   8       1866.97       1858.14        57.69 o                         
   1   7   8       1885.55       1926.07        88.94 o                         
   2   7   8        451.17        481.79        27.84 o                         
   2   7   8       1306.38       1359.28        59.87 o                         
   3   7   8        620.36        669.16        50.97 o                         
   3   7   8         51.64        146.34        52.43 o                         
   4   7   8        824.88        718.55        50.52 o                         
   4   7   8        525.21        712.32        99.92 o                         
  -4   8   8         22.35         66.48        18.01 o                         
  -4   8   8         23.93         45.25        31.26 o                         
  -4   8   8         10.36          4.77        47.61 o                         
  -3   8   8        128.22        121.85        65.79 o                         
  -3   8   8         45.36         68.82        50.74 o                         
  -3   8   8         92.55        121.22        29.81 o                         
  -2   8   8        559.76        555.30        23.25 o                         
  -2   8   8        998.05       1034.78        43.94 o                         
  -1   8   8       1481.03       1595.31       120.32 o                         
   0   8   8       1548.89       1480.54        40.80 o                         
   0   8   8       2684.71       2656.21        79.32 o                         
   1   8   8       2236.23       2250.86       101.80 o                         
   2   8   8        267.33        248.62        26.55 o                         
   2   8   8        200.78        203.60        22.46 o                         
   3   8   8        284.97        248.52        60.42 o                         
   3   8   8       1302.92       1226.77        80.15 o                         
   4   8   8        195.90        151.63        37.24 o                         
   4   8   8        194.16        143.57        76.23 o                         
  -4   9   8        804.48        805.29        34.64 o                         
  -4   9   8        841.47        771.89        50.51 o                         
  -3   9   8        742.57        736.87        87.77 o                         
  -2   9   8        202.64        209.05        18.79 o                         
  -2   9   8       1309.14       1310.50        61.32 o                         
  -1   9   8        264.46        287.26        13.67 o                         
   0   9   8       1248.88       1199.27        46.71 o                         
   0   9   8        978.60        992.24        39.55 o                         
   2   9   8        429.76        440.55        29.28 o                         
   2   9   8        711.10        632.60        37.62 o                         
   3   9   8         84.08         52.96        38.44 o                         
   3   9   8         86.44        144.36        72.41 o                         
  -4  10   8        872.74        727.50       101.87 o                         
  -3  10   8         59.09        159.25        65.64 o                         
  -3  10   8         55.03         85.10        35.01 o                         
  -2  10   8       2184.23       2181.46        56.06 o                         
  -2  10   8       2491.32       2547.99       102.06 o                         
  -1  10   8       1080.94       1079.46        98.85 o                         
   0  10   8        638.45        692.00        36.77 o                         
   0  10   8        556.25        653.70        27.17 o                         
   1  10   8        977.34        848.61        99.01 o                         
   2  10   8        206.00        222.25        23.58 o                         
   2  10   8        258.17        286.06        25.78 o                         
   3  10   8       1805.21       1699.38        99.07 o                         
  -3  11   8        918.12        906.87        79.98 o                         
  -3  11   8       1010.04        947.35       110.82 o                         
  -2  11   8        111.61        157.07        22.85 o                         
  -2  11   8        770.58        796.39        49.31 o                         
  -1  11   8         86.61        133.94        64.18 o                         
   0  11   8         24.29          2.63        16.72 o                         
   0  11   8        355.36        266.01        64.61 o                         
   0  11   8        351.98        368.27        36.18 o                         
   2  11   8        134.34        148.68        29.93 o                         
   2  11   8        897.53        885.50        49.80 o                         
   3  11   8         41.76         15.38        44.36 o                         
  -3  12   8        143.15        187.12        87.30 o                         
  -3  12   8        120.41         78.91        48.10 o                         
  -2  12   8       1246.75       1254.19        66.36 o                         
  -2  12   8       1188.60       1198.22        67.35 o                         
  -1  12   8        110.63        187.70        68.56 o                         
   0  12   8        876.85        879.29        53.80 o                         
   0  12   8        724.98        757.78        46.48 o                         
   1  12   8        598.17        586.24        58.67 o                         
   1  12   8        563.26        676.37        78.17 o                         
   2  12   8        933.42        988.93        54.56 o                         
   2  12   8        111.89        219.23        49.16 o                         
   3  12   8       1143.43       1170.82        69.32 o                         
  -3  13   8        381.59        369.26        58.12 o                         
  -2  13   8        595.83        543.56        51.09 o                         
  -2  13   8        584.07        574.05        52.41 o                         
  -2  13   8        831.88        886.53       104.67 o                         
  -1  13   8        651.77        583.73        87.76 o                         
   0  13   8       1671.12       1742.76        96.53 o                         
   0  13   8       1053.79       1105.18        98.28 o                         
   0  13   8       1693.27       1604.19        98.19 o                         
   1  13   8       1826.75       1884.21       102.03 o                         
   2  13   8        308.90        330.44        56.30 o                         
   2  13   8        331.62        428.41       101.24 o                         
   2  13   8        319.87        423.29        46.95 o                         
  -2  14   8         40.28         87.58        42.58 o                         
  -2  14   8         39.15         93.33        29.89 o                         
  -1  14   8        719.91        823.88       101.62 o                         
   0  14   8         69.31        153.87        42.12 o                         
   0  14   8         74.24         83.03        65.37 o                         
   0  14   8         69.06         61.89        38.45 o                         
   0  14   8        173.07        360.61        94.21 o                         
   0  14   8        173.06        166.11        64.61 o                         
   1  14   8        133.47        134.11        38.00 o                         
   1  14   8        118.17        163.50        74.30 o                         
   2  14   8       1060.13       1080.84       123.77 o                         
   2  14   8       1059.00       1117.82        73.78 o                         
   2  14   8        492.55        253.17        75.76 o                         
   2  14   8        516.41        271.96       103.43 o                         
   2  14   8        464.35        464.47        69.43 o                         
  -2  15   8        158.98        146.21        68.93 o                         
  -2  15   8        117.13        115.91        32.40 o                         
  -1  15   8         81.22        186.57        75.39 o                         
   0  15   8        296.95        363.59        54.21 o                         
   0  15   8        233.66        324.41        69.34 o                         
   1  15   8        653.25        704.44        64.38 o                         
   1  15   8        617.56        616.07        95.00 o                         
   1  15   8        611.80        604.95        72.45 o                         
   2  15   8        522.78        454.33       104.18 o                         
  -1  16   8       1531.28       1404.14        49.63 o                         
   0  16   8         14.98         24.26        42.04 o                         
   0  16   8        175.62        184.87        48.14 o                         
   1  16   8         90.95         51.02        39.41 o                         
   0  17   8        418.61        348.76        57.70 o                         
   0  17   8        765.51        820.23        69.18 o                         
   2   9   0       1491.42       1484.13        98.53 o                         
   1   9   0       1023.72       1139.59        38.75 o                         
  -2  10   1        142.57        128.83        47.36 o                         
  -3  10   1        226.60        340.14        73.79 o                         
  -3  10   1         59.19         72.14        32.22 o                         
  -4   1   9         98.35        101.25        22.70 o                         
  -3   1   9        296.28        346.07        19.46 o                         
  -2   1   9       1963.42       2069.13       123.80 o                         
  -2   1   9       3600.32       3874.39       204.67 o                         
  -1   1   9        789.06        845.74        37.70 o                         
  -1   1   9        991.34       1057.82        42.82 o                         
   0   1   9       4778.70       4732.64        92.35 o                         
   1   1   9        235.06        261.95        15.18 o                         
   2   1   9        874.14        903.32        47.80 o                         
   2   1   9        177.80        251.17        54.89 o                         
   2   1   9        143.13        157.99        40.97 o                         
   3   1   9       3452.40       3456.47       141.37 o                         
   3   1   9       4514.73       4188.34       235.42 o                         
   3   1   9       4550.94       4762.40       266.48 o                         
   4   1   9        241.23        315.51        62.85 o                         
   4   1   9        280.71        249.75        65.47 o                         
  -4   2   9        632.80        633.63        34.04 o                         
  -3   2   9        813.93        842.64        34.74 o                         
  -2   2   9       2336.50       2461.38       141.56 o                         
  -2   2   9       2193.31       2275.59       126.84 o                         
  -2   2   9       2325.23       2342.97       120.16 o                         
  -1   2   9       1368.05       1544.32        55.79 o                         
  -1   2   9       2103.78       2262.63        73.85 o                         
   0   2   9        498.12        444.93        16.33 o                         
   1   2   9       2704.42       2760.64        53.15 o                         
   2   2   9       2279.60       2067.38        78.33 o                         
   2   2   9       2205.69       2107.10        80.01 o                         
   3   2   9        428.46        446.76        52.66 o                         
   3   2   9        323.27        381.50        63.75 o                         
   3   2   9        356.98        420.25        72.46 o                         
   4   2   9        113.88        131.97        63.79 o                         
  -4   3   9        192.46        215.88        18.86 o                         
  -4   3   9        325.93        286.48        55.92 o                         
  -3   3   9        221.33        289.61        21.56 o                         
  -2   3   9        710.68        733.19        31.55 o                         
  -2   3   9        339.48        381.65        46.29 o                         
  -1   3   9       2195.23       2286.64        94.11 o                         
  -1   3   9       4017.92       4312.47       128.14 o                         
   0   3   9        371.15        374.39        26.12 o                         
   0   3   9        484.37        418.82        31.27 o                         
   0   3   9        376.52        308.53        34.29 o                         
   1   3   9        267.39        295.53        16.73 o                         
   2   3   9       4357.55       4312.70       119.06 o                         
   2   3   9        658.72        605.43        40.47 o                         
   3   3   9        213.01        180.14        40.42 o                         
   3   3   9        202.94        213.11        69.59 o                         
  -4   4   9        486.14        544.02        83.71 o                         
  -4   4   9       1189.31       1104.23        88.43 o                         
  -3   4   9        475.22        437.21        28.00 o                         
  -2   4   9       1434.81       1454.72        68.61 o                         
  -2   4   9       2324.35       2445.90        75.60 o                         
  -1   4   9       1685.45       1670.39        76.62 o                         
  -1   4   9        113.96         98.82        28.07 o                         
  -1   4   9       1683.92       1794.22       111.08 o                         
   0   4   9        605.33        504.46        28.62 o                         
   0   4   9        229.45        194.09        20.28 o                         
   1   4   9       1574.98       1489.70        34.13 o                         
   2   4   9        472.70        503.63        32.21 o                         
   2   4   9        496.36        482.49        37.28 o                         
   3   4   9        364.32        403.06        80.44 o                         
   3   4   9        328.95        418.48        47.31 o                         
   4   4   9         48.75         78.23        32.52 o                         
   4   4   9         78.80        147.38        65.73 o                         
  -4   5   9        913.14        968.40        59.62 o                         
  -4   5   9        825.31        945.36        62.82 o                         
  -4   5   9        820.94        810.02        69.61 o                         
  -3   5   9         30.48        168.64        69.54 o                         
  -3   5   9          8.73        116.02        45.42 o                         
  -2   5   9        626.58        629.34        38.42 o                         
  -2   5   9        315.80        322.66        27.30 o                         
  -1   5   9       5989.09       6305.64       227.18 o                         
  -1   5   9       4462.19       4728.66       241.29 o                         
  -1   5   9       6386.86       6694.99       337.15 o                         
  -1   5   9       6080.37       6455.93       322.11 o                         
   0   5   9       1020.17        945.69        39.66 o                         
   0   5   9        864.50        792.30        34.62 o                         
   1   5   9       1412.06       1406.37        33.09 o                         
   2   5   9       1281.74       1340.50        46.41 o                         
   2   5   9       1469.57       1524.20        64.53 o                         
   3   5   9       1247.33       1277.69        68.76 o                         
   3   5   9       1223.06       1050.11        84.57 o                         
   3   5   9        954.00        876.62       105.00 o                         
   3   5   9        952.53        937.60       102.70 o                         
   4   5   9       1601.15       1554.52        79.04 o                         
   4   5   9       2335.51       2410.78       120.00 o                         
  -4   6   9        476.54        462.30        36.60 o                         
  -4   6   9        179.74        192.08        56.30 o                         
  -3   6   9         76.84        105.66        29.88 o                         
  -3   6   9         77.59        148.63        71.20 o                         
  -2   6   9       1893.22       1889.45        61.40 o                         
  -2   6   9        737.59        680.89        23.01 o                         
  -1   6   9        141.96        146.53        41.93 o                         
  -1   6   9        131.53        182.02        31.01 o                         
   0   6   9        398.95        421.79        26.13 o                         
   0   6   9       1362.41       1510.07        53.09 o                         
   1   6   9        358.77        396.50        43.58 o                         
   2   6   9        296.57        270.16        23.48 o                         
   2   6   9        645.37        651.56        41.76 o                         
   3   6   9        186.46        129.78        74.48 o                         
   3   6   9        210.87        244.10        91.95 o                         
   3   6   9        174.64        148.55        72.68 o                         
   3   6   9        187.87        137.98        77.51 o                         
   4   6   9        123.78        153.70        44.04 o                         
   4   6   9         67.14         58.64        19.65 o                         
   4   6   9         68.27        109.49        68.81 o                         
  -4   7   9        146.46        185.52        30.33 o                         
  -4   7   9        129.35        143.08        57.65 o                         
  -3   7   9         16.36         69.27        30.33 o                         
  -3   7   9        147.79        191.55        43.14 o                         
  -2   7   9         94.32         95.16        14.64 o                         
  -2   7   9       1210.89       1287.02        45.55 o                         
  -1   7   9       2785.37       2758.43       117.36 o                         
  -1   7   9       1278.13       1328.44        90.28 o                         
   0   7   9        170.55        144.79        20.07 o                         
   0   7   9        109.10        127.72        18.73 o                         
   1   7   9       1178.24       1160.08       100.71 o                         
   1   7   9       4228.82       4381.70       120.79 o                         
   2   7   9        854.05        878.92        37.61 o                         
   2   7   9        891.19        854.51        41.46 o                         
   3   7   9        684.01        659.01        95.83 o                         
   3   7   9        682.39        753.42       103.50 o                         
   3   7   9         81.90        114.97        65.09 o                         
   4   7   9        914.89        814.67        63.97 o                         
   4   7   9        863.13        754.09        96.65 o                         
  -4   8   9       1243.56       1213.14        65.05 o                         
  -3   8   9       1512.35       1383.26        78.04 o                         
  -2   8   9       1364.98       1297.34        37.54 o                         
  -2   8   9       1480.72       1457.54        46.92 o                         
  -1   8   9       1694.56       1638.15       126.16 o                         
  -1   8   9       1527.32       1601.93        80.73 o                         
  -1   8   9        241.98        249.17        68.46 o                         
   0   8   9       1126.26       1042.81        43.24 o                         
   0   8   9        391.70        374.61        24.35 o                         
   1   8   9       2222.71       2285.99        87.92 o                         
   1   8   9       2259.85       2341.20       106.38 o                         
   2   8   9       1141.36       1140.36        44.46 o                         
   2   8   9       1141.49       1177.62        50.58 o                         
   3   8   9        359.56        431.21        83.41 o                         
   3   8   9        313.25        368.32        86.79 o                         
  -4   9   9        182.29        220.21        30.53 o                         
  -3   9   9        367.54        409.57        49.76 o                         
  -2   9   9       1020.77        987.54        38.27 o                         
  -2   9   9       1803.11       1719.48        76.07 o                         
  -1   9   9         44.02        122.90        68.10 o                         
  -1   9   9        189.23        281.74        76.50 o                         
   0   9   9       2992.62       2956.36        76.73 o                         
   0   9   9       5187.13       5011.03       136.11 o                         
   1   9   9        812.50        861.42        79.91 o                         
   1   9   9        207.56        255.18        39.50 o                         
   2   9   9        294.39        255.45        30.46 o                         
   2   9   9        130.53         85.56        23.40 o                         
   3   9   9       1035.84       1045.76       115.64 o                         
  -3  10   9        378.95        297.48        47.66 o                         
  -3  10   9        243.01        255.81        37.80 o                         
  -2  10   9        726.25        596.40        37.87 o                         
  -2  10   9         89.07         84.24        25.07 o                         
  -1  10   9         26.00        129.25        43.29 o                         
   0  10   9         73.93         77.76        23.76 o                         
   0  10   9          6.01         22.68        17.61 o                         
   0  10   9         74.03        136.24        60.27 o                         
   1  10   9        611.80        587.64        68.09 o                         
   1  10   9        855.32        843.89        95.16 o                         
   2  10   9        126.29        174.16        32.85 o                         
   2  10   9         76.77         75.37        34.52 o                         
   3  10   9         82.56        105.39        46.43 o                         
  -2  11   9       1165.13       1184.58        88.15 o                         
  -2  11   9       1173.17       1180.26        62.88 o                         
  -1  11   9        345.48        353.60        77.72 o                         
   0  11   9       3117.00       3388.27       138.78 o                         
   0  11   9       7295.08       6943.50       357.58 o                         
   0  11   9       4118.38       4130.20       170.29 o                         
   2  11   9        831.37        844.66        52.38 o                         
   2  11   9         58.10         70.61        36.91 o                         
   3  11   9       1789.24       1716.25        70.04 o                         
  -3  12   9       1246.66       1271.15       130.22 o                         
  -3  12   9       1163.31       1044.43        70.12 o                         
  -2  12   9        762.21        715.35        75.21 o                         
  -2  12   9        762.10        641.73        53.63 o                         
  -2  12   9        764.44        789.20        99.05 o                         
  -1  12   9        128.06         47.34        67.74 o                         
   0  12   9        498.52        450.14        50.38 o                         
   0  12   9        499.68        571.87        62.87 o                         
   0  12   9         53.60         56.05        47.45 o                         
   1  12   9       1389.70       1339.67       125.72 o                         
   1  12   9       1387.58       1381.85       116.17 o                         
   2  12   9        338.35        247.62        38.79 o                         
   2  12   9        263.92        310.78        37.30 o                         
   3  12   9        158.60        185.64        31.28 o                         
  -3  13   9        233.27        257.93        41.11 o                         
  -2  13   9        282.10        353.25        35.80 o                         
  -1  13   9         99.17        276.52        82.07 o                         
   0  13   9        170.04        106.14        51.93 o                         
   0  13   9        515.97        472.20        82.70 o                         
   0  13   9        186.69        308.01        83.50 o                         
   0  13   9        515.98        617.64        83.75 o                         
   0  13   9        170.28        147.24        57.60 o                         
   1  13   9       1145.97       1007.64       106.34 o                         
   1  13   9       1152.96       1278.79        89.87 o                         
   2  13   9         95.90        100.59        49.08 o                         
   2  13   9       1100.08       1258.66        78.27 o                         
   2  13   9        143.52         87.52        69.04 o                         
  -2  14   9        627.17        639.46        41.60 o                         
  -1  14   9         59.63        184.23        77.81 o                         
   0  14   9        144.03        199.36        47.69 o                         
   0  14   9        173.46        101.75        80.66 o                         
   0  14   9        171.93        182.68        60.52 o                         
   1  14   9        853.48        839.37        84.30 o                         
   1  14   9        777.07        670.69        61.80 o                         
   1  14   9        853.99        733.37        97.35 o                         
   2  14   9        918.29        902.84        80.25 o                         
  -2  15   9         77.94         79.70        28.44 o                         
  -2  15   9         78.61        125.58        69.40 o                         
  -1  15   9       1096.94       1141.10       123.24 o                         
   0  15   9        524.53        542.72        70.10 o                         
   0  15   9        623.67        862.98       111.04 o                         
   0  15   9        615.68        630.84        81.82 o                         
   1  15   9        489.88        561.24        59.55 o                         
   1  15   9        800.23        807.72        71.92 o                         
  -1  16   9          4.32         24.39        14.61 o                         
   0  16   9         40.31        -32.81        52.11 o                         
   0  16   9         57.59        166.70        84.51 o                         
   0  16   9         22.27         28.75        61.72 o                         
   1  16   9        273.69        311.80        52.47 o                         
   1  16   9         33.79        186.11        85.28 o                         
  -4   0  10        226.72        138.65        55.70 o                         
  -3   0  10       2223.18       1997.82       103.69 o                         
  -2   0  10       1262.30       1259.89        61.98 o                         
  -1   0  10        232.87        213.62        21.56 o                         
   0   0  10       6225.20       6306.06       184.35 o                         
   1   0  10        771.82        667.94        31.75 o                         
   2   0  10       1239.86       1270.47       103.13 o                         
   2   0  10       1240.36       1206.39        75.15 o                         
   3   0  10       2975.21       2988.94       106.82 o                         
   4   0  10        474.65        483.38        71.53 o                         
  -4   1  10          7.75         22.35        25.31 o                         
  -3   1  10        480.82        482.36        21.62 o                         
  -2   1  10        855.59        877.13        52.78 o                         
  -2   1  10        829.31        848.08        50.82 o                         
  -1   1  10        301.60        367.65        28.92 o                         
  -1   1  10        559.39        578.96        33.65 o                         
   0   1  10         99.20         94.84        11.12 o                         
   1   1  10        560.45        526.75        20.25 o                         
   2   1  10        477.42        484.57        78.50 o                         
   2   1  10        701.26        594.06        81.40 o                         
   2   1  10        701.07        710.96        54.21 o                         
   2   1  10        473.35        581.46        74.63 o                         
   3   1  10        392.08        417.64        35.52 o                         
   3   1  10        385.67        323.02        39.50 o                         
   3   1  10        257.33        218.09        51.30 o                         
   4   1  10        127.76        135.19        50.83 o                         
  -4   2  10         39.45         73.80        19.80 o                         
  -3   2  10        447.60        431.24        24.95 o                         
  -2   2  10       4492.58       4163.71       154.61 o                         
  -2   2  10       1128.94       1057.87        57.20 o                         
  -1   2  10        415.75        405.74        30.37 o                         
  -1   2  10       2215.46       2186.11        74.26 o                         
   0   2  10       3202.89       3109.74        61.44 o                         
   1   2  10        254.35        286.67        15.90 o                         
   2   2  10        781.35        840.49        58.28 o                         
   2   2  10       2462.83       2442.54        90.35 o                         
   3   2  10        643.90        626.44        58.25 o                         
   3   2  10       1593.81       1458.11       128.75 o                         
   4   2  10         15.34         92.44        57.08 o                         
   4   2  10         14.33         34.40        33.30 o                         
  -4   3  10         49.42         70.45        25.24 o                         
  -3   3  10        679.47        669.17        37.84 o                         
  -2   3  10       2995.43       2958.84       148.88 o                         
  -2   3  10       2994.83       3201.71       173.31 o                         
  -1   3  10        980.74        975.72        56.02 o                         
  -1   3  10        976.74        944.68        71.78 o                         
  -1   3  10        742.09        799.51        39.52 o                         
   0   3  10        223.94        221.43        15.87 o                         
   0   3  10        228.51        241.94        50.36 o                         
   0   3  10        320.19        228.33        53.31 o                         
   1   3  10        740.32        685.99        22.95 o                         
   2   3  10       2080.67       2116.46        81.91 o                         
   2   3  10       2199.08       2063.61       140.25 o                         
   3   3  10       1028.76        993.22        74.12 o                         
   3   3  10       1150.57       1089.11       103.02 o                         
   4   3  10        181.19        362.63        94.19 o                         
   4   3  10        189.25        195.24        71.18 o                         
   4   3  10        130.73        102.72        33.41 o                         
  -4   4  10       1091.04       1081.42        93.79 o                         
  -3   4  10        102.93        108.08        19.07 o                         
  -2   4  10        160.88        149.40        39.25 o                         
  -2   4  10        355.37        324.59        22.20 o                         
  -1   4  10        912.76        739.37        60.04 o                         
  -1   4  10       4415.33       4232.67       157.51 o                         
  -1   4  10       1263.38       1212.36        64.63 o                         
  -1   4  10       1097.26        977.19        74.86 o                         
   0   4  10        756.13        720.77        40.72 o                         
   0   4  10        727.16        729.75        62.86 o                         
   0   4  10       1338.10       1298.47        48.90 o                         
   1   4  10       2426.31       2289.72        50.57 o                         
   2   4  10       2051.58       2151.83       100.91 o                         
   2   4  10        154.66        190.92        28.72 o                         
   3   4  10         69.72         11.98        57.07 o                         
   3   4  10         72.54        103.83        75.61 o                         
   3   4  10        513.07        502.27        47.04 o                         
   4   4  10       1067.18       1083.16        69.82 o                         
   4   4  10       1054.05        851.16        60.89 o                         
  -4   5  10         28.76         55.47        60.82 o                         
  -3   5  10         19.58         23.15        16.13 o                         
  -2   5  10        147.00        141.06        14.69 o                         
  -2   5  10        395.81        375.29        23.20 o                         
  -1   5  10        477.90        489.88        35.08 o                         
  -1   5  10        494.37        547.00        64.77 o                         
  -1   5  10        492.77        461.60        38.72 o                         
   0   5  10          8.62         20.75        19.19 o                         
   0   5  10         13.20         13.46        19.50 o                         
   1   5  10        617.52        753.20        79.00 o                         
   1   5  10         72.59        181.27        61.28 o                         
   2   5  10         81.12         88.56        19.79 o                         
   2   5  10        131.57         86.60        31.92 o                         
   3   5  10        288.72        276.94        61.79 o                         
   3   5  10        265.25        242.25        58.16 o                         
   3   5  10        223.84        240.21        69.23 o                         
   4   5  10          6.32         -6.49        33.08 o                         
   4   5  10         91.22        126.94        48.85 o                         
   4   5  10          5.81         33.18        31.84 o                         
  -4   6  10       1551.01       1514.64        80.55 o                         
  -3   6  10        505.36        592.73        71.85 o                         
  -3   6  10       1003.72        872.24       106.70 o                         
  -3   6  10        516.23        373.76        67.88 o                         
  -2   6  10         89.71         85.69        14.96 o                         
  -2   6  10       1330.11       1303.03        48.49 o                         
  -1   6  10       4874.66       4943.45       153.26 o                         
  -1   6  10       1824.08       1887.72        81.27 o                         
   0   6  10        984.20        998.21        43.16 o                         
   0   6  10        741.88        769.93        36.06 o                         
   1   6  10       5312.45       5466.74       208.01 o                         
   2   6  10        117.46        153.12        28.75 o                         
   2   6  10         33.22         57.15        18.21 o                         
   3   6  10         73.07         71.01        61.46 o                         
   3   6  10         33.16          2.57        39.53 o                         
   3   6  10        478.57        580.37        80.85 o                         
  -4   7  10        462.16        470.74        39.25 o                         
  -3   7  10        694.09        689.47        74.23 o                         
  -3   7  10        665.44        720.91        76.27 o                         
  -3   7  10        665.59        754.74        46.75 o                         
  -2   7  10        759.29        730.99        27.05 o                         
  -2   7  10        889.00        866.27        37.38 o                         
  -1   7  10       1645.41       1824.38        88.48 o                         
  -1   7  10       1608.27       1749.19        78.20 o                         
  -1   7  10       1643.36       1811.78       129.99 o                         
   0   7  10         19.35         14.75        18.56 o                         
   0   7  10        345.26        352.50        27.91 o                         
   1   7  10        492.03        461.65        37.60 o                         
   1   7  10        467.23        354.47        37.22 o                         
   2   7  10       1278.86       1289.99        53.84 o                         
   2   7  10       1032.59       1055.93        49.18 o                         
   3   7  10        993.28        991.28        84.31 o                         
   3   7  10       1044.95        810.71        94.92 o                         
   3   7  10       1053.70        939.41       112.85 o                         
   3   7  10       1044.75       1010.91       106.43 o                         
  -4   8  10        274.48        309.85        44.89 o                         
  -3   8  10        398.20        385.38        47.43 o                         
  -3   8  10        376.74        390.52        41.86 o                         
  -2   8  10        547.43        584.30        26.39 o                         
  -2   8  10       2322.50       2367.95        70.03 o                         
  -1   8  10        844.19        859.52        60.47 o                         
  -1   8  10        844.60        830.89        97.68 o                         
   0   8  10        128.93        136.77        21.21 o                         
   0   8  10        549.17        623.04        35.26 o                         
   1   8  10       2370.10       2545.72        94.15 o                         
   1   8  10        117.59        113.02        24.79 o                         
   2   8  10        217.91        277.22        38.15 o                         
   2   8  10        726.75        702.46        47.41 o                         
   3   8  10        325.45        395.61        85.41 o                         
   3   8  10       1366.74       1376.45       129.02 o                         
   3   8  10        375.19        324.68        84.60 o                         
  -3   9  10        503.95        582.87        53.63 o                         
  -3   9  10        428.33        332.74        41.09 o                         
  -2   9  10        785.08        752.09        34.81 o                         
  -2   9  10        819.67        729.61        35.82 o                         
  -1   9  10        649.47        630.64        52.13 o                         
  -1   9  10        918.79        908.28       104.08 o                         
  -1   9  10        895.13        824.90        84.59 o                         
   0   9  10         91.34         91.92        24.10 o                         
   0   9  10         89.35         64.63        18.33 o                         
   0   9  10         91.65        113.98        59.71 o                         
   1   9  10        334.61        332.58        37.21 o                         
   1   9  10        745.86        777.77        56.15 o                         
   2   9  10        940.73       1111.28        75.79 o                         
   2   9  10        933.62        923.87        57.61 o                         
   3   9  10        647.76        516.86        56.71 o                         
  -3  10  10        808.28        761.93        55.88 o                         
  -3  10  10        810.10        861.52        98.83 o                         
  -2  10  10        345.14        369.84        41.91 o                         
  -2  10  10        195.21        258.72        38.74 o                         
  -1  10  10         20.70        -14.58        74.11 o                         
   0  10  10       5427.35       5216.56       162.01 o                         
   0  10  10       9407.26       8980.58       265.86 o                         
   1  10  10         16.61         29.43        38.59 o                         
   1  10  10         16.48         35.02        45.86 o                         
   2  10  10        947.35       1026.65        53.15 o                         
   2  10  10        950.42       1102.42        77.95 o                         
   3  10  10        758.51        715.72        69.35 o                         
  -3  11  10          6.37          6.22        29.91 o                         
  -1  11  10          6.92        -11.45        64.52 o                         
   0  11  10         80.08        181.22        38.40 o                         
   0  11  10         45.03        -33.70        33.70 o                         
   0  11  10         68.41        101.07        33.11 o                         
   0  11  10         70.07        126.08        66.09 o                         
   1  11  10         10.67        -18.04        33.89 o                         
   1  11  10         17.93         60.24        76.22 o                         
   2  11  10        321.64        366.63        44.90 o                         
   2  11  10        571.88        597.70        47.91 o                         
   3  11  10        106.93         29.86        39.05 o                         
  -3  12  10        607.31        545.47        78.01 o                         
  -2  12  10        177.34        219.51        29.93 o                         
  -1  12  10          5.68        -34.86        66.64 o                         
   0  12  10       1801.14       1641.10       129.12 o                         
   0  12  10       2873.23       2902.74        91.74 o                         
   0  12  10       1867.62       1791.36        82.39 o                         
   0  12  10       1471.60       1541.71       114.90 o                         
   1  12  10        278.81        200.83        56.06 o                         
   1  12  10        278.56        178.30        55.14 o                         
   1  12  10        950.20       1077.57        82.12 o                         
   2  12  10       2140.62       2102.21       113.73 o                         
   2  12  10        444.99        453.93        62.99 o                         
  -2  13  10        797.72        796.99        51.28 o                         
  -1  13  10        857.82        744.35        98.24 o                         
   0  13  10        104.56        132.27        37.68 o                         
   0  13  10         81.12         77.77        49.58 o                         
   0  13  10         78.42         58.41        48.68 o                         
   1  13  10        635.51        535.52        64.71 o                         
   2  13  10        711.66        813.96       101.84 o                         
   2  13  10        711.70        912.41       113.51 o                         
   2  13  10        711.66        848.66       109.08 o                         
  -2  14  10        157.83        193.49        30.21 o                         
  -1  14  10        579.72        784.95       105.03 o                         
   0  14  10         44.62         74.41        50.04 o                         
   0  14  10        295.83        349.10        50.37 o                         
   1  14  10        503.45        516.27        66.53 o                         
   1  14  10       1644.34       1889.08       155.73 o                         
  -1  15  10         11.70          6.02        13.37 o                         
   0  15  10         29.96        105.59        44.35 o                         
   0  15  10         13.90         56.06        49.26 o                         
   1  15  10        102.85        153.74        47.55 o                         
   1  15  10        132.63        213.10        88.06 o                         
   0  16  10        689.50        819.68        91.41 o                         
   3   0  10        100.31         57.72        28.63 o                         
   2  11   0        342.96        364.77        36.88 o                         
   1  11   0        165.59        200.91        24.66 o                         
  -2  12   1       1352.76       1225.01        63.21 o                         
  -3  12   1         98.56        126.42        44.60 o                         
  -3  12   1         12.93         15.31        46.11 o                         
  -4  12   1          1.76         16.56        46.84 o                         
  -4   1  11        238.95        218.42        39.71 o                         
  -3   1  11       1789.50       1707.03        56.18 o                         
  -2   1  11        153.67        159.95        24.71 o                         
  -2   1  11       1825.13       1769.51        80.69 o                         
  -1   1  11       1153.32       1182.72        45.20 o                         
  -1   1  11       1074.47       1089.34        49.22 o                         
   0   1  11       4532.68       4466.37        90.44 o                         
   1   1  11         83.48         91.03        11.60 o                         
   2   1  11       2636.91       2637.31       121.12 o                         
   2   1  11       3058.87       3134.17       135.76 o                         
   2   1  11       3050.76       3144.19       192.14 o                         
   3   1  11        779.91        848.71        67.00 o                         
   3   1  11        970.51        947.83        94.16 o                         
   4   1  11         76.27         40.86        61.20 o                         
   4   1  11          2.37        -38.32        43.60 o                         
  -4   2  11        243.96        190.60        24.14 o                         
  -3   2  11         83.65         98.16        19.31 o                         
  -2   2  11        780.84        777.97        51.23 o                         
  -2   2  11        666.31        667.63        35.80 o                         
  -1   2  11       2504.32       2096.89       126.99 o                         
  -1   2  11       2386.86       2438.96       143.88 o                         
  -1   2  11       2504.27       2382.46       100.97 o                         
  -1   2  11       2509.89       2420.26       102.79 o                         
   0   2  11       1443.38       1469.92        35.88 o                         
   1   2  11         11.13         12.37         8.66 o                         
   2   2  11        638.34        750.99        83.17 o                         
   2   2  11       1167.86       1160.20        75.25 o                         
   2   2  11       1164.29       1089.29        67.00 o                         
   2   2  11        713.53        770.44        94.58 o                         
   3   2  11       1827.13       1886.92       135.17 o                         
   3   2  11       1887.29       1885.12        80.23 o                         
   3   2  11       1780.08       1739.73       134.67 o                         
   4   2  11        636.93        532.51        59.25 o                         
   4   2  11        946.05        970.81       101.32 o                         
  -4   3  11        213.36        236.66        24.20 o                         
  -3   3  11          3.72          8.58        16.66 o                         
  -2   3  11       2546.72       2421.68       104.23 o                         
  -2   3  11        928.33        938.13        42.05 o                         
  -1   3  11       3686.33       3745.92       143.92 o                         
  -1   3  11        489.41        462.85        44.66 o                         
  -1   3  11        324.18        310.53        44.96 o                         
  -1   3  11        202.49        244.90        39.72 o                         
   0   3  11          1.62         -9.47         9.67 o                         
   1   3  11        436.77        503.33        23.66 o                         
   2   3  11        205.79        164.22        38.47 o                         
   2   3  11        206.68        162.75        73.20 o                         
   2   3  11       1477.18       1771.26       130.96 o                         
   3   3  11        337.99        443.58        59.98 o                         
  -4   4  11         61.02         86.49        15.71 o                         
  -3   4  11        184.90        223.61        38.06 o                         
  -2   4  11        405.57        411.03        65.63 o                         
  -2   4  11        403.05        357.15        36.79 o                         
  -2   4  11        350.96        321.62        51.81 o                         
  -1   4  11       2402.89       2346.13       100.87 o                         
  -1   4  11       2403.84       2626.45       153.20 o                         
  -1   4  11       1857.96       1983.55        84.16 o                         
   0   4  11        187.68        180.98        14.66 o                         
   0   4  11        189.24        145.16        56.88 o                         
   0   4  11        187.75        202.55        53.45 o                         
   1   4  11         24.95         58.18        13.97 o                         
   2   4  11        498.67        460.87        67.18 o                         
   2   4  11        464.48        425.76        46.34 o                         
   3   4  11        523.37        509.77        49.04 o                         
  -3   5  11        905.51        919.37        63.40 o                         
  -3   5  11        863.67        983.63        84.72 o                         
  -2   5  11       1197.82       1157.97        45.88 o                         
  -2   5  11       1041.93       1048.99        50.42 o                         
  -1   5  11       2893.75       2890.22        99.53 o                         
  -1   5  11        288.21        275.23        24.56 o                         
  -1   5  11       2970.61       2832.78       165.01 o                         
   0   5  11       1476.12       1361.42        52.58 o                         
   0   5  11        472.22        451.93        37.02 o                         
   0   5  11        519.83        497.97        46.47 o                         
   1   5  11       3609.28       3509.24       208.54 o                         
   1   5  11       4287.16       4277.41       171.03 o                         
   2   5  11        924.92        953.75        64.69 o                         
   2   5  11        364.03        402.80        38.62 o                         
   3   5  11        370.15        384.07        63.16 o                         
   3   5  11        429.59        246.21        84.51 o                         
   3   5  11        291.87        331.16        56.62 o                         
  -4   6  11         94.54        247.25        49.24 o                         
  -3   6  11         46.13         31.98        21.94 o                         
  -3   6  11         46.96         50.57        52.54 o                         
  -2   6  11         11.67          2.83        15.72 o                         
  -2   6  11         33.79         65.63        25.23 o                         
  -1   6  11        834.90        757.07        46.52 o                         
  -1   6  11        859.70        748.59        43.56 o                         
   0   6  11        169.41        193.04        25.38 o                         
   0   6  11        278.07        287.18        28.01 o                         
   1   6  11        101.53        100.86        28.42 o                         
   1   6  11          4.86          7.72        49.66 o                         
   2   6  11        319.54        240.46        29.91 o                         
   2   6  11       1374.04       1285.08        63.01 o                         
   3   6  11        324.93        375.97        67.42 o                         
   3   6  11        522.19        524.05        71.63 o                         
   3   6  11        251.07        330.31        58.52 o                         
  -3   7  11         99.37        150.30        44.87 o                         
  -3   7  11        543.22        565.55        75.03 o                         
  -2   7  11        905.66        903.94        34.60 o                         
  -2   7  11       2321.02       2374.33        78.68 o                         
  -1   7  11       2653.29       2572.64        94.45 o                         
  -1   7  11        400.78        444.35        52.00 o                         
   0   7  11         91.11         82.39        23.50 o                         
   0   7  11         24.96         59.37        21.64 o                         
   1   7  11       2989.64       2975.81       106.43 o                         
   1   7  11       1548.43       1591.77        72.04 o                         
   2   7  11         94.29        105.91        40.30 o                         
   2   7  11         62.45         60.22        27.33 o                         
   3   7  11        137.70        175.81        80.69 o                         
   3   7  11        130.99        210.76        53.20 o                         
  -3   8  11        177.38        201.48        63.49 o                         
  -2   8  11        842.59        969.47        41.82 o                         
  -2   8  11        816.42        791.66        33.63 o                         
  -1   8  11       2326.39       2436.91       163.95 o                         
  -1   8  11       2733.53       2767.01       123.77 o                         
   0   8  11        430.85        452.10        31.11 o                         
   0   8  11        470.59        412.60        79.78 o                         
   0   8  11        436.92        447.52        38.92 o                         
   1   8  11        279.24        279.10        29.11 o                         
   1   8  11         65.21         27.44        29.66 o                         
   2   8  11        733.24        821.02        46.44 o                         
   2   8  11        739.72        811.91        66.69 o                         
   3   8  11        805.98        684.33        75.04 o                         
   3   8  11       1216.74       1235.30       132.46 o                         
  -3   9  11        641.96        557.70        90.67 o                         
  -3   9  11        596.52        571.02        49.06 o                         
  -2   9  11       1080.17       1069.13        50.53 o                         
  -2   9  11        127.48        120.70        36.46 o                         
  -1   9  11        262.63        260.30        43.58 o                         
  -1   9  11        255.75        207.77        60.41 o                         
   0   9  11       1431.93       1432.45        75.00 o                         
   0   9  11       3793.51       3878.37       232.98 o                         
   0   9  11       3766.32       3696.01       156.01 o                         
   1   9  11        112.49         84.48        24.79 o                         
   1   9  11        503.54        536.74        34.96 o                         
   2   9  11       1015.77       1175.01        79.64 o                         
   2   9  11       1004.58        896.41        59.72 o                         
   3   9  11        101.07        151.01        50.38 o                         
  -3  10  11         61.65         69.36        34.24 o                         
  -3  10  11        118.42        129.25        75.81 o                         
  -2  10  11        102.46         91.01        53.95 o                         
  -1  10  11        168.67        230.19        34.70 o                         
  -1  10  11        173.37        206.37        74.65 o                         
  -1  10  11        171.03         93.63        43.28 o                         
   0  10  11         57.50        111.65        39.10 o                         
   0  10  11         65.77         50.04        29.06 o                         
   0  10  11         66.96         27.16        65.45 o                         
   0  10  11         32.38        108.35        42.89 o                         
   1  10  11         85.23        117.14        23.46 o                         
   1  10  11       1171.56       1113.14        98.04 o                         
   2  10  11        126.18        190.35        50.66 o                         
   2  10  11        329.36        270.63        54.86 o                         
   3  10  11        132.94        185.83        43.96 o                         
  -3  11  11       1292.82       1242.08        76.27 o                         
  -2  11  11         68.30         91.26        52.95 o                         
  -1  11  11        199.88        221.00        85.62 o                         
   0  11  11       2983.41       2842.29       104.06 o                         
   0  11  11       1820.73       1813.55       126.16 o                         
   0  11  11       3155.88       2918.98       186.37 o                         
   0  11  11       3211.02       3228.49       119.63 o                         
   1  11  11        284.21        335.94        90.76 o                         
   2  11  11       2349.09       2621.64       131.26 o                         
   2  11  11       2086.92       2141.28       117.69 o                         
  -2  12  11        558.33        548.71        44.62 o                         
  -1  12  11        659.01        551.10        93.92 o                         
   0  12  11        471.37        478.19        36.04 o                         
   0  12  11        327.39        295.44        53.06 o                         
   0  12  11        317.52        344.92        63.43 o                         
   1  12  11         95.79        127.28        56.44 o                         
   1  12  11         97.81        124.37        73.26 o                         
   1  12  11         46.31         58.31        53.79 o                         
   2  12  11       1061.46        885.26       112.67 o                         
   2  12  11        575.71        479.07        83.46 o                         
   2  12  11        598.75        737.34       100.33 o                         
  -2  13  11        167.10        200.97        23.29 o                         
  -1  13  11        114.94         91.89        14.75 o                         
   0  13  11        548.75        610.84        62.55 o                         
   0  13  11        279.42        316.47        44.06 o                         
   1  13  11        169.90        142.89        55.26 o                         
   1  13  11       1213.30       1493.70       134.69 o                         
   2  13  11        190.41        238.35        55.68 o                         
   2  13  11       1114.73       1174.26        78.42 o                         
  -1  14  11        543.33        491.24        29.39 o                         
   0  14  11        456.31        411.60        49.74 o                         
   0  14  11        900.54        935.59        74.40 o                         
   1  14  11         66.61         97.47        87.18 o                         
   1  14  11        469.55        189.09        91.04 o                         
  -1  15  11         77.22         88.76        17.77 o                         
   0  15  11        159.61        171.15        51.21 o                         
   0  15  11        240.31        243.53        48.18 o                         
  -4   0  12         73.37         57.35        50.85 o                         
  -3   0  12       1137.26       1180.05        72.00 o                         
  -2   0  12       1633.01       1560.76        61.41 o                         
  -1   0  12       1738.93       1891.30        73.38 o                         
   0   0  12       1022.27       1003.11        47.41 o                         
   1   0  12          9.57         36.52        16.80 o                         
   2   0  12       5638.34       5887.95       160.71 o                         
   3   0  12        172.87        225.42        53.39 o                         
  -4   1  12        401.24        397.19        34.84 o                         
  -3   1  12         66.30         70.68        13.86 o                         
  -2   1  12        888.54        861.47        36.43 o                         
  -2   1  12       1525.04       1521.52        59.93 o                         
  -1   1  12       1052.33       1153.58        67.87 o                         
  -1   1  12        483.34        517.19        67.63 o                         
  -1   1  12        451.73        452.47        56.61 o                         
  -1   1  12        454.86        451.93        57.29 o                         
  -1   1  12        489.63        488.60        82.55 o                         
   0   1  12        562.22        598.93        25.62 o                         
   1   1  12        496.53        538.60        25.19 o                         
   2   1  12        455.64        457.39        39.02 o                         
   2   1  12       2334.41       2245.69        90.16 o                         
   3   1  12        489.92        459.38        47.51 o                         
   3   1  12        296.90        225.13        75.17 o                         
   3   1  12        269.06        229.40        63.42 o                         
  -4   2  12         14.03        -22.43        37.25 o                         
  -3   2  12        624.81        551.36        28.24 o                         
  -2   2  12        282.64        238.39        27.63 o                         
  -2   2  12       1391.24       1299.51        50.22 o                         
  -1   2  12        719.90        754.73        76.88 o                         
  -1   2  12        570.06        589.26        62.83 o                         
  -1   2  12        720.74        833.57        97.33 o                         
  -1   2  12       1015.85       1030.72        63.23 o                         
  -1   2  12        698.75        728.16        49.43 o                         
   0   2  12        211.84        242.52        15.94 o                         
   1   2  12         20.24         15.00        11.91 o                         
   2   2  12        671.76        625.22        42.63 o                         
   2   2  12       1056.63       1030.45        71.76 o                         
   2   2  12       1054.62       1307.34       110.67 o                         
   3   2  12        216.73        233.25        42.41 o                         
   3   2  12        250.78        300.92        79.99 o                         
  -4   3  12        680.00        641.04        31.52 o                         
  -3   3  12        232.97        180.92        43.43 o                         
  -2   3  12         80.54        144.43        22.95 o                         
  -2   3  12        117.98        116.09        24.76 o                         
  -1   3  12       3367.23       3382.72       199.60 o                         
  -1   3  12       4215.72       4353.00       232.31 o                         
  -1   3  12       2650.67       2720.52       160.61 o                         
  -1   3  12       4181.73       4338.10       232.97 o                         
   0   3  12        817.88        798.45        25.84 o                         
   1   3  12       1473.79       1435.66        54.50 o                         
   2   3  12        953.95        905.04        69.47 o                         
   2   3  12         57.98         85.54        54.56 o                         
   2   3  12        143.41        145.91        51.28 o                         
   2   3  12        185.90         48.06        65.82 o                         
   3   3  12       1566.53       1683.85       137.25 o                         
   3   3  12       1247.81       1451.46        90.61 o                         
   3   3  12       1571.32       1562.24       129.50 o                         
  -4   4  12        249.58        277.04        22.34 o                         
  -2   4  12       2027.27       2029.87        71.77 o                         
  -2   4  12       1467.24       1505.36        72.75 o                         
  -1   4  12         38.69         26.17        22.95 o                         
  -1   4  12        716.57        718.61        51.04 o                         
  -1   4  12        814.49        901.43        83.84 o                         
   0   4  12        362.67        332.13        20.52 o                         
   1   4  12       2151.40       2281.07       107.77 o                         
   2   4  12        381.86        345.02        80.20 o                         
   2   4  12        275.57        235.92        57.04 o                         
   2   4  12        461.76        472.58        71.58 o                         
   3   4  12        982.20       1009.81        80.06 o                         
   3   4  12        894.42        881.35        82.77 o                         
   3   4  12        964.44        891.30        96.06 o                         
   3   4  12        992.70        958.91       107.36 o                         
   3   4  12        967.40       1007.62       110.20 o                         
  -4   5  12         16.13        113.66        77.01 o                         
  -4   5  12          6.89        128.22        60.71 o                         
  -3   5  12         28.42         36.75        52.34 o                         
  -2   5  12       1114.55       1169.06        74.52 o                         
  -2   5  12        858.89        959.76        96.82 o                         
  -2   5  12        806.39        853.02        62.51 o                         
  -1   5  12        126.40        140.70        24.87 o                         
  -1   5  12         29.73         77.95        18.88 o                         
  -1   5  12        150.71        133.79        52.97 o                         
   0   5  12        350.22        333.21        23.15 o                         
   0   5  12        385.79        361.26        69.60 o                         
   0   5  12        351.90        339.80        44.67 o                         
   1   5  12         58.40         96.14        58.03 o                         
   1   5  12       1173.71       1189.45        71.60 o                         
   2   5  12       1307.69       1236.27       117.06 o                         
   2   5  12       1271.32       1314.07       111.80 o                         
   2   5  12        222.18        236.03        39.23 o                         
   3   5  12        235.20        219.45        61.56 o                         
   3   5  12          3.68         40.19        44.15 o                         
   3   5  12         13.03         12.01        67.83 o                         
  -3   6  12        391.49        356.90        76.84 o                         
  -3   6  12        506.28        513.60        43.45 o                         
  -3   6  12        525.06        565.87        76.90 o                         
  -2   6  12       2949.65       2902.91       119.99 o                         
  -2   6  12       2478.83       2650.44       140.93 o                         
  -2   6  12       2508.69       2746.49       182.17 o                         
  -2   6  12       2475.27       2490.01       159.28 o                         
  -1   6  12         74.26         63.05        19.22 o                         
  -1   6  12       1515.47       1588.14        67.01 o                         
   0   6  12        103.40         80.98        36.95 o                         
   0   6  12        129.26        105.47        26.63 o                         
   0   6  12        102.11         59.16        35.08 o                         
   1   6  12       2262.78       2293.20        76.65 o                         
   1   6  12       1874.85       1902.59        81.21 o                         
   2   6  12        636.19        671.46        60.25 o                         
   2   6  12        463.20        460.21        73.82 o                         
   3   6  12        871.09        837.27        84.49 o                         
   3   6  12        882.70        991.48       116.77 o                         
  -3   7  12         91.31        194.13        73.95 o                         
  -3   7  12        126.05         92.23        62.80 o                         
  -3   7  12        116.19        145.10        21.32 o                         
  -3   7  12         81.45        127.50        45.85 o                         
  -2   7  12         23.32         36.51        20.03 o                         
  -2   7  12        109.62        100.59        21.63 o                         
  -1   7  12       1222.72       1169.54        57.83 o                         
  -1   7  12       1008.69        965.69        54.42 o                         
   0   7  12       1174.09       1227.68        59.07 o                         
   0   7  12       1850.39       1863.08        78.76 o                         
   1   7  12        696.59        709.82        40.21 o                         
   1   7  12        695.07        653.76        40.60 o                         
   2   7  12         91.96         50.77        37.11 o                         
   2   7  12        618.29        525.75        56.99 o                         
   3   7  12        958.57       1010.13       117.94 o                         
   3   7  12        358.24        503.78        93.40 o                         
   3   7  12        202.47        258.29        59.84 o                         
  -3   8  12        232.54        435.55        76.93 o                         
  -3   8  12        172.63        237.94        36.98 o                         
  -2   8  12       1144.03       1155.04        50.04 o                         
  -2   8  12        174.13        151.26        25.94 o                         
  -1   8  12        546.19        485.35        41.17 o                         
  -1   8  12        180.09        149.40        70.20 o                         
  -1   8  12        155.14        214.31        33.18 o                         
   0   8  12        226.73        265.17        39.45 o                         
   0   8  12        772.76        814.90        51.68 o                         
   1   8  12        343.44        321.36        32.72 o                         
   1   8  12        586.23        629.90        44.63 o                         
   2   8  12        756.63        808.03        69.26 o                         
   2   8  12        613.19        687.46        55.83 o                         
   3   8  12        281.10        361.80        95.49 o                         
   3   8  12        187.64        126.82        54.18 o                         
  -3   9  12         65.07         86.19        35.05 o                         
  -3   9  12        470.19        624.07        87.76 o                         
  -3   9  12         72.43        162.19        77.15 o                         
  -2   9  12        109.33        142.03        65.51 o                         
  -1   9  12        932.23        916.38        63.69 o                         
  -1   9  12       1961.43       1832.03        97.14 o                         
   0   9  12        585.77        662.34        77.08 o                         
   0   9  12       1403.18       1278.37        79.64 o                         
   0   9  12        609.71        678.19        58.02 o                         
   0   9  12        648.47        603.29        62.90 o                         
   1   9  12       1959.13       1867.88        79.03 o                         
   1   9  12        815.71        742.20        49.97 o                         
   2   9  12         25.57        115.27        45.91 o                         
   2   9  12        261.88        218.59        55.09 o                         
  -3  10  12       1184.06       1087.34        59.16 o                         
  -2  10  12        340.32        325.43        70.80 o                         
  -1  10  12       1084.56       1009.98        73.58 o                         
  -1  10  12       1083.43       1021.32        71.25 o                         
   0  10  12        623.97        579.03        46.96 o                         
   0  10  12       1602.11       1553.74        76.80 o                         
   0  10  12       1595.66       1739.73       132.79 o                         
   1  10  12        411.53        381.16        35.37 o                         
   1  10  12        342.06        296.68        35.67 o                         
   2  10  12       1170.30       1089.09        84.42 o                         
   2  10  12       1199.79       1449.78       133.83 o                         
  -2  11  12        182.58        173.80        30.65 o                         
  -1  11  12         34.35        128.68        46.96 o                         
  -1  11  12         47.68         45.51        43.75 o                         
   0  11  12        281.24        277.21        54.05 o                         
   0  11  12        117.99        104.04        33.14 o                         
   0  11  12        279.50        322.09        60.41 o                         
   1  11  12        544.07        708.37       109.78 o                         
   1  11  12        107.50        139.49        35.26 o                         
   1  11  12        515.28        487.19        49.42 o                         
   2  11  12        635.34        415.34        94.42 o                         
   2  11  12         31.30         61.68        57.36 o                         
   2  11  12         59.95          8.63        73.04 o                         
  -2  12  12        179.86        167.25        25.22 o                         
  -1  12  12        493.66        636.13       106.23 o                         
  -1  12  12        499.39        495.41        97.28 o                         
   0  12  12        583.99        617.08        46.14 o                         
   0  12  12        666.61        727.08        56.13 o                         
   1  12  12        434.62        353.55        57.36 o                         
   1  12  12        152.31        113.13        87.70 o                         
   2  12  12       1253.47       1044.75        75.36 o                         
   2  12  12       1135.30        932.44       115.83 o                         
  -1  13  12        796.71        991.90       116.37 o                         
   0  13  12       2260.91       2124.65        87.74 o                         
   0  13  12       1760.00       1805.68        86.97 o                         
   1  13  12        523.09        580.12       104.50 o                         
   1  13  12        844.31        863.98       117.95 o                         
  -1  14  12          0.33         36.88        15.58 o                         
   0  14  12         90.40        213.09        42.75 o                         
   0  14  12         29.68          8.21        44.12 o                         
   3  13   0        450.10        359.84        69.15 o                         
   2  13   0       2659.58       2714.43        76.26 o                         
   1  13   0        463.80        490.78        50.02 o                         
   1  13   0        442.80        464.51        60.94 o                         
  -2  14   1        283.90        236.57        48.57 o                         
  -3  14   1        173.07        241.86        59.14 o                         
  -3   1  13        369.65        368.84        25.75 o                         
  -2   1  13        580.46        611.58        27.91 o                         
  -2   1  13        898.87        889.16        35.59 o                         
  -1   1  13       2152.40       2188.15        98.50 o                         
  -1   1  13       2383.17       2594.38       112.46 o                         
  -1   1  13       2386.14       2668.59       160.77 o                         
  -1   1  13       2214.90       2596.73       156.76 o                         
   0   1  13         24.02         48.84        12.05 o                         
   1   1  13          0.22         -3.20        12.93 o                         
   2   1  13       1618.25       1589.51        91.58 o                         
   2   1  13       1304.47       1253.58        79.36 o                         
   3   1  13        294.61        299.62        59.39 o                         
   3   1  13        352.97        355.99        62.84 o                         
  -3   2  13        661.09        683.40        63.36 o                         
  -2   2  13        383.96        407.16        32.39 o                         
  -2   2  13        307.52        260.17        24.78 o                         
  -1   2  13       1055.17       1055.59        52.45 o                         
  -1   2  13       1154.63       1139.99        96.95 o                         
  -1   2  13        170.21        178.78        32.39 o                         
  -1   2  13       2267.18       2305.83       156.54 o                         
   0   2  13        942.98        863.09        29.76 o                         
   1   2  13       2570.59       2545.67       167.54 o                         
   2   2  13        151.65        118.02        46.96 o                         
   2   2  13        903.45        851.18        67.45 o                         
   3   2  13        390.58        377.41        48.98 o                         
   3   2  13        526.91        360.77        88.83 o                         
  -2   3  13        538.50        512.19        36.14 o                         
  -2   3  13        684.28        745.40        38.82 o                         
  -1   3  13        295.81        317.66        32.57 o                         
  -1   3  13        414.09        407.56        74.46 o                         
  -1   3  13         28.17         30.74        26.90 o                         
   0   3  13        418.83        432.79        21.42 o                         
   1   3  13       1487.83       1442.07       116.27 o                         
   2   3  13        267.34        197.99        74.09 o                         
   2   3  13        825.25        776.69        69.30 o                         
   2   3  13        239.49        267.97        60.96 o                         
   3   3  13        391.96        283.03        52.81 o                         
   3   3  13        926.01        871.68        76.47 o                         
   3   3  13        536.97        604.96        89.21 o                         
   3   3  13        558.80        481.87        93.42 o                         
  -3   4  13       1381.96       1317.18       110.82 o                         
  -2   4  13       1296.26       1257.51        55.80 o                         
  -2   4  13       1100.60       1136.35        51.93 o                         
  -1   4  13       1303.85       1250.67        72.11 o                         
  -1   4  13        188.54        182.22        26.80 o                         
  -1   4  13       1446.74       1383.68       111.34 o                         
   0   4  13        870.72        863.08        28.45 o                         
   1   4  13       1467.28       1415.47        82.14 o                         
   1   4  13        590.92        630.50        83.39 o                         
   2   4  13        907.72        840.65        71.00 o                         
   2   4  13        388.27        393.53        85.00 o                         
   2   4  13        358.07        456.67        75.06 o                         
   3   4  13        455.19        478.27        49.96 o                         
   3   4  13         22.74         24.24        33.50 o                         
   3   4  13        463.98        301.09        88.28 o                         
   3   4  13         33.07        101.92        57.06 o                         
  -3   5  13        103.14        120.54        64.10 o                         
  -3   5  13         32.87        100.29        42.82 o                         
  -2   5  13       2443.12       2495.41       103.60 o                         
  -2   5  13       2371.38       2481.70       166.77 o                         
  -2   5  13       2362.77       2087.76       129.86 o                         
  -1   5  13        322.21        339.10        29.87 o                         
  -1   5  13        710.14        759.06        38.83 o                         
   0   5  13       1986.70       1860.77        58.17 o                         
   1   5  13        985.48        960.04        48.45 o                         
   1   5  13       1190.55       1193.77        53.53 o                         
   2   5  13        171.04        210.17        83.99 o                         
   2   5  13        214.37        266.75        47.91 o                         
   2   5  13        144.43        226.27        67.33 o                         
   3   5  13       2264.13       2182.11       161.70 o                         
   3   5  13       1745.20       1672.58       124.56 o                         
   3   5  13       2264.23       2091.47       166.41 o                         
   3   5  13       2287.86       2312.27       172.06 o                         
   3   5  13       2243.53       2105.04       166.45 o                         
  -3   6  13         89.86        170.58        64.84 o                         
  -3   6  13         17.16         20.56        31.62 o                         
  -3   6  13         24.30         75.15        25.37 o                         
  -2   6  13        940.46        899.48        50.63 o                         
  -2   6  13        692.74        809.02        53.73 o                         
  -2   6  13        762.54        709.57        67.21 o                         
  -2   6  13        966.66        933.13       104.61 o                         
  -1   6  13         29.58         33.77        20.73 o                         
  -1   6  13         31.10         28.45        18.94 o                         
   0   6  13        253.89        272.00        25.27 o                         
   0   6  13        756.51        770.17        94.94 o                         
   1   6  13        361.41        394.26        41.70 o                         
   1   6  13        930.91        965.32        54.73 o                         
   2   6  13        813.90        893.22        70.64 o                         
   2   6  13        142.28         32.33        60.51 o                         
   2   6  13         77.30         92.25        60.83 o                         
   3   6  13          2.73         27.13        44.72 o                         
   3   6  13         22.59          9.46        70.52 o                         
   3   6  13        426.03        438.92        91.52 o                         
  -3   7  13          0.77        -16.31        27.86 o                         
  -3   7  13         15.43         33.04        64.86 o                         
  -3   7  13         25.77         79.05        59.52 o                         
  -3   7  13         11.11         55.21        19.36 o                         
  -2   7  13        715.09        777.86        56.08 o                         
  -2   7  13        699.09        772.12       102.97 o                         
  -2   7  13        688.90        917.79       106.80 o                         
  -1   7  13         34.51         98.65        24.81 o                         
  -1   7  13        277.31        315.36        28.39 o                         
   0   7  13        865.39        935.89        56.75 o                         
   0   7  13        674.38        777.76        75.52 o                         
   1   7  13        240.66        268.53        37.14 o                         
   1   7  13        247.49        271.99        83.27 o                         
   1   7  13        245.81        191.92        56.84 o                         
   2   7  13        630.12        661.91        65.04 o                         
   2   7  13         91.73        122.37        67.42 o                         
  -3   8  13        766.06        620.13        88.36 o                         
  -3   8  13        596.36        610.58        76.22 o                         
  -3   8  13        610.31        650.60        94.84 o                         
  -3   8  13        752.11        681.51        42.30 o                         
  -2   8  13        355.70        327.72        38.38 o                         
  -2   8  13        822.90        830.91        70.09 o                         
  -1   8  13        520.99        521.27        42.71 o                         
  -1   8  13       1664.41       1666.18        74.43 o                         
  -1   8  13        629.80        530.98        89.14 o                         
   0   8  13       1661.24       1726.85       100.19 o                         
   0   8  13       1628.52       1577.95        90.66 o                         
   0   8  13       1539.82       1462.08        87.86 o                         
   0   8  13        849.88        971.16        93.20 o                         
   1   8  13       2015.12       1795.34        95.99 o                         
   1   8  13       1472.04       1475.99        71.56 o                         
   2   8  13        260.71        284.75        54.98 o                         
   2   8  13        225.98        202.42        53.99 o                         
  -3   9  13        348.95        397.09        39.99 o                         
  -3   9  13        398.09        431.34        70.51 o                         
  -2   9  13         16.88        157.07        72.88 o                         
  -2   9  13          6.27        137.38        58.17 o                         
  -1   9  13       1291.90       1255.53        66.10 o                         
  -1   9  13       1225.09       1094.42       116.79 o                         
  -1   9  13       1222.43       1229.18        95.84 o                         
   0   9  13        138.78        287.48        81.98 o                         
   0   9  13        136.17        135.07        41.82 o                         
   0   9  13         61.94         42.16        42.16 o                         
   1   9  13         36.43         17.72        24.91 o                         
   1   9  13        151.91        140.56        73.53 o                         
   1   9  13         60.12         40.76        45.32 o                         
   2   9  13        734.19        788.99        74.95 o                         
   2   9  13       1077.51       1076.12       117.65 o                         
  -2  10  13         88.52        117.50        22.34 o                         
  -1  10  13        441.94        495.74        57.28 o                         
  -1  10  13         47.16         43.11        77.74 o                         
   0  10  13         81.43        115.56        52.29 o                         
   0  10  13         77.31        127.73        48.08 o                         
   0  10  13        129.09        174.14        37.21 o                         
   1  10  13        775.67        889.61        92.70 o                         
   1  10  13        201.09        224.32        33.77 o                         
   2  10  13         16.65          1.82        52.43 o                         
  -2  11  13        414.97        454.82        30.10 o                         
  -1  11  13       1301.71       1213.81       127.25 o                         
  -1  11  13       1380.61       1319.68        85.99 o                         
   0  11  13         39.11        118.29        34.23 o                         
   0  11  13        217.13        321.81        57.33 o                         
   1  11  13        363.09        383.47        69.86 o                         
   1  11  13         80.99         67.63        35.60 o                         
  -1  12  13         98.22        306.77        92.16 o                         
  -1  12  13        417.78        489.31        61.04 o                         
   0  12  13       1596.92       1547.13        80.06 o                         
   0  12  13        978.61        955.57        73.43 o                         
   1  12  13        493.20        394.62        42.76 o                         
   1  12  13        497.34        538.67        81.50 o                         
   1  12  13        518.06        486.42       108.69 o                         
  -1  13  13         45.99         54.71        78.75 o                         
   0  13  13         29.74        137.88        44.91 o                         
   0  13  13         41.43         51.54        36.01 o                         
  -3   0  14         14.59         47.96        41.15 o                         
  -2   0  14        124.80        142.29        18.68 o                         
  -1   0  14       2603.03       2569.22       111.66 o                         
   0   0  14        592.41        567.12        46.89 o                         
   1   0  14        548.78        418.79        65.45 o                         
   2   0  14        549.26        437.13        54.74 o                         
   3   0  14       1511.60       1394.32       134.75 o                         
  -3   1  14        880.52        799.23        67.50 o                         
  -3   1  14        733.05        757.26        62.81 o                         
  -3   1  14        542.63        516.65        54.52 o                         
  -2   1  14        589.53        587.24        29.21 o                         
  -2   1  14       1086.62       1033.59        39.75 o                         
  -1   1  14         30.07         40.01        28.26 o                         
  -1   1  14         29.99        222.18        55.26 o                         
   0   1  14         60.10         27.23        10.47 o                         
   1   1  14        622.13        536.71        43.53 o                         
   2   1  14        448.81        495.05        57.28 o                         
   2   1  14        325.41        340.04        52.24 o                         
   3   1  14         63.91        116.48        90.08 o                         
   3   1  14        315.00        285.03        64.23 o                         
  -3   2  14        131.86        183.52        34.05 o                         
  -3   2  14         58.72         98.75        41.89 o                         
  -2   2  14        417.52        449.55        34.87 o                         
  -2   2  14         31.52         20.03        18.80 o                         
  -1   2  14       1356.28       1412.72        64.67 o                         
  -1   2  14        556.93        527.79        38.91 o                         
   0   2  14          3.59         -3.93        10.48 o                         
   1   2  14        491.37        502.57        54.63 o                         
   2   2  14        786.98        740.67        65.09 o                         
   2   2  14       2248.56       2051.17       109.50 o                         
   3   2  14         94.88        -30.88        85.47 o                         
   3   2  14        156.32        111.65        88.42 o                         
   3   2  14         84.67         66.95        66.22 o                         
  -3   3  14       1470.98       1527.20        81.18 o                         
  -3   3  14       1000.68       1000.07        82.59 o                         
  -2   3  14        893.95        943.79        48.42 o                         
  -2   3  14        980.46       1012.16        47.98 o                         
  -1   3  14       1068.76       1092.48        47.88 o                         
  -1   3  14        192.39        164.21        30.10 o                         
   0   3  14        614.30        616.57        32.09 o                         
   1   3  14        682.04        734.33        91.97 o                         
   2   3  14       1261.19       1442.40        89.50 o                         
   2   3  14       1258.55       1183.27        83.97 o                         
   3   3  14        476.44        458.20       101.52 o                         
   3   3  14        336.72        303.19        68.46 o                         
   3   3  14        343.77        245.93        63.80 o                         
   3   3  14        476.11        646.43        93.67 o                         
  -3   4  14        214.36         30.58        74.84 o                         
  -3   4  14        119.42         92.50        57.33 o                         
  -2   4  14       1242.69       1355.30        59.84 o                         
  -2   4  14        753.38        771.77        43.98 o                         
  -1   4  14         59.21        107.08        27.65 o                         
  -1   4  14        264.28        263.96        29.07 o                         
   0   4  14       2102.09       1974.88        52.09 o                         
   1   4  14         40.32         45.96        33.77 o                         
   2   4  14        258.33        187.48        43.16 o                         
   2   4  14        317.10        267.03        81.72 o                         
   3   4  14       2261.31       2134.92       119.37 o                         
   3   4  14       1217.51       1071.96       104.19 o                         
   3   4  14       1791.41       1662.26       145.85 o                         
   3   4  14       1741.91       1689.75       145.81 o                         
  -3   5  14        584.74        572.23        79.35 o                         
  -3   5  14        152.29         63.43        54.61 o                         
  -2   5  14        653.92        646.33        69.39 o                         
  -2   5  14        722.35        831.15        54.80 o                         
  -2   5  14        687.36        736.01        96.95 o                         
  -1   5  14         39.48         34.11        24.75 o                         
  -1   5  14        608.97        647.89        38.38 o                         
   0   5  14        265.04        195.46        88.27 o                         
   0   5  14          8.42         45.29        15.40 o                         
   1   5  14         90.47        115.98        34.79 o                         
   1   5  14        173.26        104.72        57.39 o                         
   2   5  14        177.14        253.30        64.45 o                         
   2   5  14         85.31         99.08        44.20 o                         
   2   5  14        179.68        113.21        81.82 o                         
  -3   6  14        731.19        697.30        87.77 o                         
  -3   6  14        731.01        822.67        62.98 o                         
  -3   6  14        212.07        261.96        58.14 o                         
  -2   6  14       1432.67       1412.01       132.69 o                         
  -2   6  14       1431.41       1333.97       124.75 o                         
  -2   6  14        919.63        956.29       111.97 o                         
  -1   6  14        301.60        302.36        28.97 o                         
  -1   6  14        296.45        332.43        31.59 o                         
   0   6  14       2516.43       2426.16        80.33 o                         
   0   6  14       2560.12       2632.99       169.57 o                         
   0   6  14       3437.69       3511.28       220.38 o                         
   1   6  14        150.12        182.82        41.58 o                         
   1   6  14         81.48        102.89        34.33 o                         
   2   6  14        446.17        484.91        59.62 o                         
  -3   7  14        300.90        325.77        31.24 o                         
  -3   7  14        295.07        306.76        35.39 o                         
  -2   7  14        892.63       1095.14       122.91 o                         
  -2   7  14        876.66        806.18       111.50 o                         
  -2   7  14        891.70        861.89        99.59 o                         
  -2   7  14        874.93        729.72        71.17 o                         
  -2   7  14        891.66        936.77       111.86 o                         
  -1   7  14        577.36        576.54        36.60 o                         
  -1   7  14         34.28         45.17        22.48 o                         
   0   7  14         58.74         67.29        23.24 o                         
   0   7  14         97.34        149.15        51.90 o                         
   0   7  14        750.51        878.80       108.51 o                         
   1   7  14        899.00        856.43       104.92 o                         
   1   7  14        894.65        961.98        57.09 o                         
   1   7  14        898.45       1020.87        99.67 o                         
   2   7  14        699.77        588.97       103.47 o                         
   2   7  14        699.49        733.82        93.11 o                         
   2   7  14        690.52        765.67       106.65 o                         
  -2   8  14         75.39         79.93        77.54 o                         
  -2   8  14         44.50        104.57        54.17 o                         
  -1   8  14        144.86        141.13        30.63 o                         
  -1   8  14        121.17        174.12        26.78 o                         
   0   8  14        185.34        177.93        44.75 o                         
   0   8  14        130.17         98.76        43.82 o                         
   0   8  14        463.57        474.51        68.35 o                         
   0   8  14        201.16        284.43        90.04 o                         
   0   8  14        466.19        409.64        93.22 o                         
   1   8  14        206.06        258.58        35.02 o                         
   1   8  14        355.42        387.82        64.08 o                         
   1   8  14        364.46        270.60        78.40 o                         
   2   8  14        154.75        235.85        80.55 o                         
   2   8  14       1382.36       1244.13       129.50 o                         
   2   8  14        232.08        190.40        54.80 o                         
  -2   9  14        383.59        413.87        39.12 o                         
  -2   9  14        407.86        342.81        89.97 o                         
  -1   9  14        153.55        269.18        82.40 o                         
  -1   9  14        682.31        753.68        51.39 o                         
  -1   9  14        107.73        131.52        42.16 o                         
   0   9  14        166.01        147.29        56.54 o                         
   0   9  14        174.86        130.52        83.98 o                         
   0   9  14        270.02        240.72        51.82 o                         
   1   9  14        611.04        644.22        47.54 o                         
   1   9  14        661.89        612.10        78.03 o                         
   1   9  14        667.85        705.80       101.91 o                         
   2   9  14        439.61        497.96        98.15 o                         
   2   9  14        435.43        439.64        78.80 o                         
  -2  10  14         62.91         89.02        23.84 o                         
  -1  10  14       1757.13       1810.40        84.24 o                         
   0  10  14        616.20        706.98        70.41 o                         
   0  10  14        359.45        368.62        71.97 o                         
   0  10  14        372.44        381.07        64.42 o                         
   1  10  14        428.89        383.33        42.04 o                         
   1  10  14        722.11        800.82        93.52 o                         
   1  10  14        832.12        861.42       113.06 o                         
  -1  11  14         10.70        -20.25        74.88 o                         
  -1  11  14          4.99         89.04        45.70 o                         
  -1  11  14          4.22         58.86        53.89 o                         
   0  11  14        348.19        394.10        48.74 o                         
   0  11  14         27.70         48.83        47.99 o                         
   1  11  14         48.50         62.63        33.39 o                         
   1  11  14        124.58         72.36        60.78 o                         
  -1  12  14        753.61        705.02        61.47 o                         
  -1  12  14        690.41        824.09       115.20 o                         
   0  12  14        158.62        214.07        49.85 o                         
   0  12  14        111.30        122.37        41.21 o                         
   3  15   0        302.47        285.57        52.91 o                         
   3  15   0        387.98        493.92        60.21 o                         
   2  15   0         32.45        110.57        19.78 o                         
  -2  16   1         74.83         90.50        40.41 o                         
  -3   1  15        429.77        443.07        55.26 o                         
  -3   1  15        156.09        318.50        89.84 o                         
  -3   1  15        154.58        124.02        50.54 o                         
  -2   1  15        351.98        374.37        26.46 o                         
  -2   1  15        749.03        770.85        34.45 o                         
  -1   1  15       2936.25       3190.39       201.55 o                         
   0   1  15        360.44        334.42        21.97 o                         
   1   1  15       2689.74       2841.70       192.58 o                         
   1   1  15       1476.68       1561.73       136.98 o                         
   2   1  15        128.77        105.96        43.57 o                         
   2   1  15       2045.81       1833.01       101.93 o                         
  -3   2  15        282.12        248.83        54.05 o                         
  -3   2  15        299.40        381.27        51.95 o                         
  -3   2  15        294.24        278.09        35.09 o                         
  -2   2  15        750.11        752.96        40.98 o                         
  -2   2  15        864.94        903.46        48.84 o                         
  -1   2  15        942.31        870.03        53.76 o                         
  -1   2  15        861.11        732.87        82.67 o                         
   0   2  15         71.90         82.99        16.69 o                         
   1   2  15        144.25         80.95        67.37 o                         
   1   2  15        149.81        215.73        71.31 o                         
   2   2  15       1259.40       1271.45        83.90 o                         
   2   2  15       1271.21       1174.01        81.70 o                         
  -3   3  15        103.03         84.84        43.15 o                         
  -3   3  15       1171.08       1241.01       129.75 o                         
  -2   3  15        395.63        316.41        32.11 o                         
  -2   3  15       1738.42       1848.74        73.85 o                         
  -1   3  15         41.46         58.13        33.41 o                         
  -1   3  15        691.42        691.70        47.43 o                         
   0   3  15        560.44        577.93        29.90 o                         
   1   3  15        151.41        206.11        38.18 o                         
   1   3  15       1467.42       1410.02       122.44 o                         
   2   3  15        827.96        775.56        70.76 o                         
   2   3  15       1110.86        943.29        63.17 o                         
  -3   4  15        386.80        431.65        47.02 o                         
  -3   4  15        247.41        241.94        47.88 o                         
  -2   4  15        558.48        619.85        43.33 o                         
  -2   4  15        670.61        695.87        43.50 o                         
  -1   4  15        506.26        535.88        46.96 o                         
  -1   4  15        589.05        576.21        45.40 o                         
   0   4  15          0.66          7.15        16.64 o                         
   0   4  15         67.12         20.43        85.55 o                         
   1   4  15         97.68        122.39        60.02 o                         
   1   4  15         78.72        107.10        33.53 o                         
   2   4  15        487.46        368.39        47.86 o                         
   2   4  15        459.89        517.07        98.00 o                         
  -3   5  15       1208.57       1117.16        62.19 o                         
  -3   5  15        684.17        703.35        53.77 o                         
  -2   5  15        416.06        446.68        41.86 o                         
  -2   5  15        223.69          7.53        78.38 o                         
  -1   5  15         96.97         86.43        27.80 o                         
  -1   5  15         28.33          7.19        27.65 o                         
   0   5  15       2813.69       2612.24        69.82 o                         
   1   5  15        200.00        253.42        64.58 o                         
   1   5  15        197.57        230.62        36.91 o                         
   2   5  15        577.02        706.79        60.84 o                         
   2   5  15        535.16        430.55        97.44 o                         
  -2   6  15        163.68        188.37        51.05 o                         
  -2   6  15        207.96        194.54        49.59 o                         
  -2   6  15        208.41        242.67        89.76 o                         
  -1   6  15        132.40        135.32        35.31 o                         
  -1   6  15        136.21        187.27        33.72 o                         
   0   6  15         34.83         58.82        22.59 o                         
   1   6  15         97.63         82.85        50.86 o                         
   1   6  15         61.53         33.14        28.30 o                         
   2   6  15        191.50        303.15        54.07 o                         
   2   6  15        178.79        132.44        95.31 o                         
  -2   7  15       1359.61       1227.44        87.24 o                         
  -2   7  15        328.03        252.77        94.00 o                         
  -2   7  15        209.32        199.00        47.97 o                         
  -1   7  15        175.87        210.14        33.63 o                         
  -1   7  15         26.51         55.56        30.32 o                         
   0   7  15        860.58        823.76        61.67 o                         
   0   7  15       1255.62       1238.92       133.15 o                         
   0   7  15        922.21        806.89       100.57 o                         
   1   7  15        294.78        344.54        44.23 o                         
   1   7  15         15.15         29.93        26.82 o                         
   2   7  15       1560.89       1628.80       101.59 o                         
   2   7  15        563.07        587.47        58.52 o                         
  -2   8  15       1115.10       1126.25        68.05 o                         
  -2   8  15       1122.44       1162.85       116.61 o                         
  -1   8  15        712.54        745.54        49.42 o                         
  -1   8  15        661.69        613.51        52.32 o                         
   0   8  15        196.09        227.83        90.57 o                         
   0   8  15          9.28         28.45        44.24 o                         
   0   8  15          9.40         36.35        62.12 o                         
   1   8  15        193.66        162.30        31.64 o                         
   1   8  15        303.38        441.14        90.56 o                         
   1   8  15        253.74        361.30        67.01 o                         
  -2   9  15         49.24        130.94        25.55 o                         
  -1   9  15        441.35        430.19        42.17 o                         
  -1   9  15        148.13        137.98        31.95 o                         
   0   9  15        485.34        496.36        71.29 o                         
   0   9  15        229.63        314.97        96.07 o                         
   0   9  15        485.08        516.01        85.68 o                         
   1   9  15        620.57        573.14        49.50 o                         
   1   9  15        622.18        749.37        89.72 o                         
  -1  10  15         89.26        102.92        34.59 o                         
  -1  10  15         13.19        147.03        42.81 o                         
   0  10  15         33.24         42.08        42.42 o                         
   0  10  15         41.20        155.58        84.72 o                         
   1  10  15         22.77         21.70        31.34 o                         
   1  10  15         24.33         38.37        82.42 o                         
   1  10  15         23.63         55.26        58.68 o                         
   0  11  15        264.35        320.06        42.63 o                         
   0  11  15        211.32        443.93        86.85 o                         
  -2   0  16        987.96        931.49        45.81 o                         
  -1   0  16        211.17        206.48        32.21 o                         
   0   0  16         52.99         49.17        23.98 o                         
   1   0  16       2207.39       2375.73       172.12 o                         
   2   0  16        645.72        637.15        61.73 o                         
  -2   1  16        275.44        303.82        30.07 o                         
  -2   1  16        270.08        231.93        25.58 o                         
  -1   1  16        283.76        160.69        80.25 o                         
   0   1  16        277.68        231.55        25.82 o                         
   1   1  16        267.87        310.97        76.71 o                         
   1   1  16         19.25         25.23        63.63 o                         
   2   1  16        306.03        311.43        51.83 o                         
   2   1  16        505.83        642.98        62.45 o                         
  -2   2  16        904.48        807.02        44.36 o                         
  -2   2  16       2293.66       2196.01        85.49 o                         
  -1   2  16         79.87         84.47        21.97 o                         
   0   2  16         26.72          9.71        20.08 o                         
   1   2  16        779.27        811.56        70.10 o                         
   1   2  16       1560.30       1456.25       127.34 o                         
   2   2  16        119.30         93.12        47.69 o                         
   2   2  16        650.87        583.47        63.59 o                         
  -2   3  16        693.06        658.37        41.30 o                         
  -2   3  16        710.51        835.02        50.57 o                         
  -1   3  16       1139.14       1106.99       101.14 o                         
  -1   3  16       1158.10        997.30       101.38 o                         
   0   3  16        477.30        398.26        38.81 o                         
   1   3  16         31.40         67.20        53.28 o                         
   1   3  16         58.27        227.33        99.48 o                         
   1   3  16        127.91        132.71        60.97 o                         
   2   3  16        705.89        826.96        61.97 o                         
   2   3  16        326.24        378.32        58.55 o                         
  -2   4  16         80.73         92.87        36.64 o                         
  -2   4  16        891.49        847.36        51.07 o                         
  -1   4  16        137.14        194.03        55.21 o                         
  -1   4  16        139.57        208.38        66.57 o                         
   0   4  16        668.37        649.10        47.44 o                         
   1   4  16        606.74        711.67        87.11 o                         
   1   4  16        129.22        119.42        42.49 o                         
   2   4  16       1390.06       1446.21        81.00 o                         
   2   4  16       1125.17       1238.72        90.97 o                         
  -2   5  16         63.23         69.96        44.37 o                         
  -2   5  16         86.54        144.38        77.44 o                         
  -2   5  16         64.61        101.96        73.12 o                         
  -1   5  16         82.92         47.55        33.54 o                         
  -1   5  16         46.82         60.45        44.30 o                         
   0   5  16          1.62         48.11        25.56 o                         
   1   5  16         79.40         88.52        31.53 o                         
   1   5  16        471.48        305.80        67.99 o                         
  -2   6  16        193.62        156.16        87.58 o                         
  -2   6  16       1146.33        965.79        74.36 o                         
  -1   6  16        114.42        144.13        40.45 o                         
  -1   6  16        394.05        401.01        44.07 o                         
   0   6  16       1131.13       1299.06       124.93 o                         
   0   6  16       1089.07       1192.74       107.69 o                         
   1   6  16        296.58        291.87        37.21 o                         
   1   6  16        376.26        403.02        47.94 o                         
  -2   7  16        334.28        278.50        38.90 o                         
  -2   7  16        353.74        301.13        91.82 o                         
  -1   7  16        774.04        734.20        48.62 o                         
  -1   7  16        834.12        793.02        46.62 o                         
   0   7  16        227.13        263.89        56.47 o                         
   0   7  16        223.50        135.39        51.59 o                         
   1   7  16         99.69         86.07        30.29 o                         
   1   7  16        101.16        228.10        43.56 o                         
  -1   8  16         74.22         49.80        50.98 o                         
  -1   8  16         75.83         63.18        30.25 o                         
   0   8  16        101.27        166.55        94.72 o                         
   0   8  16         95.69         80.68        48.05 o                         
   1   8  16        149.41        167.92        37.50 o                         
   1   8  16        190.06        221.57        91.22 o                         
  -1   9  16        317.16        294.68        38.43 o                         
  -1   9  16        316.30        364.88        41.08 o                         
   0   9  16        488.07        527.94       105.52 o                         
   0   9  16        471.00        508.88        61.94 o                         
   0   9  16        777.27        943.99       124.29 o                         
   2  17   0        243.32        229.65        48.79 o                         
  -1  18   1       1035.97        861.41        83.49 o                         
  -2   1  17       1214.56       1143.18        75.25 o                         
  -2   1  17        880.74        712.23        62.94 o                         
  -1   1  17         89.53        134.66        27.61 o                         
   0   1  17         48.41         23.59        22.76 o                         
   0   1  17         79.09        -26.80        89.08 o                         
   1   1  17       1017.71       1177.32        89.94 o                         
  -2   2  17         32.39         22.49        71.04 o                         
  -2   2  17         19.98         24.19        42.26 o                         
  -1   2  17        320.57        304.83        42.93 o                         
   0   2  17       1042.93        942.26        68.56 o                         
   1   2  17        651.63        704.32        74.88 o                         
  -2   3  17         65.57        -63.28        72.44 o                         
  -2   3  17        667.01        599.05        57.88 o                         
  -1   3  17        312.42        326.10        44.07 o                         
   0   3  17        295.86        329.22        38.11 o                         
   1   3  17        110.52        164.90       102.71 o                         
   1   3  17        520.02        541.10        83.09 o                         
   1   3  17         88.31         47.65        57.45 o                         
  -2   4  17        519.64        528.92        97.39 o                         
  -2   4  17        316.81        208.03        58.53 o                         
  -2   4  17        336.74        127.76        83.44 o                         
  -1   4  17        827.52        719.74        89.26 o                         
   0   4  17        332.63        356.64        38.83 o                         
   1   4  17        951.40        678.41        88.93 o                         
   1   4  17        284.13        278.14        45.90 o                         
   1   4  17        690.66        856.85       118.19 o                         
  -1   5  17        999.55        944.16        61.89 o                         
  -1   5  17        919.87        810.47        92.49 o                         
   0   5  17        150.22        145.38        36.15 o                         
   1   5  17        193.49        202.28        34.17 o                         
   1   5  17        246.33        271.82        65.40 o                         
  -1   6  17         72.35        153.75        38.84 o                         
  -1   6  17         70.88        -33.98        60.86 o                         
   0   6  17        135.81        202.67        57.16 o                         
   0   6  17        135.56        347.11        67.71 o                         
   0   7  17         61.31        148.39        53.06 o                         
   0   7  17        206.38        334.57        82.73 o                         
   0   7  17         54.09         71.93        49.94 o                         
  -1   0  18        452.66        504.10        42.44 o                         
   0   0  18        353.04        271.95        64.77 o                         
   0   0  18        676.83        610.10       116.86 o                         
  -1   1  18         38.88         39.72        16.82 o                         
   0   1  18        163.06        129.28        29.43 o                         
  -1   2  18          2.08         20.52        19.10 o                         
   0   2  18        409.39        452.16        43.62 o                         
   0   2  18        733.18        690.65       110.79 o                         
  -1   3  18        244.33        256.28        29.41 o                         
   0   3  18        465.34        478.12        38.50 o                         
   0   4  18          1.17         76.46        49.73 o                         
                                                                                
